# Supplementary material for: Transcriptome Analysis Reveals Genes of Flooding-Tolerant and Flooding-Sensitive Rapeseeds Differentially Respond to Flooding at the Germination Stage
Source: Plants (Basel). 2021 Apr 3;10(4):693. doi: 10.3390/plants10040693 (PMC8065761; doi:10.3390/plants10040693)
Supplement: Supplementary file 1 [file plants-10-00693-s001.zip]

Archive with 6 entries (5 files):
- Supplementary Files/Figure S.pptx
- Supplementary Files/Table S1.xlsx
- Supplementary Files/Table S2.xlsx
- Supplementary Files/Table S3.xlsx
- Supplementary Files/Table S4.xlsx
- Supplementary Files/
