# Supplementary material for: Transcriptome Analysis Reveals Genes of Flooding-Tolerant and Flooding-Sensitive Rapeseeds Differentially Respond to Flooding at the Germination Stage
Source: Plants (Basel). 2021 Apr 3;10(4):693. doi: 10.3390/plants10040693 (PMC8065761; doi:10.3390/plants10040693)
Supplement: Supplementary file 1 [file plants-10-00693-s001.zip › Supplementary Files/Table S1.xlsx]

## Sheet: Sheet1
Gene ID/ Name	Primer pairs	Sepuences
BnaC01g20320D	F	5'-acgctttatcatctctatacgc-3'
	R	5'-ccgagaaagatgaagtaggtt-3'
BnaA04g22180D	F	5'-agagctttcgagaagtgccat-3'
	R	5'-cctcgcgtccctctcccatg-3'
BnaC04g00700D	F	5'-gtttgtgtgatttcttgccgttc-3'
	R	5'-cacacttcccagtcgcatc-3'
BnaC06g33000D	F	5'-ggaacaacatcactcgctct-3'
	R	5'-ggaagtaccattcgagctct-3'
Actin7	F	5'-cgcgcctagcagcatgaa-3'
	R	5'-gttggaaagtgctgagagatgca-3'
