# Supplementary material for: Transcriptome Analysis Reveals Genes of Flooding-Tolerant and Flooding-Sensitive Rapeseeds Differentially Respond to Flooding at the Germination Stage
Source: Plants (Basel). 2021 Apr 3;10(4):693. doi: 10.3390/plants10040693 (PMC8065761; doi:10.3390/plants10040693)
Supplement: Supplementary file 1 [file plants-10-00693-s001.zip › Supplementary Files/Table S2.xlsx]

## Sheet: T-6h_vs_T-CK
	sampleA	sampleB	BasemeanA	BasemeanB	Basemean	log2FoldChange	lfcSE	stat	p value	padj
BnaC06g37420D	T-CK	T-6h	98.5378	2630.66	1364.6	4.74413	0.119672	-39.6428	0	0
BnaC05g10460D	T-CK	T-6h	632.05	12269.4	6450.72	4.28162	0.0930993	-45.9899	0	0
BnaA01g14560D	T-CK	T-6h	68.3181	3807.56	1937.94	5.8052	0.151825	-38.2362	0	0
BnaAnng13720D	T-CK	T-6h	502.908	6716.73	3609.82	3.74022	0.0976382	-38.3069	0	0
BnaA06g09010D	T-CK	T-6h	192.176	6917.79	3554.98	5.16948	0.104086	-49.6653	0	0
BnaA03g08110D	T-CK	T-6h	982.782	11678.3	6330.56	3.5721	0.0918612	-38.8858	0	0
BnaA04g29310D	T-CK	T-6h	70.6523	3646.11	1858.38	5.68051	0.129714	-43.7927	0	0
BnaA07g35640D	T-CK	T-6h	485.977	8540.5	4513.24	4.13985	0.0973623	-42.52	0	0
BnaC03g37680D	T-CK	T-6h	249.441	5649.41	2949.43	4.50234	0.118651	-37.9461	0	0
BnaC03g10290D	T-CK	T-6h	845.248	9237.02	5041.13	3.45173	0.0947857	-36.4162	2.36e-290	9.3e-287
BnaC05g12240D	T-CK	T-6h	63.6425	2400.89	1232.26	5.23617	0.143971	-36.3697	1.28e-289	4.6e-286
BnaA02g35660D	T-CK	T-6h	40.578	1858.65	949.614	5.51956	0.156878	-35.1838	3.53e-271	1.16e-267
BnaA05g01560D	T-CK	T-6h	161.606	2686.75	1424.18	4.05497	0.11535	-35.1537	1.02e-270	3.1e-267
BnaC04g47060D	T-CK	T-6h	59.889	1926.39	993.141	5.01158	0.143337	-34.9635	8.06e-268	2.27e-264
BnaA07g19850D	T-CK	T-6h	100.884	2198.26	1149.57	4.46205	0.127645	-34.9567	1.02e-267	2.69e-264
BnaA09g00120D	T-CK	T-6h	117.654	2084.35	1101	4.15265	0.119055	-34.8801	1.49e-266	3.66e-263
BnaC09g49920D	T-CK	T-6h	37.0322	2148.17	1092.6	5.88657	0.168812	-34.8707	2.07e-266	4.8e-263
BnaC02g18390D	T-CK	T-6h	36.6588	1797.8	917.229	5.65257	0.167757	-33.695	6.83e-249	1.5e-245
BnaA10g25000D	T-CK	T-6h	58.0625	1899.24	978.653	5.04683	0.151222	-33.3737	3.3e-244	6.84e-241
BnaC02g25950D	T-CK	T-6h	430.174	3903.58	2166.88	3.18726	0.0956597	-33.3188	2.07e-243	4.07e-240
BnaC08g16850D	T-CK	T-6h	87.6881	1693.9	890.794	4.28491	0.130915	-32.7304	5.77e-235	1.08e-231
BnaCnng27420D	T-CK	T-6h	7796.6	769.957	4283.28	-3.34202	0.102545	32.5909	5.52e-233	9.88e-230
BnaA02g35440D	T-CK	T-6h	917.752	8456.31	4687.03	3.2008	0.0989607	-32.3441	1.68e-229	2.87e-226
BnaC03g49410D	T-CK	T-6h	145.635	2336.68	1241.16	3.99407	0.123494	-32.3423	1.78e-229	2.92e-226
BnaC03g22390D	T-CK	T-6h	104.934	1855.32	980.126	4.16624	0.131062	-31.7884	9.37e-222	1.48e-218
BnaC01g20890D	T-CK	T-6h	225.396	3819.04	2022.22	4.09564	0.129839	-31.5441	2.16e-218	3.28e-215
BnaC09g00760D	T-CK	T-6h	350.344	3065.44	1707.89	3.13065	0.100585	-31.1245	1.12e-212	1.64e-209
BnaC01g06660D	T-CK	T-6h	145.292	1936.47	1040.88	3.74583	0.120834	-30.9997	5.43e-211	7.65e-208
BnaCnng73290D	T-CK	T-6h	436.147	3122.3	1779.22	2.84229	0.091693	-30.9979	5.75e-211	7.81e-208
BnaCnng54110D	T-CK	T-6h	17.629	1798.66	908.144	6.67542	0.217039	-30.7568	9.92e-208	1.3e-204
BnaC01g35480D	T-CK	T-6h	105.902	1730.55	918.228	4.03927	0.131351	-30.7517	1.16e-207	1.47e-204
BnaC06g40570D	T-CK	T-6h	662.132	7748.93	4205.53	3.55285	0.115602	-30.7335	2.03e-207	2.5e-204
BnaC03g55840D	T-CK	T-6h	148.185	2656.99	1402.59	4.17589	0.138193	-30.2179	1.38e-200	1.65e-197
BnaA06g21470D	T-CK	T-6h	77.3119	1584.25	830.78	4.33654	0.143738	-30.1697	5.92e-200	6.86e-197
BnaA03g09250D	T-CK	T-6h	26.5181	1296.4	661.459	5.63238	0.188369	-29.9008	1.92e-196	2.16e-193
BnaC06g23110D	T-CK	T-6h	131.626	1625.2	878.415	3.62808	0.121502	-29.8603	6.45e-196	7.06e-193
BnaC05g50000D	T-CK	T-6h	12.7409	2049.34	1031.04	7.31568	0.248881	-29.3943	6.49e-190	6.91e-187
BnaC06g26780D	T-CK	T-6h	59.3728	1396.5	727.937	4.55021	0.156266	-29.1184	2.1e-186	2.18e-183
BnaA03g45530D	T-CK	T-6h	405.164	3282.99	1844.08	3.01845	0.104285	-28.9442	3.32e-184	3.35e-181
BnaC09g13680D	T-CK	T-6h	343.216	2617.96	1480.59	2.93074	0.102165	-28.6862	5.66e-181	5.58e-178
BnaC06g19150D	T-CK	T-6h	261.41	2528.18	1394.8	3.27238	0.114602	-28.5543	2.49e-179	2.39e-176
BnaA07g04240D	T-CK	T-6h	294.918	2114.9	1204.91	2.83868	0.100238	-28.3196	1.98e-176	1.86e-173
BnaC08g39830D	T-CK	T-6h	133.337	1532.11	832.726	3.52347	0.125183	-28.1464	2.65e-174	2.43e-171
BnaA09g43710D	T-CK	T-6h	26.7673	1247	636.882	5.50512	0.195649	-28.1378	3.38e-174	3.03e-171
BnaA07g25040D	T-CK	T-6h	142.949	1816.81	979.879	3.67547	0.131945	-27.856	9.12e-171	7.98e-168
BnaC03g66270D	T-CK	T-6h	416.978	2516.84	1466.91	2.59484	0.0933422	-27.7993	4.43e-170	3.79e-167
BnaA01g05060D	T-CK	T-6h	87.2915	1343.82	715.555	3.93416	0.142615	-27.5859	1.64e-167	1.38e-164
BnaA09g45710D	T-CK	T-6h	50.3901	1188.66	619.523	4.5756	0.165949	-27.5724	2.39e-167	1.96e-164
BnaA07g33680D	T-CK	T-6h	146.21	1405.55	775.879	3.27149	0.119433	-27.3918	3.43e-165	2.76e-162
BnaC05g13350D	T-CK	T-6h	77.0922	1033.86	555.476	3.74383	0.137743	-27.1797	1.13e-162	8.88e-160
BnaA06g30120D	T-CK	T-6h	15.7417	1304.09	659.915	6.32691	0.232894	-27.1665	1.62e-162	1.25e-159
BnaUnng00130D	T-CK	T-6h	338.884	2564.74	1451.81	2.92016	0.107917	-27.0594	2.96e-161	2.24e-158
BnaC06g30320D	T-CK	T-6h	138.585	1367.06	752.821	3.30874	0.12412	-26.6577	1.46e-156	1.08e-153
BnaC07g37570D	T-CK	T-6h	231.239	1867.48	1049.36	3.01218	0.113407	-26.5608	1.93e-155	1.41e-152
BnaAnng05950D	T-CK	T-6h	710.713	5439.37	3075.04	2.93659	0.110662	-26.5365	3.68e-155	2.63e-152
BnaC04g33210D	T-CK	T-6h	412.669	2667.47	1540.07	2.69185	0.102886	-26.1634	6.93e-151	4.88e-148
BnaC03g33010D	T-CK	T-6h	304.297	2520.8	1412.55	3.04881	0.11658	-26.1522	9.31e-151	6.44e-148
BnaA03g02040D	T-CK	T-6h	143.84	1227.53	685.685	3.09257	0.118312	-26.1391	1.31e-150	8.91e-148
BnaA05g00150D	T-CK	T-6h	54.2272	866.621	460.424	4.00271	0.153989	-25.9934	5.88e-149	3.92e-146
BnaA09g55990D	T-CK	T-6h	63.829	971.46	517.644	3.93261	0.151324	-25.9881	6.75e-149	4.43e-146
BnaA09g09720D	T-CK	T-6h	126.245	1172.68	649.464	3.20863	0.124299	-25.8139	6.19e-147	4e-144
BnaC03g52080D	T-CK	T-6h	147.532	1663	905.268	3.50152	0.136519	-25.6486	4.39e-145	2.79e-142
BnaA04g10820D	T-CK	T-6h	347.107	2018.66	1182.88	2.53885	0.0991544	-25.6051	1.34e-144	8.38e-142
BnaC06g40170D	T-CK	T-6h	35.3022	825.857	430.58	4.57274	0.180082	-25.3925	3.05e-142	1.88e-139
BnaA07g29030D	T-CK	T-6h	75.0585	988.669	531.864	3.73163	0.147272	-25.3382	1.21e-141	7.34e-139
BnaC04g00040D	T-CK	T-6h	88.3448	1302.71	695.528	3.89014	0.154225	-25.2238	2.19e-140	1.31e-137
BnaC06g18560D	T-CK	T-6h	2134.26	175.389	1154.83	-3.60573	0.143215	25.177	7.15e-140	4.2e-137
BnaAnng32550D	T-CK	T-6h	146.992	1352.74	749.868	3.19928	0.127394	-25.1133	3.56e-139	2.06e-136
BnaA09g54170D	T-CK	T-6h	294.281	1966.75	1130.52	2.74105	0.109338	-25.0694	1.07e-138	6.12e-136
BnaC04g12610D	T-CK	T-6h	53.3588	777.288	415.323	3.86353	0.15505	-24.918	4.74e-137	2.67e-134
BnaC07g45950D	T-CK	T-6h	121.174	1222.69	671.933	3.35066	0.134515	-24.9091	5.93e-137	3.29e-134
BnaC07g41210D	T-CK	T-6h	33.5074	764.677	399.092	4.55125	0.184109	-24.7204	6.46e-135	3.53e-132
BnaA02g05360D	T-CK	T-6h	1034	6014.63	3524.31	2.54229	0.102982	-24.6866	1.49e-134	8.04e-132
BnaA07g22300D	T-CK	T-6h	45.3926	763.142	404.267	4.06787	0.16509	-24.6403	4.68e-134	2.49e-131
BnaA05g09450D	T-CK	T-6h	50.1341	835.259	442.697	4.0515	0.164436	-24.6387	4.86e-134	2.55e-131
BnaC04g10830D	T-CK	T-6h	56.8419	851.411	454.126	3.91996	0.159874	-24.519	9.26e-133	4.8e-130
BnaA07g35600D	T-CK	T-6h	46.7328	1089.98	568.356	4.53941	0.186024	-24.4022	1.62e-131	8.28e-129
BnaA07g27330D	T-CK	T-6h	85.9961	956.631	521.314	3.49919	0.143629	-24.3626	4.26e-131	2.15e-128
BnaC05g47350D	T-CK	T-6h	843.969	61.9076	452.938	-3.77763	0.155564	24.2834	2.93e-130	1.46e-127
BnaA08g01830D	T-CK	T-6h	190.97	1571.11	881.041	3.04482	0.125628	-24.2367	9.13e-130	4.49e-127
BnaC04g01980D	T-CK	T-6h	180.713	1575.85	878.28	3.12647	0.129548	-24.1337	1.11e-128	5.39e-126
BnaAnng21660D	T-CK	T-6h	561.372	2603.31	1582.34	2.21617	0.0923065	-24.0088	2.25e-127	1.08e-124
BnaC05g52020D	T-CK	T-6h	292.925	1809.79	1051.36	2.6346	0.109852	-23.9832	4.16e-127	1.98e-124
BnaA10g22680D	T-CK	T-6h	162.136	1175.34	668.739	2.85839	0.119394	-23.9408	1.15e-126	5.4e-124
BnaCnng14000D	T-CK	T-6h	1330.19	6947.99	4139.09	2.38664	0.0998728	-23.8968	3.3e-126	1.53e-123
BnaCnng05510D	T-CK	T-6h	227.837	2133.81	1180.83	3.23856	0.135647	-23.8749	5.59e-126	2.56e-123
BnaA06g12480D	T-CK	T-6h	73.108	828.565	450.837	3.51728	0.147591	-23.8313	1.58e-125	7.17e-123
BnaC03g77160D	T-CK	T-6h	220.867	1302.62	761.744	2.55928	0.107944	-23.7094	2.88e-124	1.29e-121
BnaCnng16590D	T-CK	T-6h	218.411	1382.67	800.542	2.66295	0.112393	-23.6933	4.23e-124	1.87e-121
BnaA05g17260D	T-CK	T-6h	48.1669	911.748	479.957	4.25509	0.180258	-23.6056	3.38e-123	1.48e-120
BnaC01g01570D	T-CK	T-6h	18.5515	711.81	365.181	5.24286	0.222549	-23.5583	1.03e-122	4.47e-120
BnaA03g27980D	T-CK	T-6h	425.923	2118.6	1272.26	2.31578	0.0985932	-23.4882	5.38e-122	2.3e-119
BnaC01g17140D	T-CK	T-6h	66.6137	3788.37	1927.49	5.8227	0.248316	-23.4488	1.36e-121	5.77e-119
BnaA10g14320D	T-CK	T-6h	158.869	1146.19	652.53	2.86046	0.122277	-23.3933	5.01e-121	2.1e-118
BnaC06g32130D	T-CK	T-6h	469.563	2706.44	1588	2.53151	0.108591	-23.3122	3.33e-120	1.38e-117
BnaC01g38510D	T-CK	T-6h	390.999	3123.16	1757.08	2.99214	0.129527	-23.1005	4.58e-118	1.88e-115
BnaA06g38800D	T-CK	T-6h	275.696	1574.58	925.136	2.51777	0.109288	-23.0378	1.95e-117	7.91e-115
BnaC07g27620D	T-CK	T-6h	710.679	3452.96	2081.82	2.27972	0.098987	-23.0305	2.31e-117	9.28e-115
BnaA09g55830D	T-CK	T-6h	99.1037	953.933	526.518	3.27917	0.142488	-23.0136	3.4e-117	1.35e-114
BnaA03g13170D	T-CK	T-6h	17.6898	914.221	465.955	5.6591	0.246865	-22.9238	2.69e-116	1.06e-113
BnaA08g11740D	T-CK	T-6h	200.277	1210.81	705.546	2.59333	0.113413	-22.8663	1.01e-115	3.92e-113
BnaC09g01940D	T-CK	T-6h	215.315	1264.05	739.68	2.5506	0.111558	-22.8634	1.07e-115	4.15e-113
BnaC05g05130D	T-CK	T-6h	127.488	1495.38	811.436	3.55376	0.155664	-22.8297	2.32e-115	8.89e-113
BnaC09g36670D	T-CK	T-6h	211.809	1570.36	891.083	2.90263	0.127156	-22.8273	2.46e-115	9.3e-113
BnaC09g35160D	T-CK	T-6h	84.3056	928.356	506.331	3.457	0.151852	-22.7655	1.01e-114	3.78e-112
BnaC03g32530D	T-CK	T-6h	168.951	1175.56	672.257	2.80706	0.123757	-22.682	6.75e-114	2.51e-111
BnaA03g02640D	T-CK	T-6h	387.237	1949.32	1168.28	2.33631	0.10335	-22.6059	3.79e-113	1.4e-110
BnaC08g06450D	T-CK	T-6h	183.561	1205.85	694.707	2.72651	0.121081	-22.5181	2.76e-112	1.01e-109
BnaA07g31420D	T-CK	T-6h	10.5853	864.414	437.5	6.30377	0.280903	-22.4411	1.56e-111	5.65e-109
BnaC06g05990D	T-CK	T-6h	22.2737	576.886	299.58	4.71003	0.210085	-22.4197	2.53e-111	9.06e-109
BnaC08g33540D	T-CK	T-6h	265.834	1508.1	886.968	2.49836	0.111516	-22.4036	3.63e-111	1.29e-108
BnaC05g40060D	T-CK	T-6h	661.226	3931.55	2296.39	2.57661	0.115036	-22.3983	4.09e-111	1.44e-108
BnaA09g30920D	T-CK	T-6h	248.208	1704.2	976.205	2.77639	0.123958	-22.3979	4.13e-111	1.44e-108
BnaC08g26910D	T-CK	T-6h	832.919	3808.05	2320.49	2.19196	0.0979268	-22.3836	5.68e-111	1.96e-108
BnaC02g12750D	T-CK	T-6h	1092.04	7327.07	4209.55	2.74452	0.122946	-22.323	2.21e-110	7.56e-108
BnaAnng36730D	T-CK	T-6h	191.382	1350.26	770.819	2.81179	0.126698	-22.1928	4.03e-109	1.37e-106
BnaA03g49190D	T-CK	T-6h	51.3228	628.261	339.792	3.60532	0.162567	-22.1774	5.67e-109	1.91e-106
BnaA04g15790D	T-CK	T-6h	75.8028	737.094	406.448	3.28627	0.148893	-22.0714	5.95e-108	1.99e-105
BnaC02g35530D	T-CK	T-6h	163.207	1063.87	613.541	2.70208	0.12312	-21.9468	9.3e-107	3.08e-104
BnaC05g38410D	T-CK	T-6h	166.08	967.057	566.568	2.54303	0.11626	-21.8737	4.63e-106	1.52e-103
BnaC04g56800D	T-CK	T-6h	74.0222	763.934	418.978	3.37161	0.154555	-21.8149	1.67e-105	5.45e-103
BnaC03g59990D	T-CK	T-6h	251.37	1423.96	837.665	2.51026	0.115314	-21.769	4.57e-105	1.48e-102
BnaA06g23820D	T-CK	T-6h	43.6062	599.225	321.416	3.80185	0.17566	-21.6432	7.05e-104	2.26e-101
BnaC04g47070D	T-CK	T-6h	16.3374	605.224	310.781	5.1692	0.238856	-21.6415	7.31e-104	2.32e-101
BnaA07g27660D	T-CK	T-6h	199.91	1321.97	760.942	2.73188	0.126345	-21.6225	1.1e-103	3.48e-101
BnaC04g48840D	T-CK	T-6h	199.434	1261.4	730.416	2.65685	0.122978	-21.6043	1.64e-103	5.12e-101
BnaA03g56550D	T-CK	T-6h	204.628	1399.9	802.262	2.78487	0.129458	-21.5118	1.21e-102	3.74e-100
BnaA06g23810D	T-CK	T-6h	37.7282	597.527	317.628	3.97871	0.185185	-21.4851	2.15e-102	6.61e-100
BnaC09g38470D	T-CK	T-6h	465.972	2969.22	1717.59	2.67774	0.125774	-21.29	1.41e-100	4.29e-98
BnaC01g32580D	T-CK	T-6h	302.295	1664.74	983.516	2.45367	0.115419	-21.2587	2.74e-100	8.29e-98
BnaCnng63870D	T-CK	T-6h	234.207	1429.05	831.626	2.60529	0.122673	-21.2377	4.28e-100	1.29e-97
BnaAnng27980D	T-CK	T-6h	194.591	1242.49	718.542	2.68562	0.127413	-21.0781	1.26e-98	3.77e-96
BnaA06g26980D	T-CK	T-6h	370.485	2752.06	1561.27	2.8971	0.137816	-21.0216	4.17e-98	1.23e-95
BnaA10g02230D	T-CK	T-6h	818.453	100.718	459.585	-3.01717	0.143561	21.0167	4.61e-98	1.36e-95
BnaC05g30210D	T-CK	T-6h	47.5775	757.274	402.426	3.99285	0.19055	-20.9544	1.71e-97	4.99e-95
BnaA07g31390D	T-CK	T-6h	222.018	1431.81	826.915	2.67815	0.128208	-20.8891	6.73e-97	1.95e-94
BnaC03g60160D	T-CK	T-6h	296.443	1544.23	920.337	2.38078	0.114334	-20.8231	2.67e-96	7.63e-94
BnaC03g49620D	T-CK	T-6h	520.561	2185.38	1352.97	2.07108	0.0994607	-20.8231	2.67e-96	7.63e-94
BnaC08g08290D	T-CK	T-6h	865.976	119.523	492.75	-2.85487	0.137405	20.7771	6.98e-96	1.98e-93
BnaC07g26270D	T-CK	T-6h	2126.19	8710.51	5418.35	2.03505	0.0980123	-20.7632	9.32e-96	2.62e-93
BnaC03g49400D	T-CK	T-6h	70.2625	680.592	375.427	3.29099	0.158719	-20.7347	1.68e-95	4.7e-93
BnaC08g36840D	T-CK	T-6h	240.355	1428.44	834.4	2.57754	0.124337	-20.7303	1.85e-95	5.13e-93
BnaA09g26200D	T-CK	T-6h	50.2367	545.613	297.925	3.44191	0.16608	-20.7243	2.09e-95	5.76e-93
BnaC09g03670D	T-CK	T-6h	589.857	2496.23	1543.04	2.08464	0.100627	-20.7166	2.46e-95	6.72e-93
BnaA06g17430D	T-CK	T-6h	1976.25	6694.44	4335.35	1.7615	0.0852177	-20.6706	6.37e-95	1.73e-92
BnaC05g13450D	T-CK	T-6h	1034.97	4440.02	2737.49	2.10154	0.101959	-20.6116	2.16e-94	5.83e-92
BnaA08g14100D	T-CK	T-6h	562.259	2433.31	1497.79	2.11832	0.103072	-20.5517	7.43e-94	1.99e-91
BnaCnng65920D	T-CK	T-6h	277.684	1839.11	1058.4	2.73736	0.133215	-20.5484	7.95e-94	2.12e-91
BnaCnng23380D	T-CK	T-6h	173.847	1251.55	712.7	2.85739	0.13925	-20.5198	1.43e-93	3.79e-91
BnaA10g18410D	T-CK	T-6h	342.955	1784.45	1063.7	2.3834	0.116347	-20.4853	2.91e-93	7.65e-91
BnaA05g12530D	T-CK	T-6h	56.6573	604.877	330.767	3.40286	0.166324	-20.4592	4.97e-93	1.3e-90
BnaC06g13430D	T-CK	T-6h	250.724	1275.52	763.122	2.35484	0.115361	-20.4127	1.29e-92	3.34e-90
BnaA02g08820D	T-CK	T-6h	149.378	900.624	525.001	2.59031	0.127008	-20.3949	1.86e-92	4.78e-90
BnaC05g02150D	T-CK	T-6h	1387.23	294.725	840.978	-2.2343	0.109559	20.3936	1.9e-92	4.87e-90
BnaC04g14780D	T-CK	T-6h	28.313	465.831	247.072	4.04217	0.198576	-20.3558	4.13e-92	1.05e-89
BnaA02g21330D	T-CK	T-6h	419.096	1675.18	1047.14	1.99953	0.0983398	-20.3329	6.58e-92	1.66e-89
BnaAnng23310D	T-CK	T-6h	89.076	850.98	470.028	3.26265	0.160992	-20.2659	2.57e-91	6.46e-89
BnaC05g49400D	T-CK	T-6h	8660.57	2558.98	5609.78	-1.75954	0.08686	20.2572	3.07e-91	7.66e-89
BnaC01g01940D	T-CK	T-6h	232.462	1183.24	707.853	2.35621	0.116711	-20.1884	1.24e-90	3.07e-88
BnaA04g27750D	T-CK	T-6h	2442.45	480.186	1461.32	-2.34542	0.116469	20.1377	3.45e-90	8.49e-88
BnaC04g27800D	T-CK	T-6h	479.527	2062.99	1271.26	2.10775	0.104692	-20.1328	3.81e-90	9.31e-88
BnaA06g23600D	T-CK	T-6h	450.354	1794.86	1122.61	1.99274	0.0990751	-20.1134	5.63e-90	1.37e-87
BnaA01g26030D	T-CK	T-6h	13.8065	505.692	259.749	5.25074	0.261627	-20.0696	1.36e-89	3.29e-87
BnaA09g47670D	T-CK	T-6h	174.808	959.138	566.973	2.45491	0.12242	-20.0532	1.89e-89	4.55e-87
BnaC03g78270D	T-CK	T-6h	39.4117	1990.87	1015.14	5.65493	0.28207	-20.048	2.1e-89	5.02e-87
BnaC01g05180D	T-CK	T-6h	174.797	973.465	574.131	2.47091	0.12363	-19.9863	7.25e-89	1.72e-86
BnaA08g20280D	T-CK	T-6h	185.404	1038.33	611.868	2.48991	0.124594	-19.9842	7.55e-89	1.78e-86
BnaC06g40530D	T-CK	T-6h	348.139	1987.98	1168.06	2.51978	0.126203	-19.966	1.09e-88	2.55e-86
BnaA08g07510D	T-CK	T-6h	524.678	35.184	279.931	-3.91792	0.197003	19.8876	5.21e-88	1.21e-85
BnaA07g32420D	T-CK	T-6h	1288.5	4303.37	2795.94	1.73884	0.0875676	-19.8571	9.56e-88	2.22e-85
BnaC08g33910D	T-CK	T-6h	249.376	1333.7	791.537	2.42294	0.122518	-19.7762	4.77e-87	1.1e-84
BnaAnng07130D	T-CK	T-6h	750.347	2601.66	1676	1.79347	0.0911777	-19.67	3.9e-86	8.92e-84
BnaC03g13410D	T-CK	T-6h	23.2717	458.998	241.135	4.27354	0.217269	-19.6693	3.95e-86	9e-84
BnaA02g09590D	T-CK	T-6h	336.58	1550.3	943.44	2.19972	0.111919	-19.6546	5.28e-86	1.2e-83
BnaA08g18380D	T-CK	T-6h	124.613	746.654	435.634	2.58924	0.131831	-19.6406	6.96e-86	1.57e-83
BnaA09g29380D	T-CK	T-6h	520.589	48.692	284.641	-3.41141	0.173724	19.637	7.47e-86	1.67e-83
BnaC09g47250D	T-CK	T-6h	258.367	1202	730.182	2.21777	0.11317	-19.5968	1.65e-85	3.67e-83
BnaC01g00800D	T-CK	T-6h	1240.14	297.232	768.689	-2.06124	0.105428	19.5511	4.03e-85	8.93e-83
BnaA09g45400D	T-CK	T-6h	306.926	1421.1	864.012	2.21922	0.113876	-19.4881	1.39e-84	3.05e-82
BnaA07g35620D	T-CK	T-6h	694.214	2524.44	1609.33	1.86121	0.0955079	-19.4875	1.4e-84	3.07e-82
BnaA10g12780D	T-CK	T-6h	17.4446	494.751	256.098	4.8789	0.250382	-19.4859	1.45e-84	3.15e-82
BnaCnng47320D	T-CK	T-6h	28.7494	458.697	243.723	4.01436	0.206127	-19.4752	1.78e-84	3.86e-82
BnaA02g33370D	T-CK	T-6h	4253.45	1179.17	2716.31	-1.852	0.0951098	19.4723	1.89e-84	4.06e-82
BnaC01g17710D	T-CK	T-6h	29.5039	450.418	239.961	3.90949	0.201341	-19.4173	5.51e-84	1.18e-81
BnaA08g23680D	T-CK	T-6h	90.2815	722.197	406.239	2.98283	0.153667	-19.411	6.23e-84	1.33e-81
BnaC01g17950D	T-CK	T-6h	61.4889	512.962	287.226	3.0687	0.158114	-19.4081	6.59e-84	1.4e-81
BnaC03g77910D	T-CK	T-6h	420.282	2441.79	1431.04	2.54089	0.13096	-19.402	7.43e-84	1.56e-81
BnaA06g11610D	T-CK	T-6h	1681.82	5841.42	3761.62	1.79702	0.0931064	-19.3007	5.3e-83	1.11e-80
BnaCnng73330D	T-CK	T-6h	541.828	65.2595	303.544	-3.05265	0.158398	19.272	9.23e-83	1.92e-80
BnaA04g28600D	T-CK	T-6h	169.859	915.925	542.892	2.43254	0.126493	-19.2307	2.05e-82	4.25e-80
BnaA10g29070D	T-CK	T-6h	1003.76	110.324	557.04	-3.19387	0.166216	19.2151	2.77e-82	5.7e-80
BnaC07g05000D	T-CK	T-6h	338.018	1364.64	851.328	2.01526	0.105165	-19.1628	7.57e-82	1.55e-79
BnaA09g05080D	T-CK	T-6h	21.5273	403.081	212.304	4.20301	0.219851	-19.1176	1.8e-81	3.68e-79
BnaA06g06900D	T-CK	T-6h	113.609	853.081	483.345	2.92546	0.153066	-19.1123	1.99e-81	4.05e-79
BnaA01g01550D	T-CK	T-6h	92.6538	617.856	355.255	2.74098	0.143639	-19.0825	3.53e-81	7.13e-79
BnaC06g17940D	T-CK	T-6h	196.997	981.462	589.229	2.30908	0.121009	-19.0819	3.57e-81	7.17e-79
BnaA03g30440D	T-CK	T-6h	894.259	4296.12	2595.19	2.26497	0.118967	-19.0386	8.16e-81	1.63e-78
BnaA07g19400D	T-CK	T-6h	1142.48	157.915	650.197	-2.85322	0.149902	19.0339	8.93e-81	1.78e-78
BnaA06g02990D	T-CK	T-6h	421.434	1805.48	1113.46	2.09912	0.110315	-19.0285	9.91e-81	1.96e-78
BnaA10g12520D	T-CK	T-6h	320.943	1324.54	822.74	2.04808	0.108049	-18.9552	4e-80	7.88e-78
BnaA05g02300D	T-CK	T-6h	643.606	2453.67	1548.64	1.93188	0.101932	-18.9527	4.2e-80	8.22e-78
BnaA06g30520D	T-CK	T-6h	1284.93	5276.5	3280.71	2.03967	0.107684	-18.9412	5.22e-80	1.02e-77
BnaC08g24800D	T-CK	T-6h	103.063	646.204	374.634	2.65848	0.140377	-18.9382	5.52e-80	1.07e-77
BnaC02g24170D	T-CK	T-6h	14.838	510.802	262.82	5.10889	0.270034	-18.9195	7.89e-80	1.52e-77
BnaA05g34000D	T-CK	T-6h	1431.34	5632.7	3532.02	1.97534	0.104482	-18.906	1.02e-79	1.95e-77
BnaC07g44740D	T-CK	T-6h	272.54	1096.17	684.357	2.00842	0.10632	-18.8903	1.37e-79	2.62e-77
BnaC05g43540D	T-CK	T-6h	555.814	2056.43	1306.12	1.88642	0.0999032	-18.8825	1.59e-79	3.02e-77
BnaC04g01000D	T-CK	T-6h	23.5593	391.403	207.481	4.0562	0.215483	-18.8237	4.83e-79	9.14e-77
BnaA01g29520D	T-CK	T-6h	260.169	1168.19	714.179	2.16599	0.115127	-18.8139	5.81e-79	1.1e-76
BnaA03g32320D	T-CK	T-6h	45.2559	1823.26	934.257	5.31401	0.283431	-18.7489	1.98e-78	3.71e-76
BnaA09g47680D	T-CK	T-6h	630.164	2145.07	1387.62	1.76701	0.0944655	-18.7054	4.47e-78	8.35e-76
BnaA10g00280D	T-CK	T-6h	399.627	1750.23	1074.93	2.13645	0.114282	-18.6945	5.49e-78	1.02e-75
BnaA09g53760D	T-CK	T-6h	741.723	99.5073	420.615	-2.89911	0.155398	18.656	1.13e-77	2.09e-75
BnaA05g24100D	T-CK	T-6h	327.545	1380.75	854.146	2.08124	0.111734	-18.6268	1.95e-77	3.59e-75
BnaC05g03430D	T-CK	T-6h	78.705	564.44	321.572	2.86037	0.15392	-18.5834	4.38e-77	8.02e-75
BnaA10g11500D	T-CK	T-6h	3007.19	10835.8	6921.51	1.85028	0.0997975	-18.5404	9.76e-77	1.78e-74
BnaA09g44300D	T-CK	T-6h	202.616	1034.94	618.776	2.36086	0.127355	-18.5377	1.02e-76	1.86e-74
BnaCnng58040D	T-CK	T-6h	212.578	1006.82	609.699	2.24723	0.121371	-18.5153	1.55e-76	2.81e-74
BnaC03g67520D	T-CK	T-6h	507.593	2258.16	1382.88	2.15826	0.116741	-18.4876	2.6e-76	4.67e-74
BnaC03g32370D	T-CK	T-6h	184.06	1237.04	710.552	2.75865	0.149398	-18.4651	3.95e-76	7.06e-74
BnaA08g02530D	T-CK	T-6h	503.33	66.0246	284.677	-2.92839	0.158716	18.4505	5.17e-76	9.21e-74
BnaC05g17990D	T-CK	T-6h	28.6756	409.99	219.333	3.81754	0.206932	-18.4483	5.38e-76	9.55e-74
BnaC08g17310D	T-CK	T-6h	791.808	3407.08	2099.44	2.1077	0.114292	-18.4413	6.12e-76	1.08e-73
BnaA08g18210D	T-CK	T-6h	604.455	72.9496	338.702	-3.05092	0.165793	18.402	1.27e-75	2.23e-73
BnaC08g11100D	T-CK	T-6h	226.297	1018.56	622.428	2.17419	0.118186	-18.3964	1.4e-75	2.46e-73
BnaA06g04160D	T-CK	T-6h	229.992	1165.51	697.75	2.34436	0.128131	-18.2966	8.8e-75	1.53e-72
BnaC01g19760D	T-CK	T-6h	369.701	1382.99	876.343	1.90301	0.104514	-18.2082	4.44e-74	7.71e-72
BnaA03g30430D	T-CK	T-6h	369.32	1347.83	858.574	1.86829	0.10278	-18.1775	7.78e-74	1.34e-71
BnaC07g11880D	T-CK	T-6h	5192.22	1908.71	3550.46	-1.44363	0.0794858	18.1621	1.03e-73	1.77e-71
BnaA02g36850D	T-CK	T-6h	187.878	870.179	529.029	2.20886	0.122254	-18.0678	5.72e-73	9.8e-71
BnaAnng01320D	T-CK	T-6h	6.8465	455.794	231.32	6.04433	0.335284	-18.0275	1.19e-72	2.02e-70
BnaA03g16240D	T-CK	T-6h	120.293	726.45	423.372	2.59243	0.143844	-18.0225	1.3e-72	2.2e-70
BnaA07g37120D	T-CK	T-6h	23.6221	402.641	213.132	4.11035	0.228267	-18.0067	1.73e-72	2.92e-70
BnaC07g11890D	T-CK	T-6h	65.0476	544.274	304.661	3.08243	0.171238	-18.0009	1.92e-72	3.23e-70
BnaC07g44600D	T-CK	T-6h	128.088	786.715	457.402	2.62999	0.146371	-17.968	3.47e-72	5.81e-70
BnaA09g48570D	T-CK	T-6h	374.06	1313.46	843.76	1.81408	0.101021	-17.9575	4.19e-72	6.99e-70
BnaC07g40000D	T-CK	T-6h	1371.15	247.47	809.311	-2.47428	0.137952	17.9358	6.2e-72	1.03e-69
BnaA07g11080D	T-CK	T-6h	444.24	1557.51	1000.87	1.81178	0.101068	-17.9263	7.35e-72	1.22e-69
BnaA10g00540D	T-CK	T-6h	335.696	1945.1	1140.4	2.53961	0.142328	-17.8434	3.25e-71	5.36e-69
BnaA03g48550D	T-CK	T-6h	61.9015	503.336	282.619	3.01134	0.168794	-17.8403	3.44e-71	5.64e-69
BnaCnng58090D	T-CK	T-6h	330.419	1315.59	823.004	1.99586	0.111935	-17.8305	4.09e-71	6.69e-69
BnaA08g18790D	T-CK	T-6h	36.8707	401.24	219.055	3.43918	0.192976	-17.8218	4.79e-71	7.79e-69
BnaA07g30180D	T-CK	T-6h	1549.26	466.567	1007.91	-1.73112	0.0971955	17.8107	5.83e-71	9.42e-69
BnaC03g58080D	T-CK	T-6h	38.0725	473.396	255.734	3.67461	0.206315	-17.8107	5.83e-71	9.42e-69
BnaC02g05680D	T-CK	T-6h	109.281	713.139	411.21	2.71699	0.152605	-17.804	6.57e-71	1.06e-68
BnaC09g07300D	T-CK	T-6h	1946.49	342.268	1144.38	-2.50759	0.141129	17.768	1.25e-70	2e-68
BnaAnng37730D	T-CK	T-6h	682.527	2389.43	1535.98	1.8054	0.101832	-17.7292	2.5e-70	3.98e-68
BnaC02g12680D	T-CK	T-6h	26.7087	379.34	203.024	3.79362	0.214547	-17.682	5.78e-70	9.17e-68
BnaA03g27520D	T-CK	T-6h	48.1838	553.144	300.664	3.52452	0.19945	-17.6712	6.98e-70	1.1e-67
BnaC02g06510D	T-CK	T-6h	31.4754	406.588	219.032	3.71498	0.210336	-17.6621	8.21e-70	1.29e-67
BnaA09g04260D	T-CK	T-6h	258.593	1103.64	681.118	2.09891	0.118997	-17.6383	1.25e-69	1.97e-67
BnaA01g08770D	T-CK	T-6h	97.0766	610.166	353.621	2.6588	0.151099	-17.5965	2.62e-69	4.1e-67
BnaC01g13420D	T-CK	T-6h	976.334	125.101	550.718	-2.97017	0.16928	17.5459	6.39e-69	9.95e-67
BnaC08g42830D	T-CK	T-6h	416.407	1434.22	925.312	1.78282	0.101623	-17.5434	6.68e-69	1.04e-66
BnaC05g38240D	T-CK	T-6h	2230.23	657.035	1443.63	-1.76229	0.100676	17.5047	1.32e-68	2.04e-66
BnaA09g38390D	T-CK	T-6h	413.938	25.0336	219.486	-4.05919	0.232299	17.474	2.26e-68	3.48e-66
BnaC02g04560D	T-CK	T-6h	121.826	616.068	368.947	2.34326	0.134132	-17.4699	2.43e-68	3.73e-66
BnaC01g11450D	T-CK	T-6h	132.405	633.131	382.768	2.25384	0.129146	-17.4519	3.33e-68	5.08e-66
BnaA02g04780D	T-CK	T-6h	830.77	3571.1	2200.93	2.10055	0.120633	-17.4127	6.61e-68	1.01e-65
BnaA06g14680D	T-CK	T-6h	467.53	61.8853	264.708	-2.9165	0.167762	17.3847	1.08e-67	1.63e-65
BnaA05g34850D	T-CK	T-6h	65.5067	579.85	322.679	3.14782	0.181487	-17.3446	2.17e-67	3.27e-65
BnaC09g01820D	T-CK	T-6h	14.5359	321.095	167.815	4.44632	0.256405	-17.341	2.31e-67	3.47e-65
BnaC06g31680D	T-CK	T-6h	1013.99	4179.37	2596.68	2.04468	0.117925	-17.3387	2.4e-67	3.59e-65
BnaC06g11000D	T-CK	T-6h	81.3823	513.341	297.361	2.64264	0.152433	-17.3364	2.5e-67	3.73e-65
BnaAnng29030D	T-CK	T-6h	1535.77	451.373	993.572	-1.76666	0.102074	17.3077	4.12e-67	6.12e-65
BnaA10g17650D	T-CK	T-6h	267.278	1086.58	676.93	2.02933	0.117311	-17.2987	4.81e-67	7.12e-65
BnaC05g14070D	T-CK	T-6h	80.3993	529.999	305.199	2.74094	0.158492	-17.2939	5.23e-67	7.72e-65
BnaA09g28670D	T-CK	T-6h	571.02	1731.73	1151.38	1.60204	0.0928229	-17.2591	9.56e-67	1.4e-64
BnaC07g01350D	T-CK	T-6h	34.9832	372.876	203.93	3.38269	0.197278	-17.1468	6.64e-66	9.72e-64
BnaA07g38540D	T-CK	T-6h	1078.9	257.861	668.38	-2.06982	0.120736	17.1433	7.05e-66	1.03e-63
BnaC05g35610D	T-CK	T-6h	925.269	3409.57	2167.42	1.884	0.109934	-17.1376	7.78e-66	1.13e-63
BnaA09g44550D	T-CK	T-6h	910.362	2585.26	1747.81	1.50769	0.0880058	-17.1317	8.61e-66	1.25e-63
BnaA09g10200D	T-CK	T-6h	250.272	1092.12	671.195	2.11908	0.12398	-17.092	1.7e-65	2.45e-63
BnaC03g03860D	T-CK	T-6h	912.212	2518.21	1715.21	1.46426	0.0856821	-17.0894	1.78e-65	2.56e-63
BnaCnng24720D	T-CK	T-6h	311.636	1407.23	859.435	2.18078	0.1278	-17.064	2.75e-65	3.94e-63
BnaA07g11070D	T-CK	T-6h	464.097	1737.29	1100.7	1.90595	0.111934	-17.0275	5.13e-65	7.33e-63
BnaA01g24250D	T-CK	T-6h	186.691	795.21	490.951	2.0896	0.122922	-16.9994	8.3e-65	1.18e-62
BnaC03g25160D	T-CK	T-6h	483.838	64.7333	274.286	-2.90732	0.171608	16.9416	2.22e-64	3.15e-62
BnaC03g22460D	T-CK	T-6h	575.095	2075.33	1325.21	1.85278	0.10951	-16.9188	3.27e-64	4.62e-62
BnaC03g67920D	T-CK	T-6h	597.978	64.6883	331.333	-3.20047	0.189367	16.9009	4.43e-64	6.23e-62
BnaC04g54510D	T-CK	T-6h	50.3409	1587.68	819.012	4.96714	0.295056	-16.8346	1.36e-63	1.91e-61
BnaA03g38170D	T-CK	T-6h	95.0697	549.257	322.163	2.54659	0.151393	-16.821	1.71e-63	2.39e-61
BnaA05g29070D	T-CK	T-6h	224.281	922.417	573.349	2.04524	0.121613	-16.8176	1.81e-63	2.52e-61
BnaA03g36940D	T-CK	T-6h	90.7096	490.367	290.538	2.43375	0.144835	-16.8036	2.3e-63	3.19e-61
BnaAnng31830D	T-CK	T-6h	830.351	218.751	524.551	-1.9235	0.114792	16.7563	5.09e-63	7.03e-61
BnaC07g34900D	T-CK	T-6h	157.393	683.537	420.465	2.1248	0.126846	-16.7509	5.57e-63	7.68e-61
BnaC02g12700D	T-CK	T-6h	34.9747	439.312	237.143	3.65073	0.218159	-16.7342	7.38e-63	1.01e-60
BnaA08g11360D	T-CK	T-6h	16.2072	375.31	195.759	4.50642	0.269752	-16.7058	1.19e-62	1.63e-60
BnaA03g47720D	T-CK	T-6h	1044.62	164.071	604.348	-2.6676	0.159804	16.6929	1.48e-62	2.01e-60
BnaA08g08500D	T-CK	T-6h	1087.79	4181.29	2634.54	1.94481	0.11661	-16.6779	1.9e-62	2.58e-60
BnaA08g17100D	T-CK	T-6h	80.5143	482.456	281.485	2.59417	0.155701	-16.6613	2.51e-62	3.39e-60
BnaA07g12210D	T-CK	T-6h	6318.96	2148.92	4233.94	-1.55574	0.0933806	16.6602	2.55e-62	3.44e-60
BnaA06g29050D	T-CK	T-6h	647.112	2041.22	1344.17	1.65392	0.0993913	-16.6405	3.55e-62	4.77e-60
BnaA07g05770D	T-CK	T-6h	71.5586	530.133	300.846	2.89484	0.174369	-16.6018	6.76e-62	9.05e-60
BnaCnng40260D	T-CK	T-6h	2608.34	653.83	1631.08	-1.99756	0.120357	16.5969	7.34e-62	9.8e-60
BnaC04g56750D	T-CK	T-6h	220.516	1011.31	615.914	2.20934	0.133145	-16.5934	7.77e-62	1.03e-59
BnaC04g54520D	T-CK	T-6h	3.35719	628.921	316.139	7.39123	0.44549	-16.5912	8.06e-62	1.07e-59
BnaA03g06680D	T-CK	T-6h	339.081	1198.72	768.9	1.82111	0.109932	-16.5657	1.23e-61	1.63e-59
BnaC06g14360D	T-CK	T-6h	1878.41	5426.48	3652.45	1.53109	0.0928504	-16.4899	4.34e-61	5.72e-59
BnaA02g33910D	T-CK	T-6h	379.72	1514.58	947.15	1.99852	0.121357	-16.4682	6.21e-61	8.16e-59
BnaA08g23190D	T-CK	T-6h	1477.25	5489.34	3483.3	1.89508	0.115245	-16.444	9.27e-61	1.21e-58
BnaA05g26030D	T-CK	T-6h	249.901	1048.01	648.955	2.07644	0.126395	-16.4281	1.2e-60	1.57e-58
BnaA09g45370D	T-CK	T-6h	133.414	689.219	411.316	2.3736	0.144674	-16.4065	1.72e-60	2.23e-58
BnaA05g24390D	T-CK	T-6h	227.812	865.984	546.898	1.93368	0.117934	-16.3962	2.04e-60	2.64e-58
BnaA02g28130D	T-CK	T-6h	3652.85	1213.62	2433.24	-1.59031	0.0970966	16.3786	2.72e-60	3.51e-58
BnaC07g36070D	T-CK	T-6h	1640.73	4814.97	3227.85	1.55385	0.0949697	-16.3615	3.6e-60	4.63e-58
BnaC07g29960D	T-CK	T-6h	501.041	2086.93	1293.98	2.0599	0.126541	-16.2785	1.4e-59	1.8e-57
BnaAnng10170D	T-CK	T-6h	397.872	28.5846	213.229	-3.80086	0.233717	16.2626	1.82e-59	2.32e-57
BnaA06g11310D	T-CK	T-6h	558.557	2155.65	1357.11	1.95377	0.120339	-16.2355	2.83e-59	3.61e-57
BnaAnng32610D	T-CK	T-6h	361.732	1177.17	769.45	1.70191	0.104869	-16.229	3.15e-59	4e-57
BnaA03g21100D	T-CK	T-6h	1021.32	236.424	628.87	-2.1124	0.130168	16.2283	3.18e-59	4.03e-57
BnaC03g75450D	T-CK	T-6h	482.003	2002.72	1242.36	2.05929	0.127189	-16.1908	5.86e-59	7.4e-57
BnaA08g11690D	T-CK	T-6h	232.137	1019.12	625.629	2.14166	0.132406	-16.175	7.57e-59	9.53e-57
BnaC01g44250D	T-CK	T-6h	275.825	1105.29	690.557	2.00601	0.124103	-16.164	9.05e-59	1.13e-56
BnaC03g39000D	T-CK	T-6h	210.928	801.069	505.998	1.93058	0.11955	-16.1487	1.16e-58	1.45e-56
BnaC09g09660D	T-CK	T-6h	893.436	246.349	569.893	-1.85745	0.115059	16.1434	1.26e-58	1.58e-56
BnaC04g14110D	T-CK	T-6h	548.141	1761.68	1154.91	1.68623	0.104696	-16.1059	2.32e-58	2.88e-56
BnaA03g50850D	T-CK	T-6h	1275.98	250.722	763.353	-2.35014	0.145942	16.1033	2.42e-58	3e-56
BnaAnng22920D	T-CK	T-6h	120.883	579.896	350.39	2.26382	0.140776	-16.081	3.47e-58	4.28e-56
BnaC09g19820D	T-CK	T-6h	32.3685	305.761	169.065	3.24047	0.201795	-16.0582	5.01e-58	6.16e-56
BnaCnng05190D	T-CK	T-6h	300.76	1144.28	722.52	1.93407	0.120457	-16.0561	5.18e-58	6.36e-56
BnaA01g18400D	T-CK	T-6h	1156.43	352.876	754.651	-1.71381	0.106827	16.043	6.4e-58	7.83e-56
BnaA08g16050D	T-CK	T-6h	336.71	20.5862	178.648	-4.04726	0.252399	16.0352	7.26e-58	8.85e-56
BnaC02g36210D	T-CK	T-6h	4694.82	1754.16	3224.49	-1.4206	0.0886304	16.0284	8.1e-58	9.85e-56
BnaA06g34490D	T-CK	T-6h	1436.11	3594.61	2515.36	1.32426	0.0827902	-15.9954	1.38e-57	1.67e-55
BnaC06g32670D	T-CK	T-6h	254.456	864.779	559.617	1.76589	0.110439	-15.9898	1.5e-57	1.82e-55
BnaC03g56460D	T-CK	T-6h	171.23	719.841	445.536	2.08114	0.130407	-15.9588	2.48e-57	2.98e-55
BnaA01g15000D	T-CK	T-6h	20.699	283.756	152.227	3.7619	0.235838	-15.9512	2.8e-57	3.36e-55
BnaC02g32000D	T-CK	T-6h	636.654	115.698	376.176	-2.4643	0.154593	15.9405	3.31e-57	3.97e-55
BnaC01g37590D	T-CK	T-6h	663.285	169.482	416.383	-1.97016	0.123782	15.9164	4.88e-57	5.82e-55
BnaA05g35130D	T-CK	T-6h	140.089	734.536	437.312	2.4045	0.15117	-15.9059	5.76e-57	6.86e-55
BnaA04g21530D	T-CK	T-6h	767.818	2219.24	1493.53	1.52956	0.0963611	-15.8732	9.71e-57	1.15e-54
BnaC04g28920D	T-CK	T-6h	153.474	812.294	482.884	2.40178	0.151825	-15.8193	2.29e-56	2.71e-54
BnaC07g26590D	T-CK	T-6h	2.52887	687.775	345.152	7.93223	0.501584	-15.8144	2.48e-56	2.92e-54
BnaA07g01250D	T-CK	T-6h	155.887	656.03	405.959	2.06915	0.130931	-15.8034	2.95e-56	3.47e-54
BnaC03g74360D	T-CK	T-6h	55.5938	444.468	250.031	2.99293	0.189401	-15.802	3.01e-56	3.53e-54
BnaC06g43940D	T-CK	T-6h	11.4578	262.002	136.73	4.49915	0.284959	-15.7888	3.72e-56	4.35e-54
BnaC07g18150D	T-CK	T-6h	471.338	72.7721	272.055	-2.70234	0.171794	15.7301	9.41e-56	1.1e-53
BnaA03g43440D	T-CK	T-6h	115.808	550.476	333.142	2.24602	0.142898	-15.7177	1.14e-55	1.33e-53
BnaA03g19470D	T-CK	T-6h	2381.02	6897.53	4639.28	1.53567	0.0978364	-15.6963	1.6e-55	1.86e-53
BnaA07g29470D	T-CK	T-6h	572.322	1609.98	1091.15	1.49221	0.0951084	-15.6896	1.78e-55	2.06e-53
BnaA09g50980D	T-CK	T-6h	936.215	2510.24	1723.23	1.42246	0.09068	-15.6866	1.87e-55	2.15e-53
BnaA05g20480D	T-CK	T-6h	12.112	261.578	136.845	4.41884	0.281936	-15.6732	2.31e-55	2.65e-53
BnaA02g05310D	T-CK	T-6h	65.8592	456.143	261.001	2.81469	0.179754	-15.6586	2.9e-55	3.33e-53
BnaA06g23500D	T-CK	T-6h	188.41	695.257	441.834	1.88151	0.120291	-15.6414	3.8e-55	4.34e-53
BnaC09g35510D	T-CK	T-6h	58.7562	376.318	217.537	2.68237	0.171529	-15.638	4.01e-55	4.57e-53
BnaA09g38360D	T-CK	T-6h	293.599	10.0193	151.809	-4.87686	0.311898	15.6361	4.13e-55	4.69e-53
BnaA03g42110D	T-CK	T-6h	129.497	768.584	449.041	2.56528	0.164246	-15.6186	5.44e-55	6.16e-53
BnaA05g34540D	T-CK	T-6h	312.817	1073.13	692.972	1.77863	0.113893	-15.6166	5.61e-55	6.34e-53
BnaC06g39250D	T-CK	T-6h	1838.47	6962.21	4400.34	1.92215	0.123492	-15.565	1.26e-54	1.42e-52
BnaA05g26040D	T-CK	T-6h	218.289	911.089	564.689	2.06733	0.13284	-15.5626	1.31e-54	1.47e-52
BnaCnng44670D	T-CK	T-6h	1021.19	295.942	658.567	-1.78626	0.114802	15.5595	1.37e-54	1.53e-52
BnaCnng71840D	T-CK	T-6h	1033.07	2632.17	1832.62	1.34995	0.0870686	-15.5045	3.23e-54	3.61e-52
BnaC02g15270D	T-CK	T-6h	89.9105	531.147	310.528	2.54595	0.164294	-15.4964	3.67e-54	4.09e-52
BnaA09g16950D	T-CK	T-6h	777.197	156.683	466.94	-2.30655	0.149055	15.4745	5.15e-54	5.72e-52
BnaC03g77080D	T-CK	T-6h	36.252	353.089	194.67	3.26736	0.211235	-15.4679	5.71e-54	6.32e-52
BnaA08g07440D	T-CK	T-6h	35.5411	294.041	164.791	3.04967	0.197306	-15.4566	6.81e-54	7.5e-52
BnaA05g33110D	T-CK	T-6h	295.324	16.5561	155.94	-4.15942	0.269104	15.4565	6.82e-54	7.5e-52
BnaA04g07480D	T-CK	T-6h	327.906	1130.07	728.989	1.78975	0.115857	-15.4479	7.79e-54	8.55e-52
BnaA06g02080D	T-CK	T-6h	162.879	708.842	435.86	2.13208	0.138126	-15.4357	9.41e-54	1.03e-51
BnaC08g20040D	T-CK	T-6h	304.034	952.468	628.251	1.65032	0.107009	-15.4223	1.16e-53	1.26e-51
BnaC08g46530D	T-CK	T-6h	288.11	26.3471	157.229	-3.45381	0.223972	15.4207	1.19e-53	1.29e-51
BnaA06g02700D	T-CK	T-6h	1717.12	5370.69	3543.91	1.64613	0.106781	-15.4159	1.28e-53	1.39e-51
BnaC07g26120D	T-CK	T-6h	547.826	1717.27	1132.55	1.64413	0.106864	-15.3853	2.05e-53	2.22e-51
BnaA04g20150D	T-CK	T-6h	404.422	1563.08	983.752	1.95522	0.127225	-15.3682	2.67e-53	2.89e-51
BnaA02g21790D	T-CK	T-6h	285.555	25.9189	155.737	-3.46468	0.225673	15.3527	3.4e-53	3.66e-51
BnaA05g28580D	T-CK	T-6h	898.864	2827.07	1862.97	1.65566	0.107844	-15.3524	3.41e-53	3.66e-51
BnaA06g23380D	T-CK	T-6h	964.607	2480.25	1722.43	1.36352	0.088899	-15.3378	4.27e-53	4.57e-51
BnaA08g00950D	T-CK	T-6h	8.74017	261.111	134.926	4.93813	0.321994	-15.3361	4.39e-53	4.68e-51
BnaA08g21940D	T-CK	T-6h	114.724	522.816	318.77	2.19318	0.143055	-15.331	4.75e-53	5.05e-51
BnaC07g36650D	T-CK	T-6h	38.6847	315.963	177.324	3.0386	0.198243	-15.3277	4.99e-53	5.3e-51
BnaA08g30240D	T-CK	T-6h	272.181	946.479	609.33	1.80057	0.11755	-15.3174	5.85e-53	6.19e-51
BnaA08g23780D	T-CK	T-6h	3806.79	9025.96	6416.38	1.24562	0.0813237	-15.3168	5.9e-53	6.23e-51
BnaA07g15940D	T-CK	T-6h	737.607	2381.08	1559.34	1.69296	0.110558	-15.3129	6.27e-53	6.6e-51
BnaA05g12540D	T-CK	T-6h	2.47851	708.553	355.516	8.13869	0.531811	-15.3037	7.22e-53	7.58e-51
BnaC07g31340D	T-CK	T-6h	108.933	529.567	319.25	2.29095	0.149751	-15.2984	7.84e-53	8.21e-51
BnaC05g38890D	T-CK	T-6h	387.112	1211.36	799.237	1.6481	0.107822	-15.2854	9.57e-53	1e-50
BnaA04g26970D	T-CK	T-6h	39.9154	307.628	173.772	2.93361	0.192093	-15.2718	1.18e-52	1.23e-50
BnaCnng41650D	T-CK	T-6h	113.529	493.638	303.583	2.1233	0.139062	-15.2687	1.24e-52	1.28e-50
BnaC07g44650D	T-CK	T-6h	10.1052	273.518	141.812	4.69484	0.307481	-15.2687	1.24e-52	1.28e-50
BnaA09g18500D	T-CK	T-6h	35.5265	291.62	163.573	3.03895	0.199034	-15.2685	1.24e-52	1.28e-50
BnaA01g28190D	T-CK	T-6h	10.9921	248.238	129.615	4.43217	0.290316	-15.2667	1.27e-52	1.31e-50
BnaC05g44880D	T-CK	T-6h	108.802	552.429	330.615	2.34486	0.15375	-15.2512	1.62e-52	1.66e-50
BnaA02g03720D	T-CK	T-6h	304.859	15.7289	160.294	-4.24828	0.278778	15.2389	1.95e-52	2e-50
BnaA06g21890D	T-CK	T-6h	227.126	773.011	500.069	1.76348	0.115755	-15.2345	2.09e-52	2.13e-50
BnaC06g02740D	T-CK	T-6h	810.802	2110	1460.4	1.38063	0.0906573	-15.2291	2.27e-52	2.31e-50
BnaC06g07780D	T-CK	T-6h	395.232	65.6588	230.445	-2.59812	0.171014	15.1924	3.97e-52	4.04e-50
BnaC07g46430D	T-CK	T-6h	15.4943	249.887	132.691	3.95245	0.261197	-15.1321	9.95e-52	1.01e-49
BnaA09g04600D	T-CK	T-6h	1542.69	3928.84	2735.77	1.35023	0.0893979	-15.1036	1.53e-51	1.55e-49
BnaA01g34790D	T-CK	T-6h	236.756	808.787	522.772	1.77017	0.117295	-15.0916	1.84e-51	1.86e-49
BnaA06g01730D	T-CK	T-6h	26.6457	278.192	152.419	3.392	0.224962	-15.0781	2.26e-51	2.27e-49
BnaA01g04880D	T-CK	T-6h	93.887	461.479	277.683	2.30755	0.153067	-15.0755	2.35e-51	2.36e-49
BnaA02g35780D	T-CK	T-6h	460.16	1630.05	1045.11	1.82757	0.121306	-15.0657	2.72e-51	2.73e-49
BnaC07g46630D	T-CK	T-6h	45.7049	314.126	179.915	2.77243	0.184161	-15.0544	3.23e-51	3.23e-49
BnaCnng08040D	T-CK	T-6h	51.931	347.393	199.662	2.74878	0.182825	-15.035	4.33e-51	4.32e-49
BnaA09g32500D	T-CK	T-6h	113.686	501.301	307.493	2.13318	0.141939	-15.0289	4.75e-51	4.73e-49
BnaC07g21910D	T-CK	T-6h	83.3643	421.375	252.37	2.33686	0.155631	-15.0154	5.82e-51	5.77e-49
BnaA05g28400D	T-CK	T-6h	127.283	551.96	339.622	2.12961	0.142005	-14.9967	7.72e-51	7.64e-49
BnaAnng07270D	T-CK	T-6h	64.0094	387.56	225.785	2.6209	0.174948	-14.981	9.77e-51	9.65e-49
BnaA08g08300D	T-CK	T-6h	10.1535	235.587	122.87	4.54964	0.303733	-14.9791	1.01e-50	9.91e-49
BnaC05g04670D	T-CK	T-6h	1413.77	3481.29	2447.53	1.30056	0.0869911	-14.9505	1.55e-50	1.52e-48
BnaA03g22890D	T-CK	T-6h	5.16058	306.591	155.876	5.92693	0.397067	-14.9268	2.21e-50	2.16e-48
BnaAnng34320D	T-CK	T-6h	716.249	180.499	448.374	-1.99477	0.133646	14.9258	2.24e-50	2.19e-48
BnaC05g14810D	T-CK	T-6h	96.4913	455.321	275.906	2.24237	0.150359	-14.9134	2.7e-50	2.63e-48
BnaA07g21490D	T-CK	T-6h	1371.74	466.373	919.055	-1.55838	0.104572	14.9025	3.17e-50	3.09e-48
BnaC03g44340D	T-CK	T-6h	16757.4	7340.5	12049	-1.19075	0.0799274	14.8979	3.4e-50	3.3e-48
BnaC05g00620D	T-CK	T-6h	81.3846	401.625	241.505	2.30331	0.154672	-14.8915	3.74e-50	3.62e-48
BnaAnng19580D	T-CK	T-6h	113.73	585.768	349.749	2.36999	0.159459	-14.8627	5.75e-50	5.56e-48
BnaA07g37720D	T-CK	T-6h	320.806	1073.86	697.331	1.74193	0.117239	-14.8579	6.18e-50	5.95e-48
BnaCnng78230D	T-CK	T-6h	856.208	273.836	565.022	-1.64697	0.111169	14.815	1.17e-49	1.13e-47
BnaC09g33200D	T-CK	T-6h	305.957	1052.46	679.208	1.77811	0.120089	-14.8067	1.33e-49	1.27e-47
BnaAnng30500D	T-CK	T-6h	37.2375	1036.81	537.022	4.81809	0.32547	-14.8035	1.39e-49	1.33e-47
BnaA03g04240D	T-CK	T-6h	326.235	1089.78	708.009	1.7384	0.117498	-14.7951	1.58e-49	1.5e-47
BnaA02g09840D	T-CK	T-6h	866.946	2376.19	1621.57	1.45546	0.0984875	-14.7781	2.03e-49	1.93e-47
BnaC08g41390D	T-CK	T-6h	1115.14	366.658	740.897	-1.60831	0.108927	14.765	2.46e-49	2.34e-47
BnaA07g35260D	T-CK	T-6h	77.8092	387.827	232.818	2.31903	0.157287	-14.7439	3.37e-49	3.19e-47
BnaA04g04140D	T-CK	T-6h	615.074	166.279	390.676	-1.89117	0.128418	14.7267	4.35e-49	4.1e-47
BnaA09g23510D	T-CK	T-6h	326.921	34.733	180.827	-3.23443	0.21978	14.7167	5.04e-49	4.75e-47
BnaC01g21110D	T-CK	T-6h	292.474	963.726	628.1	1.72305	0.117166	-14.7061	5.89e-49	5.53e-47
BnaA03g07930D	T-CK	T-6h	275.441	1222.95	749.193	2.15356	0.146643	-14.6857	7.96e-49	7.47e-47
BnaC05g31450D	T-CK	T-6h	793.473	241.243	517.358	-1.72165	0.117277	14.6802	8.64e-49	8.08e-47
BnaA10g20560D	T-CK	T-6h	17.5849	259.405	138.495	3.86173	0.263111	-14.6772	9.03e-49	8.43e-47
BnaA09g46200D	T-CK	T-6h	148.764	563.612	356.188	1.92438	0.131121	-14.6763	9.14e-49	8.51e-47
BnaA05g31720D	T-CK	T-6h	188.009	776.529	482.269	2.04606	0.139427	-14.6748	9.35e-49	8.69e-47
BnaCnng06690D	T-CK	T-6h	534.214	1580.08	1057.15	1.56246	0.106535	-14.6662	1.06e-48	9.84e-47
BnaC03g03050D	T-CK	T-6h	44.7261	341.999	193.363	2.95828	0.201804	-14.6592	1.18e-48	1.09e-46
BnaC02g46730D	T-CK	T-6h	401.65	1120.16	760.907	1.48239	0.101234	-14.6432	1.49e-48	1.37e-46
BnaA10g09260D	T-CK	T-6h	1028.59	2483.23	1755.91	1.27221	0.0871477	-14.5983	2.88e-48	2.65e-46
BnaA07g00960D	T-CK	T-6h	85.5408	407.799	246.67	2.2502	0.154185	-14.5941	3.06e-48	2.81e-46
BnaA07g34420D	T-CK	T-6h	1202.28	3695.39	2448.83	1.62055	0.111131	-14.5823	3.64e-48	3.33e-46
BnaA10g14810D	T-CK	T-6h	605.53	148.341	376.936	-2.03054	0.139263	14.5806	3.73e-48	3.41e-46
BnaA09g35450D	T-CK	T-6h	136.551	560.341	348.446	2.0426	0.140109	-14.5786	3.84e-48	3.5e-46
BnaC06g38740D	T-CK	T-6h	228.2	725.847	477.023	1.66965	0.114924	-14.5283	8.02e-48	7.3e-46
BnaC03g11820D	T-CK	T-6h	155.168	611.245	383.207	1.9901	0.137224	-14.5026	1.17e-47	1.06e-45
BnaC01g42890D	T-CK	T-6h	46.542	309.598	178.07	2.74814	0.189761	-14.4821	1.57e-47	1.42e-45
BnaA08g21080D	T-CK	T-6h	250.2	971.578	610.889	1.95367	0.13502	-14.4695	1.89e-47	1.71e-45
BnaCnng47130D	T-CK	T-6h	289.779	927.406	608.593	1.68002	0.116157	-14.4634	2.06e-47	1.86e-45
BnaC03g30070D	T-CK	T-6h	275.155	843.291	559.223	1.61387	0.111788	-14.4369	3.03e-47	2.73e-45
BnaA09g01600D	T-CK	T-6h	574.118	2092.1	1333.11	1.87009	0.129538	-14.4366	3.04e-47	2.73e-45
BnaC05g16060D	T-CK	T-6h	613.386	132.139	372.762	-2.2171	0.153639	14.4306	3.32e-47	2.97e-45
BnaA09g21570D	T-CK	T-6h	934.599	2333.28	1633.94	1.31848	0.0913786	-14.4288	3.41e-47	3.05e-45
BnaC04g25200D	T-CK	T-6h	420.114	1297.84	858.976	1.62583	0.11274	-14.4211	3.81e-47	3.4e-45
BnaA06g37290D	T-CK	T-6h	215.422	795.806	505.614	1.89478	0.131527	-14.4059	4.75e-47	4.22e-45
BnaC04g36310D	T-CK	T-6h	183.16	628.442	405.801	1.77692	0.123439	-14.3951	5.56e-47	4.93e-45
BnaAnng22510D	T-CK	T-6h	2138.93	6085.33	4112.13	1.50957	0.104878	-14.3935	5.68e-47	5.03e-45
BnaA09g29940D	T-CK	T-6h	481.466	102.47	291.968	-2.23361	0.155431	14.3705	7.93e-47	7e-45
BnaC07g39910D	T-CK	T-6h	1598.74	376.554	987.646	-2.08835	0.145384	14.3644	8.65e-47	7.63e-45
BnaC03g11050D	T-CK	T-6h	400.196	1092.8	746.495	1.45074	0.101047	-14.357	9.62e-47	8.46e-45
BnaA07g27210D	T-CK	T-6h	354.219	60.5948	207.407	-2.55524	0.178209	14.3385	1.26e-46	1.1e-44
BnaA03g50900D	T-CK	T-6h	181.658	622.161	401.91	1.77646	0.123954	-14.3315	1.39e-46	1.22e-44
BnaA05g32500D	T-CK	T-6h	476.678	1319.3	897.989	1.46934	0.102571	-14.325	1.53e-46	1.33e-44
BnaC08g19310D	T-CK	T-6h	251.177	788.237	519.707	1.65363	0.115514	-14.3154	1.75e-46	1.53e-44
BnaCnng74510D	T-CK	T-6h	602.078	158.446	380.262	-1.92614	0.134985	14.2693	3.4e-46	2.96e-44
BnaCnng45990D	T-CK	T-6h	228.033	755.377	491.705	1.7341	0.121592	-14.2617	3.79e-46	3.29e-44
BnaCnng02590D	T-CK	T-6h	517.137	122.491	319.814	-2.08376	0.146358	14.2374	5.37e-46	4.64e-44
BnaC04g40810D	T-CK	T-6h	19.1115	229.092	124.102	3.58329	0.251754	-14.2333	5.69e-46	4.92e-44
BnaC04g48440D	T-CK	T-6h	97.9584	428.995	263.477	2.12351	0.149582	-14.1963	9.66e-46	8.32e-44
BnaC07g07150D	T-CK	T-6h	124.971	510.33	317.651	2.02514	0.142671	-14.1944	9.92e-46	8.53e-44
BnaC08g42470D	T-CK	T-6h	36.5916	266.899	151.745	2.86976	0.202302	-14.1855	1.13e-45	9.66e-44
BnaC04g38620D	T-CK	T-6h	271.723	845.548	558.635	1.64089	0.115706	-14.1816	1.19e-45	1.02e-43
BnaA02g30210D	T-CK	T-6h	2128.16	786.169	1457.17	-1.43824	0.101523	14.1666	1.48e-45	1.26e-43
BnaC03g61740D	T-CK	T-6h	247.441	23.361	135.401	-3.40329	0.240292	14.1632	1.55e-45	1.32e-43
BnaCnng05370D	T-CK	T-6h	36.5582	268.771	152.665	2.87257	0.202979	-14.1521	1.81e-45	1.54e-43
BnaA03g35310D	T-CK	T-6h	4.50636	262.093	133.3	5.89488	0.416593	-14.1502	1.86e-45	1.58e-43
BnaC04g06800D	T-CK	T-6h	38.9217	329.535	184.228	3.10381	0.21948	-14.1416	2.1e-45	1.78e-43
BnaC09g39680D	T-CK	T-6h	176.995	658.993	417.994	1.90277	0.134569	-14.1397	2.16e-45	1.83e-43
BnaA05g25410D	T-CK	T-6h	125.031	492.193	308.612	1.98265	0.140238	-14.1378	2.22e-45	1.87e-43
BnaA09g36180D	T-CK	T-6h	809.688	2196	1502.85	1.44124	0.101977	-14.133	2.38e-45	2e-43
BnaC07g43490D	T-CK	T-6h	499.779	1324.62	912.198	1.40971	0.0998277	-14.1214	2.8e-45	2.35e-43
BnaC09g33600D	T-CK	T-6h	293.433	981.245	637.339	1.74524	0.123607	-14.1193	2.89e-45	2.42e-43
BnaA09g46240D	T-CK	T-6h	61.3569	340.849	201.103	2.47715	0.175578	-14.1085	3.37e-45	2.81e-43
BnaCnng69630D	T-CK	T-6h	532.992	126.649	329.82	-2.07494	0.147152	14.1007	3.76e-45	3.14e-43
BnaCnng02000D	T-CK	T-6h	13.0494	214.976	114.013	4.02955	0.2859	-14.0943	4.12e-45	3.43e-43
BnaA02g34070D	T-CK	T-6h	122.62	600.244	361.432	2.30309	0.163472	-14.0886	4.46e-45	3.71e-43
BnaA05g10700D	T-CK	T-6h	18.9478	222.886	120.917	3.54578	0.251784	-14.0826	4.86e-45	4.03e-43
BnaCnng02620D	T-CK	T-6h	284.415	1049.63	667.021	1.88933	0.134204	-14.0781	5.18e-45	4.29e-43
BnaC01g29450D	T-CK	T-6h	6.96604	224.009	115.488	4.96133	0.352774	-14.0638	6.34e-45	5.24e-43
BnaA06g34780D	T-CK	T-6h	1233.46	3010.28	2121.87	1.28886	0.0917017	-14.0549	7.19e-45	5.92e-43
BnaA02g01980D	T-CK	T-6h	2686.02	1131.69	1908.86	-1.24788	0.0887909	14.0542	7.26e-45	5.97e-43
BnaC01g04340D	T-CK	T-6h	164.963	587.96	376.461	1.83086	0.130442	-14.0358	9.41e-45	7.73e-43
BnaC09g36910D	T-CK	T-6h	936.522	294.268	615.395	-1.67248	0.119228	14.0276	1.06e-44	8.65e-43
BnaCnng32840D	T-CK	T-6h	962.418	2297.67	1630.05	1.25651	0.0897204	-14.0048	1.46e-44	1.19e-42
BnaC06g35750D	T-CK	T-6h	624.037	1841.58	1232.81	1.56538	0.112147	-13.9582	2.8e-44	2.29e-42
BnaC06g29990D	T-CK	T-6h	41.3517	276.439	158.895	2.73863	0.196525	-13.9353	3.87e-44	3.15e-42
BnaA02g18320D	T-CK	T-6h	746.478	228.518	487.498	-1.71268	0.123006	13.9235	4.56e-44	3.7e-42
BnaC09g32750D	T-CK	T-6h	625.547	1823.43	1224.49	1.54697	0.11112	-13.9216	4.68e-44	3.8e-42
BnaC05g13310D	T-CK	T-6h	28.8581	243.213	136.036	3.07172	0.220731	-13.9161	5.05e-44	4.09e-42
BnaC08g08220D	T-CK	T-6h	66.6093	341.037	203.823	2.35856	0.169509	-13.914	5.21e-44	4.2e-42
BnaA03g50740D	T-CK	T-6h	139.788	520.845	330.317	1.89806	0.136442	-13.9111	5.42e-44	4.37e-42
BnaC01g15980D	T-CK	T-6h	229.131	937.122	583.126	2.03052	0.14597	-13.9106	5.46e-44	4.39e-42
BnaAnng22520D	T-CK	T-6h	26.2895	230.786	128.538	3.15618	0.227055	-13.9005	6.29e-44	5.05e-42
BnaC09g35070D	T-CK	T-6h	47.3679	290.844	169.106	2.63422	0.189571	-13.8957	6.72e-44	5.38e-42
BnaA03g24840D	T-CK	T-6h	66.8108	337.048	201.929	2.32796	0.167613	-13.8889	7.4e-44	5.91e-42
BnaA06g13250D	T-CK	T-6h	54.2962	298.757	176.526	2.45954	0.177264	-13.875	8.98e-44	7.16e-42
BnaC01g04240D	T-CK	T-6h	352.917	1124.92	738.921	1.67519	0.120868	-13.8596	1.11e-43	8.85e-42
BnaA09g17560D	T-CK	T-6h	376.838	1219.81	798.324	1.69752	0.122631	-13.8425	1.41e-43	1.12e-41
BnaC06g31880D	T-CK	T-6h	116.329	501.93	309.129	2.12268	0.153362	-13.8409	1.44e-43	1.14e-41
BnaC06g36030D	T-CK	T-6h	28.6338	247.541	138.088	3.13244	0.226497	-13.8299	1.68e-43	1.33e-41
BnaC07g20160D	T-CK	T-6h	129.581	521.75	325.665	2.01117	0.145454	-13.8268	1.76e-43	1.39e-41
BnaC04g41580D	T-CK	T-6h	829.662	254.582	542.122	-1.6995	0.122968	13.8206	1.91e-43	1.51e-41
BnaA02g10970D	T-CK	T-6h	24.0415	238.628	131.335	3.27936	0.237608	-13.8016	2.49e-43	1.96e-41
BnaA05g06230D	T-CK	T-6h	869.88	292.275	581.078	-1.576	0.114233	13.7964	2.68e-43	2.1e-41
BnaC09g15120D	T-CK	T-6h	260.564	936.004	598.284	1.8474	0.133964	-13.7903	2.92e-43	2.28e-41
BnaA03g18910D	T-CK	T-6h	414.724	1115.39	765.058	1.43121	0.104004	-13.7611	4.37e-43	3.41e-41
BnaC08g12000D	T-CK	T-6h	86.3626	449.409	267.886	2.38794	0.17397	-13.7262	7.07e-43	5.52e-41
BnaA03g06740D	T-CK	T-6h	418.878	56.0157	237.447	-2.90761	0.21233	13.6939	1.1e-42	8.6e-41
BnaA08g16310D	T-CK	T-6h	553.982	1425.89	989.935	1.36377	0.0996032	-13.692	1.13e-42	8.8e-41
BnaC05g44620D	T-CK	T-6h	7.37698	213.396	110.386	4.82565	0.352757	-13.6798	1.34e-42	1.04e-40
BnaA05g14760D	T-CK	T-6h	67.2029	335.038	201.121	2.3083	0.168795	-13.6752	1.43e-42	1.11e-40
BnaC09g33630D	T-CK	T-6h	268.439	966.144	617.291	1.84144	0.134711	-13.6695	1.54e-42	1.19e-40
BnaC03g73840D	T-CK	T-6h	1020.22	3452.64	2236.43	1.76047	0.128796	-13.6687	1.56e-42	1.2e-40
BnaC03g71830D	T-CK	T-6h	1765.88	4210.09	2987.98	1.25279	0.0916706	-13.6663	1.61e-42	1.24e-40
BnaA05g04220D	T-CK	T-6h	700.66	173.14	436.9	-2.02483	0.148548	13.6307	2.63e-42	2.02e-40
BnaA06g40170D	T-CK	T-6h	74.5926	367.701	221.147	2.30213	0.168913	-13.629	2.69e-42	2.06e-40
BnaC03g26940D	T-CK	T-6h	13.5482	633.312	323.43	5.54601	0.407939	-13.5952	4.28e-42	3.27e-40
BnaC03g19510D	T-CK	T-6h	392.084	1285.06	838.572	1.71748	0.126345	-13.5936	4.37e-42	3.34e-40
BnaC05g50900D	T-CK	T-6h	990.759	284.42	637.59	-1.79843	0.132411	13.5822	5.1e-42	3.89e-40
BnaC01g10210D	T-CK	T-6h	105.464	456.626	281.045	2.1199	0.156091	-13.5812	5.18e-42	3.94e-40
BnaC08g31360D	T-CK	T-6h	1079.48	371.715	725.597	-1.53774	0.113528	13.545	8.48e-42	6.44e-40
BnaCnng01390D	T-CK	T-6h	83.4977	402.213	242.855	2.25439	0.16656	-13.535	9.72e-42	7.36e-40
BnaC07g20940D	T-CK	T-6h	1161.02	2687.2	1924.11	1.21272	0.0896013	-13.5346	9.77e-42	7.39e-40
BnaA03g18840D	T-CK	T-6h	375.626	50.1767	212.901	-2.91074	0.215663	13.4967	1.64e-41	1.23e-39
BnaA08g21760D	T-CK	T-6h	387.62	1242.76	815.191	1.6867	0.125037	-13.4897	1.8e-41	1.35e-39
BnaA06g09200D	T-CK	T-6h	97.9488	452.864	275.407	2.21469	0.164181	-13.4893	1.81e-41	1.36e-39
BnaA09g30590D	T-CK	T-6h	834.815	178.939	506.877	-2.22856	0.165211	13.4892	1.81e-41	1.36e-39
BnaA05g29640D	T-CK	T-6h	1549.3	3548.93	2549.11	1.19457	0.0886573	-13.474	2.23e-41	1.67e-39
BnaCnng63180D	T-CK	T-6h	106.552	439.216	272.884	2.04713	0.152136	-13.4559	2.84e-41	2.12e-39
BnaA07g24570D	T-CK	T-6h	1220.34	348.695	784.519	-1.81212	0.13469	13.4541	2.91e-41	2.17e-39
BnaA06g13740D	T-CK	T-6h	2003.2	5504.19	3753.7	1.45942	0.108552	-13.4444	3.32e-41	2.47e-39
BnaA10g10590D	T-CK	T-6h	1247.28	4099.14	2673.21	1.71805	0.127818	-13.4414	3.46e-41	2.57e-39
BnaA09g09500D	T-CK	T-6h	1035.91	386.058	710.984	-1.42642	0.106207	13.4307	4e-41	2.97e-39
BnaC09g34840D	T-CK	T-6h	251.859	877.715	564.787	1.80554	0.134442	-13.4299	4.04e-41	2.99e-39
BnaA07g00480D	T-CK	T-6h	42.1088	258.063	150.086	2.62897	0.195792	-13.4274	4.18e-41	3.09e-39
BnaA09g54870D	T-CK	T-6h	2664.39	973.285	1818.84	-1.45066	0.108089	13.421	4.56e-41	3.36e-39
BnaC05g12850D	T-CK	T-6h	398.826	1243.31	821.066	1.6459	0.122809	-13.4021	5.88e-41	4.33e-39
BnaC06g30370D	T-CK	T-6h	17.7613	213.423	115.592	3.65066	0.272731	-13.3856	7.34e-41	5.39e-39
BnaA06g24210D	T-CK	T-6h	260.953	781.863	521.408	1.58769	0.118644	-13.382	7.71e-41	5.65e-39
BnaC04g27780D	T-CK	T-6h	215.806	800.944	508.375	1.90421	0.142375	-13.3746	8.51e-41	6.23e-39
BnaC07g44410D	T-CK	T-6h	125.463	528.754	327.108	2.07491	0.155274	-13.3629	9.96e-41	7.28e-39
BnaCnng60760D	T-CK	T-6h	419.029	78.5114	248.77	-2.41271	0.180582	13.3607	1.03e-40	7.48e-39
BnaA08g11390D	T-CK	T-6h	373.344	1178.85	776.098	1.65379	0.123797	-13.3589	1.05e-40	7.65e-39
BnaC03g32810D	T-CK	T-6h	530.083	120.111	325.097	-2.13812	0.160125	13.3528	1.14e-40	8.28e-39
BnaCnng33070D	T-CK	T-6h	298.373	904.842	601.608	1.60376	0.120107	-13.3528	1.14e-40	8.28e-39
BnaA10g12460D	T-CK	T-6h	696.305	2101.55	1398.93	1.5974	0.11973	-13.3416	1.33e-40	9.6e-39
BnaC03g59280D	T-CK	T-6h	243.875	741.718	492.797	1.60893	0.120653	-13.3352	1.44e-40	1.04e-38
BnaC01g27600D	T-CK	T-6h	84.8611	390.564	237.713	2.19502	0.164804	-13.319	1.8e-40	1.3e-38
BnaC09g04640D	T-CK	T-6h	37.3907	256.708	147.05	2.77721	0.20867	-13.3091	2.05e-40	1.48e-38
BnaC01g08110D	T-CK	T-6h	613.298	1774.66	1193.98	1.53018	0.115061	-13.299	2.35e-40	1.69e-38
BnaA04g27050D	T-CK	T-6h	2851.86	6293.31	4572.58	1.14213	0.0859055	-13.2952	2.47e-40	1.77e-38
BnaC02g38460D	T-CK	T-6h	131.983	539.92	335.951	2.03938	0.153595	-13.2777	3.12e-40	2.23e-38
BnaA04g02530D	T-CK	T-6h	266.365	869.901	568.133	1.70681	0.128669	-13.2652	3.69e-40	2.64e-38
BnaC08g42010D	T-CK	T-6h	424.415	1320.02	872.217	1.64038	0.123664	-13.2648	3.7e-40	2.64e-38
BnaC04g43980D	T-CK	T-6h	102.447	414.273	258.36	2.01617	0.152043	-13.2605	3.92e-40	2.79e-38
BnaA09g30360D	T-CK	T-6h	4.51681	206.294	105.406	5.45839	0.411976	-13.2493	4.55e-40	3.24e-38
BnaC03g45960D	T-CK	T-6h	2325.78	6113.97	4219.87	1.39537	0.105404	-13.2383	5.27e-40	3.74e-38
BnaA05g24200D	T-CK	T-6h	473.923	108.242	291.082	-2.13109	0.161028	13.2343	5.56e-40	3.94e-38
BnaCnng10860D	T-CK	T-6h	101.507	435.413	268.46	2.09176	0.158104	-13.2302	5.87e-40	4.15e-38
BnaA04g22770D	T-CK	T-6h	629.079	2093.62	1361.35	1.73805	0.131487	-13.2185	6.86e-40	4.85e-38
BnaA03g13900D	T-CK	T-6h	209.403	634.929	422.166	1.59809	0.121256	-13.1795	1.15e-39	8.11e-38
BnaC09g42450D	T-CK	T-6h	417.15	1236.42	826.783	1.56506	0.119028	-13.1487	1.73e-39	1.22e-37
BnaC06g29470D	T-CK	T-6h	21.7098	198.712	110.211	3.19709	0.243157	-13.1482	1.74e-39	1.22e-37
BnaA05g01040D	T-CK	T-6h	810.994	47.5091	429.252	-4.09525	0.311715	13.1378	2e-39	1.4e-37
BnaA10g25850D	T-CK	T-6h	13.7582	183.201	98.4798	3.7319	0.284164	-13.1329	2.13e-39	1.49e-37
BnaC09g13080D	T-CK	T-6h	15.358	186.46	100.909	3.61922	0.275785	-13.1233	2.42e-39	1.69e-37
BnaA03g04460D	T-CK	T-6h	168.213	616.132	392.173	1.88114	0.143392	-13.1189	2.57e-39	1.79e-37
BnaCnng03960D	T-CK	T-6h	931.607	2711.51	1821.56	1.54116	0.117785	-13.0845	4.04e-39	2.81e-37
BnaC03g64610D	T-CK	T-6h	376.637	88.5184	232.578	-2.08286	0.159202	13.0831	4.11e-39	2.86e-37
BnaA09g32410D	T-CK	T-6h	32.4776	246.374	139.426	2.92981	0.224079	-13.0749	4.58e-39	3.18e-37
BnaA08g31430D	T-CK	T-6h	463.325	124.74	294.033	-1.89958	0.145302	13.0733	4.68e-39	3.24e-37
BnaA06g27640D	T-CK	T-6h	2298.44	5241.8	3770.12	1.18998	0.0910993	-13.0625	5.4e-39	3.73e-37
BnaA10g13030D	T-CK	T-6h	77.6794	369.751	223.715	2.25739	0.172864	-13.0587	5.67e-39	3.91e-37
BnaA02g18450D	T-CK	T-6h	1035.81	310.84	673.323	-1.73704	0.133116	13.0491	6.43e-39	4.43e-37
BnaC06g35430D	T-CK	T-6h	126.222	521.494	323.858	2.04825	0.157087	-13.0389	7.35e-39	5.05e-37
BnaAnng17510D	T-CK	T-6h	419.83	85.0919	252.461	-2.31332	0.177451	13.0364	7.6e-39	5.21e-37
BnaA09g50540D	T-CK	T-6h	798.039	211.481	504.76	-1.92423	0.147606	13.0363	7.61e-39	5.21e-37
BnaA05g30290D	T-CK	T-6h	354.935	930.114	642.524	1.38953	0.106697	-13.0231	9.04e-39	6.18e-37
BnaC09g11090D	T-CK	T-6h	270.464	37.1492	153.807	-2.84174	0.218239	13.0213	9.26e-39	6.32e-37
BnaC05g19630D	T-CK	T-6h	97.611	383.804	240.707	1.98014	0.152075	-13.0208	9.32e-39	6.35e-37
BnaA02g18390D	T-CK	T-6h	23.4586	244.098	133.778	3.39603	0.260899	-13.0166	9.84e-39	6.7e-37
BnaC01g41850D	T-CK	T-6h	671.094	212.455	441.775	-1.6607	0.127671	13.0076	1.11e-38	7.52e-37
BnaCnng59490D	T-CK	T-6h	639.105	158.417	398.761	-2.01488	0.154932	13.0049	1.15e-38	7.78e-37
BnaC04g05510D	T-CK	T-6h	284.643	912.245	598.444	1.68198	0.12944	-12.9942	1.32e-38	8.93e-37
BnaC03g17040D	T-CK	T-6h	425.834	1224.84	825.339	1.53053	0.117991	-12.9716	1.77e-38	1.2e-36
BnaA09g53080D	T-CK	T-6h	661.893	191.987	426.94	-1.78382	0.137548	12.9686	1.84e-38	1.24e-36
BnaA09g23020D	T-CK	T-6h	275.124	753.136	514.13	1.45484	0.11225	-12.9607	2.04e-38	1.38e-36
BnaC03g67950D	T-CK	T-6h	382.575	1014.89	698.733	1.41062	0.108853	-12.9589	2.09e-38	1.41e-36
BnaC01g20750D	T-CK	T-6h	1393.74	539.203	966.473	-1.36966	0.105727	12.9546	2.21e-38	1.48e-36
BnaA09g21510D	T-CK	T-6h	35.8388	232.219	134.029	2.69018	0.207956	-12.9363	2.81e-38	1.88e-36
BnaA04g05120D	T-CK	T-6h	2023.01	4258.06	3140.53	1.0743	0.0830635	-12.9335	2.91e-38	1.95e-36
BnaC09g34140D	T-CK	T-6h	460.12	102.551	281.335	-2.16775	0.167613	12.9331	2.93e-38	1.96e-36
BnaA03g50790D	T-CK	T-6h	29.2255	258.835	144.03	3.16575	0.24509	-12.9167	3.62e-38	2.42e-36
BnaC06g38760D	T-CK	T-6h	232.697	31.7988	132.248	-2.8703	0.222246	12.915	3.7e-38	2.47e-36
BnaC03g76260D	T-CK	T-6h	620.581	1443.2	1031.89	1.21948	0.0944878	-12.9062	4.15e-38	2.76e-36
BnaC07g42530D	T-CK	T-6h	232.314	700.637	466.475	1.58681	0.122953	-12.9059	4.17e-38	2.77e-36
BnaC05g47100D	T-CK	T-6h	719.587	1725.27	1222.43	1.25927	0.0976786	-12.8919	5e-38	3.31e-36
BnaA02g35250D	T-CK	T-6h	224.375	695.058	459.717	1.63245	0.126854	-12.8687	6.75e-38	4.46e-36
BnaC06g20160D	T-CK	T-6h	417.645	111.736	264.69	-1.904	0.148434	12.8272	1.15e-37	7.61e-36
BnaC08g00490D	T-CK	T-6h	898.378	267.288	582.833	-1.74552	0.136265	12.8098	1.45e-37	9.52e-36
BnaA01g32900D	T-CK	T-6h	1232.49	3262.05	2247.27	1.40516	0.109729	-12.8057	1.52e-37	1e-35
BnaA02g09320D	T-CK	T-6h	796.168	288.418	542.293	-1.46426	0.114351	12.8049	1.54e-37	1.01e-35
BnaA07g38570D	T-CK	T-6h	49.5677	262.926	156.247	2.40186	0.187849	-12.7862	1.96e-37	1.28e-35
BnaA04g28590D	T-CK	T-6h	17.694	179.668	98.6807	3.33256	0.260652	-12.7855	1.98e-37	1.29e-35
BnaA01g12930D	T-CK	T-6h	83.1694	342.653	212.911	2.04832	0.160319	-12.7765	2.22e-37	1.45e-35
BnaA08g17810D	T-CK	T-6h	252.64	706.403	479.522	1.48652	0.116616	-12.7471	3.23e-37	2.11e-35
BnaA07g28840D	T-CK	T-6h	78.6319	355.835	217.233	2.19382	0.172247	-12.7365	3.71e-37	2.41e-35
BnaC07g47200D	T-CK	T-6h	256.71	40.2148	148.463	-2.66097	0.209143	12.7232	4.39e-37	2.86e-35
BnaA02g36940D	T-CK	T-6h	475.103	139.116	307.109	-1.7752	0.139569	12.7191	4.63e-37	3.01e-35
BnaA06g28200D	T-CK	T-6h	206.167	16.3563	111.262	-3.64861	0.286906	12.7171	4.75e-37	3.08e-35
BnaA02g09020D	T-CK	T-6h	210.735	15.9681	113.351	-3.71167	0.292028	12.71	5.2e-37	3.37e-35
BnaA07g07480D	T-CK	T-6h	17.0251	190.704	103.865	3.47524	0.273456	-12.7086	5.3e-37	3.42e-35
BnaC01g09600D	T-CK	T-6h	1373.23	136.34	754.785	-3.3336	0.262491	12.6999	5.92e-37	3.82e-35
BnaC08g02750D	T-CK	T-6h	238.823	40.3055	139.564	-2.56501	0.201979	12.6994	5.96e-37	3.84e-35
BnaC01g24660D	T-CK	T-6h	249.036	781.646	515.341	1.64715	0.129768	-12.693	6.46e-37	4.15e-35
BnaA03g10690D	T-CK	T-6h	54.6173	279.141	166.879	2.36865	0.186638	-12.6912	6.62e-37	4.25e-35
BnaA05g26590D	T-CK	T-6h	406.787	105.035	255.911	-1.94488	0.153387	12.6796	7.67e-37	4.91e-35
BnaC05g04710D	T-CK	T-6h	436.799	1068.69	752.747	1.29238	0.101952	-12.6764	7.99e-37	5.11e-35
BnaA01g23920D	T-CK	T-6h	13.8671	171.681	92.774	3.60946	0.284859	-12.671	8.56e-37	5.46e-35
BnaA08g04520D	T-CK	T-6h	4814.6	2103.08	3458.84	-1.19493	0.0943646	12.6629	9.49e-37	6.05e-35
BnaA08g10840D	T-CK	T-6h	320.508	60.9432	190.726	-2.40317	0.189817	12.6605	9.79e-37	6.23e-35
BnaA03g58470D	T-CK	T-6h	8.86391	178.977	93.9206	4.38602	0.346656	-12.6524	1.09e-36	6.9e-35
BnaC05g44660D	T-CK	T-6h	276.409	789.225	532.817	1.51715	0.119969	-12.6461	1.18e-36	7.46e-35
BnaA01g27170D	T-CK	T-6h	265.923	726.74	496.332	1.45255	0.11493	-12.6385	1.29e-36	8.2e-35
BnaA10g22470D	T-CK	T-6h	37.7197	296.491	167.105	2.94963	0.233388	-12.6383	1.3e-36	8.21e-35
BnaA06g00380D	T-CK	T-6h	260.127	42.206	151.166	-2.62161	0.207546	12.6314	1.42e-36	8.94e-35
BnaAnng15490D	T-CK	T-6h	297.564	881.43	589.497	1.56549	0.123967	-12.6283	1.47e-36	9.29e-35
BnaC09g13230D	T-CK	T-6h	588.837	174.507	381.672	-1.75799	0.139256	12.6241	1.55e-36	9.78e-35
BnaA06g17530D	T-CK	T-6h	110.473	400.04	255.257	1.84909	0.146607	-12.6125	1.8e-36	1.13e-34
BnaAnng21800D	T-CK	T-6h	210.532	666.181	438.356	1.6718	0.132684	-12.5998	2.12e-36	1.33e-34
BnaA05g22360D	T-CK	T-6h	130.026	452.016	291.021	1.79893	0.142834	-12.5945	2.26e-36	1.42e-34
BnaA03g23170D	T-CK	T-6h	89.07	389.659	239.364	2.12969	0.169267	-12.5818	2.66e-36	1.66e-34
BnaA09g51810D	T-CK	T-6h	382.869	95.4364	239.153	-2.00789	0.159621	12.5791	2.75e-36	1.72e-34
BnaC05g20560D	T-CK	T-6h	444.417	1089.88	767.148	1.29515	0.102962	-12.5788	2.76e-36	1.72e-34
BnaAnng20610D	T-CK	T-6h	250.159	708.743	479.451	1.50179	0.119428	-12.5749	2.9e-36	1.81e-34
BnaC07g44660D	T-CK	T-6h	182.77	574.742	378.756	1.65509	0.131626	-12.5741	2.93e-36	1.82e-34
BnaA06g35120D	T-CK	T-6h	28.6443	224.932	126.788	2.98759	0.237747	-12.5663	3.24e-36	2.01e-34
BnaA09g34280D	T-CK	T-6h	399.351	91.725	245.538	-2.12537	0.169157	12.5645	3.31e-36	2.05e-34
BnaAnng24030D	T-CK	T-6h	610.167	172.626	391.397	-1.82219	0.14503	12.5642	3.32e-36	2.05e-34
BnaC01g06430D	T-CK	T-6h	1686.34	778.449	1232.4	-1.11448	0.0887407	12.5589	3.55e-36	2.19e-34
BnaC05g18020D	T-CK	T-6h	548.595	1525.25	1036.93	1.47764	0.117834	-12.54	4.51e-36	2.78e-34
BnaA09g54750D	T-CK	T-6h	189.508	620.538	405.023	1.71991	0.137211	-12.5348	4.82e-36	2.96e-34
BnaA04g17960D	T-CK	T-6h	184.615	6.77644	95.6955	-4.81397	0.384369	12.5244	5.49e-36	3.38e-34
BnaC06g03750D	T-CK	T-6h	510.258	1333.4	921.829	1.3889	0.110941	-12.5193	5.85e-36	3.59e-34
BnaC05g16350D	T-CK	T-6h	155.428	607.392	381.41	1.96013	0.156571	-12.5191	5.87e-36	3.6e-34
BnaA04g17930D	T-CK	T-6h	1214.18	438.155	826.168	-1.47098	0.117582	12.5103	6.56e-36	4.01e-34
BnaC03g55640D	T-CK	T-6h	66.1689	310.057	188.113	2.22762	0.178221	-12.4992	7.54e-36	4.6e-34
BnaA10g05030D	T-CK	T-6h	1306.35	3226.52	2266.44	1.30566	0.104624	-12.4795	9.66e-36	5.89e-34
BnaAnng41480D	T-CK	T-6h	627.707	209.039	418.373	-1.5845	0.126991	12.4773	9.93e-36	6.05e-34
BnaC05g46590D	T-CK	T-6h	1568.71	692.015	1130.36	-1.18016	0.094729	12.4583	1.26e-35	7.66e-34
BnaAnng20870D	T-CK	T-6h	509.547	158.109	333.828	-1.68846	0.135694	12.4431	1.52e-35	9.25e-34
BnaC06g41060D	T-CK	T-6h	391.512	84.7726	238.143	-2.21265	0.177824	12.4429	1.53e-35	9.26e-34
BnaC03g65100D	T-CK	T-6h	1296.77	2976.21	2136.49	1.19913	0.0963872	-12.4408	1.57e-35	9.5e-34
BnaAnng07380D	T-CK	T-6h	1477.04	547.734	1012.39	-1.43282	0.115182	12.4396	1.59e-35	9.62e-34
BnaA05g34670D	T-CK	T-6h	9.69203	156.648	83.1701	4.00768	0.322212	-12.438	1.62e-35	9.8e-34
BnaC06g40550D	T-CK	T-6h	410.061	1040.71	725.385	1.34474	0.108162	-12.4327	1.74e-35	1.05e-33
BnaA09g23730D	T-CK	T-6h	1920.51	809.343	1364.93	-1.2446	0.100164	12.4257	1.9e-35	1.14e-33
BnaA04g16440D	T-CK	T-6h	64.7288	307.849	186.289	2.24748	0.18098	-12.4184	2.08e-35	1.25e-33
BnaC09g46260D	T-CK	T-6h	544.002	1288.71	916.356	1.24581	0.100357	-12.4138	2.2e-35	1.32e-33
BnaCnng01670D	T-CK	T-6h	212.319	24.8917	118.605	-3.06935	0.247358	12.4085	2.35e-35	1.41e-33
BnaA01g27930D	T-CK	T-6h	382.349	1034.62	708.487	1.4322	0.115476	-12.4026	2.53e-35	1.51e-33
BnaAnng03730D	T-CK	T-6h	121.389	474.966	298.177	1.98424	0.160269	-12.3807	3.33e-35	1.99e-33
BnaA08g08490D	T-CK	T-6h	204.92	599.354	402.137	1.54571	0.124867	-12.3789	3.4e-35	2.03e-33
BnaA09g43030D	T-CK	T-6h	246.794	823.563	535.178	1.73429	0.140321	-12.3595	4.33e-35	2.58e-33
BnaA10g27920D	T-CK	T-6h	482.974	1181.22	832.095	1.29281	0.104815	-12.3341	5.93e-35	3.52e-33
BnaAnng36390D	T-CK	T-6h	264.765	829.331	547.048	1.64826	0.133733	-12.3251	6.64e-35	3.94e-33
BnaCnng53800D	T-CK	T-6h	137.147	448.847	292.997	1.7159	0.139251	-12.3224	6.87e-35	4.07e-33
BnaA08g26540D	T-CK	T-6h	211.196	622.991	417.093	1.55537	0.126231	-12.3216	6.93e-35	4.1e-33
BnaC04g47640D	T-CK	T-6h	159.607	522.295	340.951	1.71398	0.139109	-12.3211	6.97e-35	4.12e-33
BnaA06g38230D	T-CK	T-6h	3859.35	1722.09	2790.72	-1.16456	0.0945599	12.3156	7.46e-35	4.4e-33
BnaC07g44690D	T-CK	T-6h	927.247	235.926	581.587	-1.97636	0.160485	12.3149	7.53e-35	4.43e-33
BnaC02g42720D	T-CK	T-6h	712.34	1789.97	1251.16	1.33104	0.108089	-12.3143	7.59e-35	4.46e-33
BnaC03g55280D	T-CK	T-6h	573.974	1431.35	1002.66	1.32217	0.107369	-12.3143	7.59e-35	4.46e-33
BnaAnng32670D	T-CK	T-6h	312.055	73.4063	192.731	-2.08247	0.169177	12.3094	8.06e-35	4.73e-33
BnaC06g37390D	T-CK	T-6h	1994.85	4980	3487.42	1.32069	0.107529	-12.2822	1.13e-34	6.6e-33
BnaA07g38610D	T-CK	T-6h	271.454	54.6009	163.027	-2.30549	0.187741	12.2801	1.16e-34	6.77e-33
BnaC08g42140D	T-CK	T-6h	518.281	1302.66	910.472	1.32981	0.108373	-12.2707	1.3e-34	7.6e-33
BnaC07g40010D	T-CK	T-6h	975.355	260.604	617.979	-1.90511	0.155353	12.2631	1.43e-34	8.32e-33
BnaC09g52680D	T-CK	T-6h	77.6662	341.177	209.422	2.12836	0.173564	-12.2627	1.44e-34	8.36e-33
BnaC06g25790D	T-CK	T-6h	497.73	116.137	306.934	-2.1084	0.172296	12.2371	1.97e-34	1.14e-32
BnaCnng38050D	T-CK	T-6h	467.052	142.04	304.546	-1.71609	0.140272	12.2341	2.04e-34	1.19e-32
BnaC03g57210D	T-CK	T-6h	129.83	455.697	292.764	1.81402	0.148323	-12.2301	2.15e-34	1.24e-32
BnaC08g24010D	T-CK	T-6h	4659.61	8847.58	6753.6	0.924764	0.0756333	-12.2269	2.23e-34	1.29e-32
BnaA05g20090D	T-CK	T-6h	952.25	362.93	657.59	-1.39436	0.114093	12.2213	2.39e-34	1.38e-32
BnaCnng01360D	T-CK	T-6h	203.979	701.001	452.49	1.7866	0.146195	-12.2207	2.41e-34	1.39e-32
BnaC07g25500D	T-CK	T-6h	45.5519	243.391	144.471	2.40539	0.196937	-12.214	2.62e-34	1.51e-32
BnaA07g14980D	T-CK	T-6h	261.487	30.8227	146.155	-3.0828	0.252969	12.1865	3.67e-34	2.11e-32
BnaA02g15990D	T-CK	T-6h	26.4824	208.858	117.67	3.00211	0.246385	-12.1846	3.75e-34	2.16e-32
BnaC04g14100D	T-CK	T-6h	209.091	616.49	412.791	1.56821	0.128938	-12.1625	4.92e-34	2.82e-32
BnaA03g09170D	T-CK	T-6h	753.272	1815.8	1284.54	1.26729	0.104254	-12.1558	5.35e-34	3.06e-32
BnaA02g09460D	T-CK	T-6h	1211.51	2924.93	2068.22	1.27234	0.104671	-12.1557	5.35e-34	3.06e-32
BnaA09g45360D	T-CK	T-6h	27.0045	203.48	115.242	2.91721	0.24003	-12.1535	5.49e-34	3.14e-32
BnaC09g16820D	T-CK	T-6h	21.7892	184.771	103.28	3.06241	0.252361	-12.135	6.89e-34	3.93e-32
BnaC02g22250D	T-CK	T-6h	9.51394	150.157	79.8357	3.9936	0.329471	-12.1213	8.15e-34	4.64e-32
BnaA06g22060D	T-CK	T-6h	206.708	628.288	417.498	1.6033	0.132328	-12.1161	8.68e-34	4.93e-32
BnaC05g00370D	T-CK	T-6h	493.029	1339.23	916.13	1.44426	0.119205	-12.1158	8.71e-34	4.94e-32
BnaC09g13570D	T-CK	T-6h	1262.25	519.395	890.822	-1.2806	0.105707	12.1146	8.84e-34	5.01e-32
BnaA02g35770D	T-CK	T-6h	113.749	434.847	274.298	1.94887	0.160902	-12.1122	9.1e-34	5.15e-32
BnaC03g50000D	T-CK	T-6h	47.3597	237.248	142.304	2.33493	0.192876	-12.1059	9.83e-34	5.56e-32
BnaC06g30890D	T-CK	T-6h	513.899	1240.2	877.049	1.26952	0.104898	-12.1024	1.03e-33	5.79e-32
BnaC01g17580D	T-CK	T-6h	312.185	72.8236	192.504	-2.10856	0.174246	12.101	1.04e-33	5.88e-32
BnaCnng74000D	T-CK	T-6h	155.178	483.989	319.584	1.63275	0.134938	-12.1	1.06e-33	5.94e-32
BnaA03g55560D	T-CK	T-6h	635.283	204.934	420.108	-1.63719	0.135352	12.0958	1.11e-33	6.24e-32
BnaA06g31110D	T-CK	T-6h	66.8466	286.289	176.568	2.11248	0.174818	-12.0839	1.29e-33	7.21e-32
BnaA09g51530D	T-CK	T-6h	528.268	155.488	341.878	-1.77019	0.146612	12.074	1.45e-33	8.12e-32
BnaC06g41560D	T-CK	T-6h	197.01	25.0629	111.037	-2.96899	0.246113	12.0635	1.65e-33	9.21e-32
BnaC03g08540D	T-CK	T-6h	62.9169	321.905	192.411	2.35665	0.195366	-12.0628	1.66e-33	9.28e-32
BnaC09g04050D	T-CK	T-6h	879.78	1926.7	1403.24	1.13312	0.0940221	-12.0516	1.9e-33	1.06e-31
BnaC06g41050D	T-CK	T-6h	113.042	392.445	252.744	1.80199	0.149574	-12.0475	2e-33	1.11e-31
BnaA02g17000D	T-CK	T-6h	550.332	1247.33	898.831	1.18102	0.098248	-12.0208	2.76e-33	1.54e-31
BnaC04g50940D	T-CK	T-6h	246.463	43.9366	145.2	-2.48569	0.206833	12.0178	2.86e-33	1.59e-31
BnaA04g00910D	T-CK	T-6h	105.128	375.081	240.105	1.8327	0.152502	-12.0175	2.87e-33	1.59e-31
BnaA03g25100D	T-CK	T-6h	532.854	181.927	357.391	-1.55121	0.129143	12.0116	3.09e-33	1.71e-31
BnaA06g40150D	T-CK	T-6h	23.0665	180.415	101.741	3.00006	0.249939	-12.0032	3.42e-33	1.89e-31
BnaA08g25950D	T-CK	T-6h	32.3035	230.425	131.364	2.83786	0.236576	-11.9955	3.75e-33	2.07e-31
BnaA09g01830D	T-CK	T-6h	46.5334	234.251	140.392	2.32834	0.194166	-11.9915	3.94e-33	2.17e-31
BnaA03g32840D	T-CK	T-6h	93.4853	378.864	236.175	2.01038	0.16788	-11.9751	4.8e-33	2.64e-31
BnaA03g32350D	T-CK	T-6h	179.398	17.4297	98.4139	-3.33261	0.278427	11.9694	5.14e-33	2.83e-31
BnaA06g00050D	T-CK	T-6h	135.133	463.065	299.099	1.77496	0.148597	-11.9447	6.92e-33	3.8e-31
BnaA10g06640D	T-CK	T-6h	336.526	87.4955	212.011	-1.94115	0.162592	11.9387	7.43e-33	4.08e-31
BnaA02g01840D	T-CK	T-6h	229.671	669.638	449.654	1.5496	0.129796	-11.9387	7.44e-33	4.08e-31
BnaC07g44590D	T-CK	T-6h	24.1149	179.832	101.974	2.88231	0.241434	-11.9383	7.48e-33	4.09e-31
BnaA07g29920D	T-CK	T-6h	190.152	22.6646	106.408	-3.06143	0.256453	11.9376	7.54e-33	4.12e-31
BnaA07g24230D	T-CK	T-6h	60.2766	283.287	171.782	2.24886	0.188429	-11.9348	7.8e-33	4.25e-31
BnaA03g33790D	T-CK	T-6h	584.736	1331.55	958.144	1.1854	0.0993408	-11.9326	8e-33	4.36e-31
BnaC08g40500D	T-CK	T-6h	162.417	495.683	329.05	1.60465	0.134557	-11.9254	8.72e-33	4.75e-31
BnaA07g34130D	T-CK	T-6h	186.26	16.9554	101.608	-3.47388	0.291306	11.9252	8.75e-33	4.75e-31
BnaAnng03830D	T-CK	T-6h	2276.79	1106.76	1691.77	-1.04183	0.0873894	11.9217	9.12e-33	4.95e-31
BnaAnng20420D	T-CK	T-6h	1323.8	484.002	903.902	-1.45366	0.122134	11.9021	1.15e-32	6.25e-31
BnaA04g12520D	T-CK	T-6h	158.472	13.81	86.1412	-3.51874	0.295748	11.8978	1.22e-32	6.58e-31
BnaC09g53790D	T-CK	T-6h	87.3528	352.644	219.998	2.02268	0.170028	-11.8962	1.24e-32	6.69e-31
BnaA10g02210D	T-CK	T-6h	64.8358	285.518	175.177	2.14962	0.180881	-11.8842	1.43e-32	7.72e-31
BnaA07g14020D	T-CK	T-6h	307.784	74.5357	191.16	-2.05528	0.172968	11.8824	1.46e-32	7.87e-31
BnaA04g28480D	T-CK	T-6h	311.089	853.477	582.283	1.44968	0.122168	-11.8663	1.77e-32	9.53e-31
BnaC01g02310D	T-CK	T-6h	25.6959	187.781	106.739	2.85956	0.241235	-11.8539	2.05e-32	1.1e-30
BnaC07g02620D	T-CK	T-6h	140.292	452.349	296.321	1.69147	0.142779	-11.8468	2.24e-32	1.2e-30
BnaC03g61080D	T-CK	T-6h	73.5882	296.867	185.227	2.02503	0.171236	-11.8259	2.87e-32	1.54e-30
BnaA07g04890D	T-CK	T-6h	21.4955	182.996	102.246	3.07936	0.260517	-11.8202	3.07e-32	1.64e-30
BnaC05g23020D	T-CK	T-6h	424.78	1124	774.389	1.40222	0.118696	-11.8136	3.32e-32	1.77e-30
BnaC05g47450D	T-CK	T-6h	1474.57	3587.58	2531.08	1.28188	0.108616	-11.8019	3.82e-32	2.04e-30
BnaA10g13680D	T-CK	T-6h	276.536	751.242	513.889	1.43746	0.121859	-11.7961	4.09e-32	2.18e-30
BnaA02g27550D	T-CK	T-6h	122.539	435.572	279.055	1.82876	0.155102	-11.7907	4.36e-32	2.32e-30
BnaA01g09740D	T-CK	T-6h	327.177	920.247	623.712	1.49799	0.127061	-11.7896	4.42e-32	2.35e-30
BnaA05g13700D	T-CK	T-6h	46.2859	233.281	139.783	2.32421	0.197573	-11.7638	6e-32	3.18e-30
BnaC03g08610D	T-CK	T-6h	454.997	99.1749	277.086	-2.19656	0.186788	11.7597	6.3e-32	3.34e-30
BnaA03g39830D	T-CK	T-6h	851.601	318.199	584.9	-1.42278	0.121036	11.7551	6.65e-32	3.52e-30
BnaA06g23830D	T-CK	T-6h	14.7688	150.266	82.5174	3.34907	0.284984	-11.7518	6.91e-32	3.66e-30
BnaA03g03220D	T-CK	T-6h	520.7	1201.29	860.996	1.209	0.102993	-11.7387	8.08e-32	4.26e-30
BnaA04g24600D	T-CK	T-6h	22.7412	176.914	99.8277	2.93815	0.25044	-11.7319	8.74e-32	4.61e-30
BnaC04g35420D	T-CK	T-6h	16.8113	156.34	86.5758	3.22651	0.275091	-11.7289	9.07e-32	4.77e-30
BnaCnng31520D	T-CK	T-6h	181.654	17.5208	99.5872	-3.37619	0.287948	11.725	9.49e-32	4.99e-30
BnaC07g23140D	T-CK	T-6h	188.871	18.2576	103.564	-3.37264	0.287733	11.7214	9.9e-32	5.2e-30
BnaA07g32400D	T-CK	T-6h	2053.08	954.908	1503.99	-1.10641	0.0944268	11.7171	1.04e-31	5.46e-30
BnaA07g01890D	T-CK	T-6h	336.007	84.6703	210.339	-1.98399	0.169344	11.7157	1.06e-31	5.55e-30
BnaA06g22750D	T-CK	T-6h	278.818	63.9178	171.368	-2.12917	0.18194	11.7025	1.24e-31	6.47e-30
BnaA07g38700D	T-CK	T-6h	348.696	892.493	620.594	1.35775	0.116034	-11.7013	1.26e-31	6.56e-30
BnaA02g33410D	T-CK	T-6h	225.224	622.892	424.058	1.46418	0.125302	-11.6852	1.52e-31	7.92e-30
BnaA02g00780D	T-CK	T-6h	2009.62	3857.96	2933.79	0.940228	0.0804907	-11.6812	1.59e-31	8.29e-30
BnaC02g28110D	T-CK	T-6h	1072.87	414.625	743.746	-1.37271	0.117565	11.6761	1.69e-31	8.79e-30
BnaA07g09120D	T-CK	T-6h	113.193	410.884	262.038	1.85455	0.158877	-11.6729	1.75e-31	9.11e-30
BnaC03g62490D	T-CK	T-6h	862.644	2658.75	1760.7	1.62661	0.13944	-11.6653	1.92e-31	9.95e-30
BnaC06g33240D	T-CK	T-6h	255.532	50.2737	152.903	-2.33367	0.200054	11.6652	1.92e-31	9.95e-30
BnaCnng00330D	T-CK	T-6h	23.473	181.672	102.572	2.95916	0.253768	-11.6609	2.02e-31	1.05e-29
BnaA04g00500D	T-CK	T-6h	247.745	49.4178	148.582	-2.31744	0.198814	11.6563	2.13e-31	1.1e-29
BnaCnng60000D	T-CK	T-6h	12.6069	146.88	79.7434	3.57163	0.306438	-11.6553	2.16e-31	1.11e-29
BnaA01g31910D	T-CK	T-6h	12708.9	7016.76	9862.81	-0.85703	0.0735317	11.6552	2.16e-31	1.11e-29
BnaA03g47730D	T-CK	T-6h	229.155	27.997	128.576	-3.03133	0.260232	11.6485	2.33e-31	1.2e-29
BnaC02g34790D	T-CK	T-6h	196.818	603.05	399.934	1.62519	0.139549	-11.646	2.41e-31	1.24e-29
BnaC06g18370D	T-CK	T-6h	41.2825	212.105	126.694	2.35758	0.202573	-11.6382	2.64e-31	1.35e-29
BnaC05g05310D	T-CK	T-6h	310.265	796.476	553.37	1.35939	0.117117	-11.6071	3.79e-31	1.95e-29
BnaC05g41030D	T-CK	T-6h	1352.47	2628.57	1990.52	0.958032	0.0825706	-11.6026	4e-31	2.05e-29
BnaC03g43120D	T-CK	T-6h	114.52	432.48	273.5	1.91103	0.164828	-11.5941	4.41e-31	2.26e-29
BnaCnng05070D	T-CK	T-6h	7.03942	134.709	70.8741	4.27933	0.369152	-11.5923	4.51e-31	2.3e-29
BnaC09g20030D	T-CK	T-6h	635.677	1565.84	1100.76	1.29732	0.111931	-11.5904	4.61e-31	2.35e-29
BnaA01g13540D	T-CK	T-6h	178.585	610.22	394.403	1.78199	0.153752	-11.5901	4.63e-31	2.36e-29
BnaA03g01250D	T-CK	T-6h	514.936	1194.9	854.917	1.21623	0.105035	-11.5792	5.25e-31	2.67e-29
BnaA06g19130D	T-CK	T-6h	527.541	142.974	335.258	-1.88174	0.162524	11.5782	5.31e-31	2.7e-29
BnaC02g44780D	T-CK	T-6h	240.947	37.5887	139.268	-2.67131	0.230975	11.5653	6.18e-31	3.13e-29
BnaC05g23200D	T-CK	T-6h	45.1912	227.737	136.464	2.34832	0.203191	-11.5572	6.79e-31	3.44e-29
BnaC09g50000D	T-CK	T-6h	458.356	100.38	279.368	-2.18597	0.189395	11.5419	8.12e-31	4.11e-29
BnaA02g12530D	T-CK	T-6h	55.8793	289.467	172.673	2.35895	0.204469	-11.537	8.59e-31	4.34e-29
BnaC04g41340D	T-CK	T-6h	629.928	1468.44	1049.18	1.22496	0.106314	-11.5221	1.02e-30	5.16e-29
BnaC03g05760D	T-CK	T-6h	189.873	673.309	431.591	1.83318	0.159144	-11.519	1.06e-30	5.34e-29
BnaA04g09690D	T-CK	T-6h	1621.09	3366.01	2493.55	1.05491	0.0916346	-11.5121	1.15e-30	5.78e-29
BnaC03g08550D	T-CK	T-6h	189.125	568.003	378.564	1.58669	0.137837	-11.5114	1.16e-30	5.82e-29
BnaC01g01660D	T-CK	T-6h	676.328	1579.79	1128.06	1.22417	0.106357	-11.51	1.17e-30	5.9e-29
BnaA02g14860D	T-CK	T-6h	43.3461	221.355	132.35	2.34906	0.204095	-11.5096	1.18e-30	5.92e-29
BnaCnng40210D	T-CK	T-6h	76.7923	297.659	187.226	1.96231	0.170622	-11.5009	1.31e-30	6.54e-29
BnaA04g17700D	T-CK	T-6h	332.859	833.361	583.11	1.3272	0.115454	-11.4954	1.39e-30	6.96e-29
BnaCnng01020D	T-CK	T-6h	415.118	108.709	261.914	-1.93809	0.168681	11.4897	1.49e-30	7.43e-29
BnaA01g02980D	T-CK	T-6h	21.8856	187.277	104.581	3.11717	0.271461	-11.4829	1.61e-30	8.03e-29
BnaA02g27980D	T-CK	T-6h	1172.5	2739.63	1956.06	1.22591	0.106885	-11.4694	1.88e-30	9.38e-29
BnaC01g09180D	T-CK	T-6h	5477.59	2941.71	4209.65	-0.897062	0.0782602	11.4626	2.03e-30	1.01e-28
BnaCnng24110D	T-CK	T-6h	761.888	270.47	516.179	-1.49127	0.130173	11.4561	2.19e-30	1.09e-28
BnaA06g12890D	T-CK	T-6h	103.495	353.084	228.289	1.77295	0.155047	-11.435	2.8e-30	1.39e-28
BnaC06g14270D	T-CK	T-6h	10894.9	23914.9	17404.9	1.13443	0.0992883	-11.4256	3.11e-30	1.54e-28
BnaC03g52400D	T-CK	T-6h	42.9875	215.552	129.27	2.32946	0.204031	-11.4172	3.43e-30	1.7e-28
BnaC03g11030D	T-CK	T-6h	395.308	914.216	654.762	1.21112	0.106083	-11.4168	3.45e-30	1.71e-28
BnaC04g17620D	T-CK	T-6h	535.349	1374.81	955.081	1.36492	0.119598	-11.4126	3.62e-30	1.79e-28
BnaA09g21850D	T-CK	T-6h	302.096	58.2137	180.155	-2.37073	0.207808	11.4083	3.8e-30	1.88e-28
BnaA04g03320D	T-CK	T-6h	130.778	521.873	326.326	1.98773	0.174317	-11.403	4.04e-30	1.99e-28
BnaC08g49970D	T-CK	T-6h	273.179	62.2676	167.723	-2.14575	0.188213	11.4006	4.15e-30	2.04e-28
BnaC02g41470D	T-CK	T-6h	526.196	170.881	348.539	-1.62365	0.142432	11.3994	4.21e-30	2.07e-28
BnaC08g48300D	T-CK	T-6h	78.0815	324.647	201.364	2.03881	0.178912	-11.3956	4.4e-30	2.16e-28
BnaA09g27480D	T-CK	T-6h	247.091	768.211	507.651	1.64338	0.14426	-11.3917	4.6e-30	2.26e-28
BnaC03g39190D	T-CK	T-6h	382.45	876.857	629.653	1.19862	0.10522	-11.3916	4.6e-30	2.26e-28
BnaA08g15470D	T-CK	T-6h	148.714	8.5064	78.6104	-4.1149	0.361769	11.3744	5.61e-30	2.75e-28
BnaA04g17710D	T-CK	T-6h	880.2	1957.77	1418.99	1.15142	0.101251	-11.3719	5.77e-30	2.82e-28
BnaA02g28400D	T-CK	T-6h	244.201	646.472	445.336	1.41	0.124175	-11.355	7.01e-30	3.42e-28
BnaA03g21650D	T-CK	T-6h	391.766	121.253	256.51	-1.68773	0.148755	11.3457	7.79e-30	3.8e-28
BnaA07g32860D	T-CK	T-6h	851.595	2223.43	1537.51	1.3876	0.122325	-11.3435	7.99e-30	3.89e-28
BnaC01g35360D	T-CK	T-6h	572.404	191.608	382.006	-1.5857	0.139794	11.3431	8.02e-30	3.9e-28
BnaA04g08070D	T-CK	T-6h	169.952	16.9954	93.4739	-3.34722	0.295128	11.3416	8.16e-30	3.97e-28
BnaA05g15310D	T-CK	T-6h	960.428	365.234	662.831	-1.40016	0.123513	11.3361	8.69e-30	4.22e-28
BnaA09g00170D	T-CK	T-6h	806.994	1811.1	1309.05	1.16889	0.103123	-11.3349	8.81e-30	4.27e-28
BnaC01g06900D	T-CK	T-6h	261.039	677.091	469.065	1.37444	0.121382	-11.3232	1.01e-29	4.87e-28
BnaA02g00480D	T-CK	T-6h	796.88	1788.92	1292.9	1.16371	0.102772	-11.3231	1.01e-29	4.87e-28
BnaC02g48700D	T-CK	T-6h	13.9657	147.91	80.9378	3.41736	0.301888	-11.32	1.05e-29	5.04e-28
BnaC05g05630D	T-CK	T-6h	13697.2	24197	18947.1	0.820986	0.0725532	-11.3156	1.1e-29	5.29e-28
BnaAnng00660D	T-CK	T-6h	936.914	380.083	658.498	-1.29881	0.114893	11.3045	1.25e-29	6e-28
BnaA07g19140D	T-CK	T-6h	9.55785	133.259	71.4082	3.81441	0.337664	-11.2965	1.37e-29	6.57e-28
BnaA08g24740D	T-CK	T-6h	114.204	371.236	242.72	1.70226	0.150782	-11.2895	1.48e-29	7.1e-28
BnaA05g26960D	T-CK	T-6h	1090.52	2199.7	1645.11	1.01173	0.0896225	-11.2888	1.49e-29	7.15e-28
BnaAnng09680D	T-CK	T-6h	1598.83	671.113	1134.97	-1.25425	0.111233	11.2758	1.73e-29	8.28e-28
BnaA04g23920D	T-CK	T-6h	2695.42	6047.86	4371.64	1.16708	0.103527	-11.2732	1.78e-29	8.52e-28
BnaC02g35830D	T-CK	T-6h	146.733	6.92504	76.8289	-4.41067	0.391266	11.2728	1.79e-29	8.55e-28
BnaCnng08700D	T-CK	T-6h	856.91	1814.19	1335.55	1.08454	0.0962119	-11.2724	1.8e-29	8.57e-28
BnaC07g35520D	T-CK	T-6h	26.4508	175.025	100.738	2.69603	0.239372	-11.2629	2e-29	9.54e-28
BnaA09g20400D	T-CK	T-6h	1093.81	473.597	783.703	-1.20475	0.107106	11.2483	2.36e-29	1.12e-27
BnaA07g33930D	T-CK	T-6h	1883.9	3803.11	2843.5	1.01442	0.0902288	-11.2428	2.51e-29	1.2e-27
BnaC08g49520D	T-CK	T-6h	238.112	652.797	445.455	1.4619	0.130167	-11.2309	2.87e-29	1.37e-27
BnaC03g70860D	T-CK	T-6h	174.089	544.58	359.335	1.65372	0.147284	-11.2281	2.97e-29	1.41e-27
BnaA09g07700D	T-CK	T-6h	44.7929	213.225	129.009	2.2513	0.200664	-11.2192	3.28e-29	1.56e-27
BnaA07g08440D	T-CK	T-6h	201.304	601.14	401.222	1.58093	0.140935	-11.2174	3.35e-29	1.59e-27
BnaA07g12830D	T-CK	T-6h	676.447	260.779	468.613	-1.37399	0.12258	11.2089	3.69e-29	1.74e-27
BnaA07g24010D	T-CK	T-6h	390.885	1013.75	702.319	1.37811	0.123072	-11.1975	4.19e-29	1.98e-27
BnaC04g14990D	T-CK	T-6h	402.543	1003.31	702.929	1.31207	0.117175	-11.1975	4.19e-29	1.98e-27
BnaA05g25270D	T-CK	T-6h	28.443	173.828	101.135	2.5986	0.232223	-11.1901	4.56e-29	2.15e-27
BnaC04g04650D	T-CK	T-6h	522.187	171.97	347.078	-1.60223	0.143256	11.1844	4.86e-29	2.29e-27
BnaA01g17170D	T-CK	T-6h	247.891	682.486	465.189	1.4682	0.131302	-11.1819	5e-29	2.35e-27
BnaA04g06100D	T-CK	T-6h	60.1591	279.284	169.721	2.21776	0.198478	-11.1738	5.48e-29	2.57e-27
BnaA10g26350D	T-CK	T-6h	281.989	66.0238	174.007	-2.08982	0.187042	11.173	5.53e-29	2.59e-27
BnaAnng26280D	T-CK	T-6h	41.436	210.512	125.974	2.35815	0.21116	-11.1676	5.88e-29	2.75e-27
BnaAnng26270D	T-CK	T-6h	142.068	422.362	282.215	1.57557	0.141296	-11.1509	7.09e-29	3.32e-27
BnaC05g43810D	T-CK	T-6h	209.92	576.518	393.219	1.46122	0.131134	-11.1429	7.75e-29	3.62e-27
BnaC01g02610D	T-CK	T-6h	92.6856	352.004	222.345	1.93863	0.174016	-11.1405	7.96e-29	3.72e-27
BnaC05g46940D	T-CK	T-6h	717.352	288.758	503.055	-1.31285	0.117894	11.1358	8.4e-29	3.91e-27
BnaC07g33180D	T-CK	T-6h	114.359	435.478	274.918	1.92214	0.172627	-11.1346	8.51e-29	3.96e-27
BnaA01g24790D	T-CK	T-6h	570.681	222.343	396.512	-1.35911	0.122071	11.1338	8.59e-29	3.99e-27
BnaA01g36810D	T-CK	T-6h	1196.69	2575.87	1886.28	1.10788	0.0995119	-11.1331	8.66e-29	4.02e-27
BnaA01g28690D	T-CK	T-6h	579.508	1236.2	907.852	1.09601	0.09847	-11.1304	8.92e-29	4.14e-27
BnaA02g16020D	T-CK	T-6h	27.2121	165.8	96.506	2.61399	0.234959	-11.1253	9.45e-29	4.38e-27
BnaC05g49410D	T-CK	T-6h	3889.32	1892.02	2890.67	-1.03965	0.0935449	11.114	1.07e-28	4.97e-27
BnaC07g16340D	T-CK	T-6h	279.177	74.2629	176.72	-1.90621	0.171586	11.1093	1.13e-28	5.22e-27
BnaC01g41570D	T-CK	T-6h	14.0749	136.867	75.4709	3.30174	0.297583	-11.0952	1.32e-28	6.11e-27
BnaA09g13300D	T-CK	T-6h	1039.1	441.097	740.1	-1.23468	0.111285	11.0947	1.33e-28	6.14e-27
BnaC03g28310D	T-CK	T-6h	810.521	234.317	522.419	-1.78726	0.161109	11.0935	1.35e-28	6.22e-27
BnaC05g21480D	T-CK	T-6h	142.53	426.81	284.67	1.58278	0.142723	-11.0899	1.4e-28	6.46e-27
BnaA09g09460D	T-CK	T-6h	123.062	400.166	261.614	1.70973	0.154185	-11.0888	1.42e-28	6.53e-27
BnaCnng68320D	T-CK	T-6h	65.3199	256.8	161.06	1.98489	0.17902	-11.0875	1.44e-28	6.62e-27
BnaA09g12730D	T-CK	T-6h	102.904	345.797	224.35	1.7556	0.158611	-11.0686	1.78e-28	8.17e-27
BnaA09g27270D	T-CK	T-6h	265.179	60.4234	162.801	-2.13603	0.192991	11.068	1.79e-28	8.22e-27
BnaC08g01790D	T-CK	T-6h	889.185	363.843	626.514	-1.29007	0.116571	11.0668	1.82e-28	8.31e-27
BnaC03g02850D	T-CK	T-6h	312.552	86.2851	199.418	-1.86043	0.168167	11.063	1.9e-28	8.67e-27
BnaA09g05280D	T-CK	T-6h	112.344	411.31	261.827	1.88186	0.170224	-11.0552	2.07e-28	9.44e-27
BnaA07g25000D	T-CK	T-6h	1055.77	2515.01	1785.39	1.25525	0.11368	-11.042	2.4e-28	1.09e-26
BnaA09g51130D	T-CK	T-6h	62.2791	254.217	158.248	2.02126	0.183053	-11.0419	2.4e-28	1.09e-26
BnaC01g00060D	T-CK	T-6h	196.362	32.1361	114.249	-2.60928	0.236431	11.0361	2.56e-28	1.16e-26
BnaA02g17180D	T-CK	T-6h	681.881	278.763	480.322	-1.28912	0.116822	11.0349	2.59e-28	1.18e-26
BnaC06g39020D	T-CK	T-6h	36.6085	213.568	125.088	2.53902	0.230176	-11.0308	2.71e-28	1.23e-26
BnaA03g05830D	T-CK	T-6h	848.53	2035.65	1442.09	1.26594	0.114775	-11.0298	2.75e-28	1.24e-26
BnaA03g46540D	T-CK	T-6h	43.7297	221.196	132.463	2.31498	0.210146	-11.0161	3.2e-28	1.45e-26
BnaC07g01430D	T-CK	T-6h	235.577	672.789	454.183	1.51827	0.137825	-11.016	3.2e-28	1.45e-26
BnaA01g10690D	T-CK	T-6h	78.3965	310.532	194.464	1.98347	0.180346	-10.9982	3.9e-28	1.76e-26
BnaA06g33270D	T-CK	T-6h	426.141	129.428	277.784	-1.72316	0.156756	10.9926	4.15e-28	1.87e-26
BnaC06g41710D	T-CK	T-6h	16.5722	140.973	78.7723	3.12438	0.284386	-10.9864	4.44e-28	2e-26
BnaC04g46680D	T-CK	T-6h	590.44	1531.52	1060.98	1.37928	0.125568	-10.9844	4.54e-28	2.05e-26
BnaC08g11390D	T-CK	T-6h	78.3403	292.386	185.363	1.91095	0.174128	-10.9744	5.08e-28	2.28e-26
BnaA03g11840D	T-CK	T-6h	29.7976	177.6	103.699	2.54748	0.232196	-10.9713	5.25e-28	2.36e-26
BnaC09g20430D	T-CK	T-6h	31.3263	178.735	105.031	2.52682	0.230355	-10.9692	5.37e-28	2.41e-26
BnaA01g15550D	T-CK	T-6h	90.1753	330.137	210.156	1.87304	0.170766	-10.9684	5.42e-28	2.43e-26
BnaA05g33200D	T-CK	T-6h	2341.11	4762.85	3551.98	1.02366	0.0934175	-10.9579	6.09e-28	2.73e-26
BnaA06g30050D	T-CK	T-6h	54.374	267.556	160.965	2.31262	0.211152	-10.9524	6.47e-28	2.89e-26
BnaA09g17950D	T-CK	T-6h	1532.89	680.709	1106.8	-1.16946	0.10679	10.951	6.57e-28	2.93e-26
BnaC01g01700D	T-CK	T-6h	218.362	44.9924	131.677	-2.2802	0.208432	10.9398	7.44e-28	3.32e-26
BnaC06g30030D	T-CK	T-6h	28.6359	166.965	97.8003	2.53529	0.231772	-10.9387	7.53e-28	3.35e-26
BnaA01g06660D	T-CK	T-6h	414.026	943.711	678.868	1.19166	0.109002	-10.9325	8.06e-28	3.59e-26
BnaC05g43970D	T-CK	T-6h	1084.84	2337.63	1711.24	1.10642	0.101224	-10.9305	8.24e-28	3.66e-26
BnaC06g40680D	T-CK	T-6h	32.3705	182.334	107.352	2.4717	0.226513	-10.9119	1.01e-27	4.49e-26
BnaC09g28710D	T-CK	T-6h	11.6505	135.28	73.4651	3.50843	0.321687	-10.9064	1.07e-27	4.77e-26
BnaC08g12490D	T-CK	T-6h	4201.39	9669.61	6935.5	1.20337	0.110417	-10.8984	1.17e-27	5.2e-26
BnaCnng38640D	T-CK	T-6h	505.206	191.182	348.194	-1.40465	0.128916	10.8958	1.21e-27	5.34e-26
BnaC02g35030D	T-CK	T-6h	566.309	214.326	390.318	-1.40205	0.128711	10.893	1.24e-27	5.5e-26
BnaC04g45990D	T-CK	T-6h	562.431	203.252	382.842	-1.46143	0.134173	10.8921	1.26e-27	5.55e-26
BnaC02g16080D	T-CK	T-6h	29.9677	191.815	110.892	2.70558	0.248529	-10.8864	1.34e-27	5.9e-26
BnaC02g28190D	T-CK	T-6h	643.333	266.187	454.76	-1.27015	0.116704	10.8835	1.38e-27	6.09e-26
BnaC03g49670D	T-CK	T-6h	84.3096	386.115	235.212	2.17006	0.199425	-10.8815	1.41e-27	6.21e-26
BnaC09g13530D	T-CK	T-6h	1052.82	381.163	716.992	-1.46461	0.134672	10.8754	1.51e-27	6.64e-26
BnaA01g22590D	T-CK	T-6h	4.48128	137.198	70.8398	5.05499	0.464904	-10.8732	1.55e-27	6.79e-26
BnaA02g12350D	T-CK	T-6h	41.4462	206.843	124.145	2.31923	0.213455	-10.8652	1.69e-27	7.41e-26
BnaC07g43320D	T-CK	T-6h	316.35	802.716	559.533	1.34204	0.123571	-10.8605	1.78e-27	7.79e-26
BnaA10g07780D	T-CK	T-6h	161.519	437.748	299.634	1.44078	0.132693	-10.858	1.83e-27	8e-26
BnaA03g37810D	T-CK	T-6h	1037.37	347.349	692.358	-1.58085	0.145644	10.8542	1.9e-27	8.32e-26
BnaC02g10660D	T-CK	T-6h	140.314	485.489	312.901	1.80125	0.166059	-10.847	2.06e-27	9e-26
BnaC07g01460D	T-CK	T-6h	1635.07	794.535	1214.8	-1.04261	0.0961257	10.8463	2.08e-27	9.06e-26
BnaC09g45480D	T-CK	T-6h	146.001	454.266	300.133	1.64597	0.151854	-10.8391	2.25e-27	9.79e-26
BnaCnng34110D	T-CK	T-6h	319.944	826.65	573.297	1.37117	0.126529	-10.8368	2.3e-27	1e-25
BnaC01g25850D	T-CK	T-6h	1056.41	358.019	707.217	-1.56126	0.14416	10.83	2.48e-27	1.08e-25
BnaC03g31510D	T-CK	T-6h	185.911	32.0959	109.003	-2.52165	0.232879	10.8281	2.53e-27	1.1e-25
BnaCnng37520D	T-CK	T-6h	92.008	311.038	201.523	1.76603	0.163163	-10.8237	2.66e-27	1.15e-25
BnaC03g57750D	T-CK	T-6h	3948.69	2088.64	3018.66	-0.919008	0.0849491	10.8183	2.82e-27	1.22e-25
BnaA02g07130D	T-CK	T-6h	96.9081	329.313	213.11	1.75979	0.163007	-10.7958	3.6e-27	1.56e-25
BnaA07g29070D	T-CK	T-6h	2.70716	143.985	73.3462	5.67311	0.525648	-10.7926	3.73e-27	1.61e-25
BnaC01g16190D	T-CK	T-6h	263.993	65.6587	164.826	-2.01479	0.186738	10.7894	3.86e-27	1.67e-25
BnaA03g40940D	T-CK	T-6h	351.777	83.1672	217.472	-2.08303	0.193064	10.7893	3.87e-27	1.67e-25
BnaC07g46150D	T-CK	T-6h	678.262	1432.31	1055.29	1.0817	0.100259	-10.789	3.88e-27	1.67e-25
BnaA07g03790D	T-CK	T-6h	6239.62	14154.8	10197.2	1.18201	0.109591	-10.7857	4.02e-27	1.73e-25
BnaC09g47680D	T-CK	T-6h	29.5815	181.044	105.313	2.61821	0.242968	-10.7759	4.47e-27	1.92e-25
BnaA09g07770D	T-CK	T-6h	125.41	385.66	255.535	1.62314	0.150827	-10.7616	5.22e-27	2.24e-25
BnaC01g40890D	T-CK	T-6h	389.249	125.684	257.467	-1.63098	0.15163	10.7563	5.53e-27	2.37e-25
BnaCnng03040D	T-CK	T-6h	574.185	207.339	390.762	-1.47289	0.137294	10.728	7.52e-27	3.22e-25
BnaC08g31130D	T-CK	T-6h	627.187	1317	972.095	1.07365	0.100199	-10.7152	8.64e-27	3.7e-25
BnaA07g11240D	T-CK	T-6h	319.718	86.1495	202.934	-1.88108	0.175569	10.7142	8.73e-27	3.73e-25
BnaCnng09850D	T-CK	T-6h	50.2008	261.837	156.019	2.37938	0.22226	-10.7054	9.6e-27	4.1e-25
BnaC04g47650D	T-CK	T-6h	673.957	1357.03	1015.49	1.00968	0.0943307	-10.7036	9.79e-27	4.18e-25
BnaCnng05590D	T-CK	T-6h	1585.48	755.961	1170.72	-1.06753	0.0998623	10.69	1.13e-26	4.83e-25
BnaA10g12720D	T-CK	T-6h	35.6757	192.684	114.18	2.44601	0.228813	-10.69	1.13e-26	4.83e-25
BnaC08g42860D	T-CK	T-6h	155.694	22.7046	89.1991	-2.77933	0.26001	10.6893	1.14e-26	4.86e-25
BnaC09g47040D	T-CK	T-6h	50.8254	283.583	167.204	2.46984	0.231073	-10.6886	1.15e-26	4.89e-25
BnaC01g04580D	T-CK	T-6h	116.432	403.628	260.03	1.78099	0.166651	-10.687	1.17e-26	4.97e-25
BnaA05g14890D	T-CK	T-6h	975.314	379.126	677.22	-1.36722	0.127954	10.6852	1.19e-26	5.06e-25
BnaC07g34250D	T-CK	T-6h	1419.45	2956.08	2187.77	1.05993	0.0992098	-10.6837	1.21e-26	5.14e-25
BnaAnng04850D	T-CK	T-6h	123.879	394.374	259.127	1.66526	0.155941	-10.6788	1.28e-26	5.41e-25
BnaA06g23320D	T-CK	T-6h	104.093	329.814	216.953	1.66257	0.155782	-10.6724	1.37e-26	5.79e-25
BnaA03g55950D	T-CK	T-6h	1674.06	3308.38	2491.22	0.981335	0.0920373	-10.6624	1.53e-26	6.45e-25
BnaA06g27060D	T-CK	T-6h	194.28	507.125	350.703	1.38774	0.130167	-10.6612	1.55e-26	6.52e-25
BnaA05g27090D	T-CK	T-6h	103.96	389.104	246.532	1.91279	0.179506	-10.6559	1.64e-26	6.9e-25
BnaCnng64010D	T-CK	T-6h	2780.46	6052.07	4416.27	1.12251	0.105352	-10.6549	1.65e-26	6.96e-25
BnaC04g49860D	T-CK	T-6h	167.197	611.438	389.318	1.87834	0.176338	-10.6519	1.71e-26	7.18e-25
BnaA09g38190D	T-CK	T-6h	251.606	658.929	455.268	1.38784	0.13036	-10.6462	1.82e-26	7.63e-25
BnaCnng47880D	T-CK	T-6h	1509.19	3071.84	2290.52	1.0271	0.0964861	-10.6451	1.84e-26	7.71e-25
BnaC03g28730D	T-CK	T-6h	321.835	60.7106	191.273	-2.40339	0.225876	10.6403	1.93e-26	8.11e-25
BnaA02g02250D	T-CK	T-6h	23.2113	158.406	90.8087	2.79538	0.262804	-10.6367	2.01e-26	8.42e-25
BnaA07g13480D	T-CK	T-6h	825.944	309.699	567.821	-1.41801	0.13332	10.6361	2.02e-26	8.46e-25
BnaA03g18900D	T-CK	T-6h	337.89	792.449	565.169	1.23198	0.115881	-10.6314	2.13e-26	8.89e-25
BnaC03g44150D	T-CK	T-6h	1178.66	524.354	851.509	-1.16991	0.110137	10.6223	2.35e-26	9.79e-25
BnaC03g29360D	T-CK	T-6h	44.7614	203.073	123.917	2.18892	0.206235	-10.6137	2.57e-26	1.07e-24
BnaA05g14080D	T-CK	T-6h	308.506	85.7326	197.119	-1.84144	0.173503	10.6133	2.58e-26	1.08e-24
BnaA09g29520D	T-CK	T-6h	102.115	346.949	224.532	1.75868	0.165729	-10.6117	2.63e-26	1.09e-24
BnaA05g29170D	T-CK	T-6h	171.168	29.8003	100.484	-2.53505	0.239014	10.6062	2.79e-26	1.16e-24
BnaC03g26430D	T-CK	T-6h	1480.76	2918.15	2199.46	0.980331	0.0924458	-10.6044	2.84e-26	1.18e-24
BnaC03g70920D	T-CK	T-6h	47.7641	211.637	129.701	2.12804	0.200713	-10.6024	2.9e-26	1.2e-24
BnaC06g37650D	T-CK	T-6h	2069.27	862.349	1465.81	-1.26151	0.119062	10.5954	3.13e-26	1.3e-24
BnaC08g35060D	T-CK	T-6h	153.664	451.21	302.437	1.55101	0.14655	-10.5835	3.55e-26	1.47e-24
BnaAnng34290D	T-CK	T-6h	1380.13	2913.35	2146.74	1.07936	0.101987	-10.5832	3.56e-26	1.47e-24
BnaC03g28980D	T-CK	T-6h	350.157	110.509	230.333	-1.66032	0.156917	10.5809	3.65e-26	1.51e-24
BnaC07g49800D	T-CK	T-6h	607.711	228.015	417.863	-1.41459	0.133727	10.5782	3.76e-26	1.55e-24
BnaA01g35710D	T-CK	T-6h	500.186	183.35	341.768	-1.44545	0.136926	10.5564	4.75e-26	1.96e-24
BnaC04g36320D	T-CK	T-6h	130.556	382.66	256.608	1.55938	0.147734	-10.5554	4.8e-26	1.97e-24
BnaA01g34970D	T-CK	T-6h	155.99	24.3658	90.1779	-2.66959	0.253026	10.5507	5.04e-26	2.07e-24
BnaA09g26480D	T-CK	T-6h	124.128	391.375	257.751	1.65262	0.156647	-10.55	5.08e-26	2.09e-24
BnaA02g35330D	T-CK	T-6h	66.1194	278.487	172.303	2.08679	0.198234	-10.5269	6.49e-26	2.66e-24
BnaC08g12560D	T-CK	T-6h	287.583	65.8932	176.738	-2.12398	0.201873	10.5214	6.89e-26	2.82e-24
BnaA03g49690D	T-CK	T-6h	298.296	87.9862	193.141	-1.76827	0.168075	10.5207	6.93e-26	2.84e-24
BnaC09g41020D	T-CK	T-6h	122.24	426.589	274.415	1.80612	0.171947	-10.5039	8.29e-26	3.39e-24
BnaA01g17010D	T-CK	T-6h	942.804	384.022	663.413	-1.29127	0.123082	10.4911	9.49e-26	3.88e-24
BnaA01g19870D	T-CK	T-6h	308.696	707.041	507.868	1.20001	0.11446	-10.4841	1.02e-25	4.17e-24
BnaA06g39800D	T-CK	T-6h	123.875	7.66137	65.7681	-4.03229	0.384861	10.4773	1.1e-25	4.48e-24
BnaA03g10910D	T-CK	T-6h	204.988	570.218	387.603	1.48197	0.141483	-10.4745	1.13e-25	4.61e-24
BnaC08g36920D	T-CK	T-6h	223.604	549.21	386.407	1.29757	0.123952	-10.4683	1.21e-25	4.92e-24
BnaA07g24150D	T-CK	T-6h	69.8012	275.507	172.654	1.99507	0.190704	-10.4616	1.3e-25	5.27e-24
BnaA01g13710D	T-CK	T-6h	59.2158	239.821	149.518	2.01086	0.192237	-10.4603	1.31e-25	5.34e-24
BnaC09g22760D	T-CK	T-6h	234.909	40.7341	137.821	-2.52848	0.241884	10.4533	1.42e-25	5.74e-24
BnaA06g03040D	T-CK	T-6h	196.891	521.72	359.306	1.41115	0.135022	-10.4512	1.45e-25	5.86e-24
BnaA05g00460D	T-CK	T-6h	257.073	70.5852	163.829	-1.87316	0.179311	10.4464	1.52e-25	6.16e-24
BnaCnng26490D	T-CK	T-6h	4.51681	111.126	57.8214	4.56985	0.437535	-10.4445	1.55e-25	6.28e-24
BnaA04g21230D	T-CK	T-6h	704.107	308.793	506.45	-1.19027	0.113992	10.4417	1.6e-25	6.46e-24
BnaC09g01270D	T-CK	T-6h	62.7785	233.976	148.377	1.90089	0.182391	-10.422	1.97e-25	7.94e-24
BnaC03g56980D	T-CK	T-6h	140.396	15.1119	77.7541	-3.19439	0.306617	10.4182	2.05e-25	8.26e-24
BnaA07g01900D	T-CK	T-6h	257.235	57.7243	157.48	-2.14539	0.206119	10.4085	2.27e-25	9.13e-24
BnaC05g50840D	T-CK	T-6h	103.323	358.361	230.842	1.80579	0.173607	-10.4016	2.44e-25	9.81e-24
BnaA01g14520D	T-CK	T-6h	269.608	626.041	447.825	1.21429	0.116828	-10.3938	2.65e-25	1.06e-23
BnaAnng04700D	T-CK	T-6h	1669.22	3750.56	2709.89	1.16988	0.11256	-10.3934	2.66e-25	1.07e-23
BnaA10g01680D	T-CK	T-6h	3.55431	121.978	62.7659	5.13305	0.493899	-10.3929	2.67e-25	1.07e-23
BnaA07g20960D	T-CK	T-6h	621.425	263.589	442.507	-1.24041	0.119368	10.3915	2.71e-25	1.09e-23
BnaC09g01140D	T-CK	T-6h	184.671	473.777	329.224	1.35754	0.13068	-10.3883	2.8e-25	1.12e-23
BnaA07g34240D	T-CK	T-6h	1252.55	2799.15	2025.85	1.16275	0.111933	-10.388	2.81e-25	1.12e-23
BnaA07g15770D	T-CK	T-6h	218.2	546.787	382.493	1.32171	0.12731	-10.3818	3e-25	1.2e-23
BnaCnng24950D	T-CK	T-6h	293.827	901.47	597.648	1.62284	0.156324	-10.3813	3.02e-25	1.2e-23
BnaC06g19560D	T-CK	T-6h	3.79759	124.786	64.2919	5.04376	0.486071	-10.3766	3.17e-25	1.26e-23
BnaC05g36990D	T-CK	T-6h	65.3283	263.601	164.465	2.02608	0.195402	-10.3688	3.44e-25	1.37e-23
BnaC05g10890D	T-CK	T-6h	461.441	957.888	709.665	1.05399	0.101726	-10.361	3.73e-25	1.48e-23
BnaA01g01800D	T-CK	T-6h	630.94	1381.95	1006.44	1.13468	0.10953	-10.3596	3.79e-25	1.5e-23
BnaC08g49290D	T-CK	T-6h	511.554	1050.67	781.112	1.03889	0.100322	-10.3555	3.95e-25	1.57e-23
BnaC08g07690D	T-CK	T-6h	147.794	451.302	299.548	1.60398	0.154992	-10.3488	4.24e-25	1.68e-23
BnaC09g35820D	T-CK	T-6h	595.866	219.972	407.919	-1.43871	0.139057	10.3462	4.36e-25	1.73e-23
BnaA10g20060D	T-CK	T-6h	19.4996	146.887	83.1935	2.9011	0.280432	-10.3451	4.4e-25	1.74e-23
BnaA01g13630D	T-CK	T-6h	163.338	431.93	297.634	1.40052	0.135441	-10.3404	4.62e-25	1.83e-23
BnaA08g17050D	T-CK	T-6h	204.4	545.366	374.883	1.41707	0.137069	-10.3383	4.73e-25	1.87e-23
BnaC09g48160D	T-CK	T-6h	120.816	356.017	238.416	1.55589	0.150516	-10.337	4.79e-25	1.89e-23
BnaC04g38550D	T-CK	T-6h	370.419	130.536	250.477	-1.50134	0.145311	10.3319	5.05e-25	1.99e-23
BnaC06g10390D	T-CK	T-6h	206.452	37.9251	122.189	-2.43554	0.235745	10.3313	5.09e-25	2e-23
BnaC07g00210D	T-CK	T-6h	77.6437	264.657	171.15	1.78143	0.172551	-10.3241	5.48e-25	2.16e-23
BnaC04g04230D	T-CK	T-6h	777.183	240.048	508.616	-1.69477	0.164246	10.3185	5.81e-25	2.28e-23
BnaA03g25870D	T-CK	T-6h	121.694	11.7607	66.7273	-3.37378	0.327147	10.3127	6.17e-25	2.42e-23
BnaCnng06770D	T-CK	T-6h	2893.76	1246.08	2069.92	-1.21395	0.117772	10.3077	6.51e-25	2.55e-23
BnaA08g14520D	T-CK	T-6h	63.8373	265.426	164.632	2.04192	0.198117	-10.3066	6.58e-25	2.58e-23
BnaA06g16460D	T-CK	T-6h	316.239	710.081	513.16	1.16803	0.113333	-10.3062	6.61e-25	2.59e-23
BnaA02g35710D	T-CK	T-6h	236.249	601.136	418.693	1.34893	0.130975	-10.2991	7.11e-25	2.78e-23
BnaC09g05080D	T-CK	T-6h	636.144	248.486	442.315	-1.36069	0.13214	10.2974	7.24e-25	2.83e-23
BnaA02g20270D	T-CK	T-6h	130.608	16.8243	73.7164	-2.94929	0.286535	10.2929	7.58e-25	2.96e-23
BnaC09g24040D	T-CK	T-6h	195.172	28.8925	112.032	-2.74815	0.267034	10.2914	7.71e-25	3.01e-23
BnaCnng35830D	T-CK	T-6h	502.343	1214.74	858.539	1.27239	0.123642	-10.2909	7.74e-25	3.02e-23
BnaA03g47880D	T-CK	T-6h	20.7138	140.595	80.6544	2.76521	0.268747	-10.2892	7.88e-25	3.07e-23
BnaC04g07210D	T-CK	T-6h	409.183	154	281.592	-1.4113	0.137216	10.2853	8.21e-25	3.19e-23
BnaC02g25630D	T-CK	T-6h	591.683	167.858	379.77	-1.80757	0.175763	10.2841	8.31e-25	3.23e-23
BnaA08g20330D	T-CK	T-6h	443.521	156.396	299.958	-1.50275	0.146237	10.2761	9.03e-25	3.5e-23
BnaC09g36130D	T-CK	T-6h	101.823	357.526	229.675	1.82653	0.177747	-10.276	9.04e-25	3.5e-23
BnaA10g02830D	T-CK	T-6h	190.024	574.583	382.303	1.59782	0.155635	-10.2665	9.98e-25	3.87e-23
BnaA07g33510D	T-CK	T-6h	164.245	26.096	95.1703	-2.64245	0.257396	10.2661	1e-24	3.88e-23
BnaAnng17320D	T-CK	T-6h	395.99	854.037	625.013	1.1096	0.108099	-10.2647	1.02e-24	3.93e-23
BnaC03g00120D	T-CK	T-6h	164.351	502.836	333.593	1.61894	0.157791	-10.26	1.07e-24	4.12e-23
BnaA01g03010D	T-CK	T-6h	82.8671	284.373	183.62	1.77716	0.173285	-10.2557	1.12e-24	4.3e-23
BnaA07g00980D	T-CK	T-6h	60.2049	241.644	150.924	1.99611	0.194676	-10.2535	1.14e-24	4.4e-23
BnaA03g39100D	T-CK	T-6h	2177.72	1160.38	1669.05	-0.908605	0.0886741	10.2466	1.23e-24	4.72e-23
BnaC05g41830D	T-CK	T-6h	167.892	512.093	339.992	1.6047	0.156796	-10.2344	1.39e-24	5.35e-23
BnaA05g05070D	T-CK	T-6h	343.277	113.226	228.252	-1.60268	0.156616	10.2332	1.41e-24	5.41e-23
BnaC06g36880D	T-CK	T-6h	767.935	1575.58	1171.76	1.03589	0.101335	-10.2224	1.57e-24	6.04e-23
BnaA07g38130D	T-CK	T-6h	51.6434	222.131	136.887	2.09986	0.205672	-10.2098	1.79e-24	6.88e-23
BnaC01g04230D	T-CK	T-6h	150.945	417.916	284.431	1.46612	0.143626	-10.2079	1.83e-24	7e-23
BnaA04g04790D	T-CK	T-6h	366.711	131.215	248.963	-1.48517	0.145539	10.2046	1.89e-24	7.24e-23
BnaA01g31490D	T-CK	T-6h	433.062	26.7523	229.907	-4.00902	0.392885	10.204	1.9e-24	7.27e-23
BnaC09g07250D	T-CK	T-6h	599.06	1313.54	956.302	1.13711	0.111559	-10.1929	2.13e-24	8.15e-23
BnaA05g26970D	T-CK	T-6h	464.444	1009.89	737.167	1.11724	0.109667	-10.1876	2.25e-24	8.6e-23
BnaCnng28110D	T-CK	T-6h	183.387	36.9539	110.17	-2.31385	0.227145	10.1867	2.27e-24	8.67e-23
BnaC07g38760D	T-CK	T-6h	43.019	213.878	128.449	2.30541	0.226355	-10.1849	2.32e-24	8.82e-23
BnaAnng16310D	T-CK	T-6h	210.733	47.248	128.991	-2.14221	0.210486	10.1775	2.5e-24	9.51e-23
BnaC05g39680D	T-CK	T-6h	204.944	37.593	121.268	-2.46979	0.242784	10.1728	2.62e-24	9.97e-23
BnaC06g38160D	T-CK	T-6h	342.777	104.783	223.78	-1.70266	0.167435	10.1691	2.72e-24	1.03e-22
BnaA05g00280D	T-CK	T-6h	88.8481	296.735	192.792	1.75564	0.172662	-10.1681	2.75e-24	1.04e-22
BnaC05g33040D	T-CK	T-6h	1173.6	2214.53	1694.07	0.916685	0.0901645	-10.1668	2.79e-24	1.06e-22
BnaC01g11040D	T-CK	T-6h	563.433	241.473	402.453	-1.21975	0.119985	10.1658	2.82e-24	1.07e-22
BnaC04g17300D	T-CK	T-6h	487.766	175.824	331.795	-1.47348	0.144965	10.1644	2.86e-24	1.08e-22
BnaA10g16660D	T-CK	T-6h	118.93	376.156	247.543	1.65046	0.162412	-10.1622	2.92e-24	1.11e-22
BnaA09g06350D	T-CK	T-6h	498.093	195.652	346.873	-1.35179	0.133104	10.1559	3.12e-24	1.18e-22
BnaA10g29280D	T-CK	T-6h	49.6227	240.461	145.042	2.30961	0.227694	-10.1435	3.54e-24	1.34e-22
BnaA05g16700D	T-CK	T-6h	136.383	379.945	258.164	1.47076	0.145075	-10.138	3.75e-24	1.41e-22
BnaC04g27320D	T-CK	T-6h	455.926	170.66	313.293	-1.41249	0.139337	10.1372	3.78e-24	1.42e-22
BnaC08g00970D	T-CK	T-6h	534.872	1342.51	938.691	1.32759	0.131197	-10.1191	4.55e-24	1.71e-22
BnaC03g51620D	T-CK	T-6h	258.088	632.51	445.299	1.29877	0.128361	-10.1181	4.59e-24	1.73e-22
BnaA06g01590D	T-CK	T-6h	81.6427	266.483	174.063	1.70843	0.168884	-10.116	4.69e-24	1.76e-22
BnaA02g24170D	T-CK	T-6h	1936.01	911.382	1423.69	-1.08863	0.10764	10.1137	4.81e-24	1.8e-22
BnaA01g25000D	T-CK	T-6h	133.188	17.0129	75.1004	-2.94857	0.291819	10.1041	5.3e-24	1.98e-22
BnaCnng73250D	T-CK	T-6h	205.696	52.5339	129.115	-1.96857	0.194829	10.1041	5.3e-24	1.98e-22
BnaA05g17450D	T-CK	T-6h	2033.44	4179.63	3106.53	1.04055	0.10303	-10.0995	5.55e-24	2.08e-22
BnaA01g03080D	T-CK	T-6h	197.227	564.766	380.997	1.52615	0.15131	-10.0862	6.36e-24	2.38e-22
BnaC06g38580D	T-CK	T-6h	1486.71	2756.09	2121.4	0.891594	0.0884519	-10.08	6.77e-24	2.53e-22
BnaA02g04670D	T-CK	T-6h	773.666	1602.56	1188.11	1.0523	0.104416	-10.078	6.91e-24	2.58e-22
BnaC01g15760D	T-CK	T-6h	47.6278	200.02	123.824	2.06684	0.205126	-10.076	7.06e-24	2.63e-22
BnaA06g32840D	T-CK	T-6h	1481.69	665.684	1073.69	-1.1576	0.114941	10.0713	7.4e-24	2.76e-22
BnaC04g40560D	T-CK	T-6h	10.684	111.64	61.1619	3.39064	0.336723	-10.0695	7.53e-24	2.8e-22
BnaA08g31150D	T-CK	T-6h	277.319	79.0339	178.177	-1.82124	0.181088	10.0572	8.54e-24	3.17e-22
BnaA08g02130D	T-CK	T-6h	142.361	485.37	313.865	1.78078	0.177078	-10.0564	8.6e-24	3.19e-22
BnaA03g49240D	T-CK	T-6h	438.21	986.431	712.32	1.16828	0.116205	-10.0537	8.85e-24	3.28e-22
BnaC07g23080D	T-CK	T-6h	483.317	182.39	332.853	-1.41218	0.140536	10.0485	9.33e-24	3.46e-22
BnaC01g01400D	T-CK	T-6h	742.66	327.261	534.96	-1.1824	0.11775	10.0417	1e-23	3.7e-22
BnaC08g14670D	T-CK	T-6h	26.8787	150.272	88.5751	2.50751	0.250024	-10.0291	1.14e-23	4.2e-22
BnaC06g30140D	T-CK	T-6h	484.394	176.266	330.33	-1.45512	0.145191	10.0221	1.22e-23	4.51e-22
BnaC07g36420D	T-CK	T-6h	146.262	547.968	347.115	1.91092	0.190944	-10.0078	1.41e-23	5.2e-22
BnaC04g13550D	T-CK	T-6h	580.921	1222.45	901.684	1.07678	0.107597	-10.0075	1.41e-23	5.21e-22
BnaC09g51060D	T-CK	T-6h	152.512	1023.05	587.78	2.75143	0.275012	-10.0048	1.45e-23	5.35e-22
BnaC07g29410D	T-CK	T-6h	3503.52	6214.88	4859.2	0.827379	0.082716	-10.0026	1.48e-23	5.46e-22
BnaC02g10230D	T-CK	T-6h	284.037	91.2289	187.633	-1.64246	0.164414	9.9898	1.69e-23	6.21e-22
BnaC02g45970D	T-CK	T-6h	227.837	544.701	386.269	1.25376	0.125533	-9.98751	1.73e-23	6.35e-22
BnaC06g26300D	T-CK	T-6h	664.024	282.447	473.235	-1.22942	0.123129	9.98486	1.78e-23	6.52e-22
BnaA09g29240D	T-CK	T-6h	3011.41	1254.89	2133.15	-1.26309	0.126539	9.98177	1.83e-23	6.72e-22
BnaA01g19270D	T-CK	T-6h	61.2686	225.386	143.327	1.89491	0.189861	-9.98054	1.85e-23	6.8e-22
BnaA07g09330D	T-CK	T-6h	172.793	30.0982	101.445	-2.52024	0.252819	9.96854	2.09e-23	7.66e-22
BnaC08g01770D	T-CK	T-6h	603.705	239.076	421.39	-1.33214	0.133739	9.96081	2.26e-23	8.27e-22
BnaA09g05510D	T-CK	T-6h	779.074	360.965	570.02	-1.11306	0.111745	9.96074	2.26e-23	8.27e-22
BnaC04g47580D	T-CK	T-6h	36.1745	168.456	102.315	2.2354	0.224566	-9.95431	2.41e-23	8.82e-22
BnaC07g49620D	T-CK	T-6h	151.922	27.1921	89.5569	-2.48347	0.249514	9.95324	2.44e-23	8.9e-22
BnaC01g06420D	T-CK	T-6h	120.192	382.297	251.244	1.67969	0.168762	-9.95299	2.45e-23	8.92e-22
BnaA02g10360D	T-CK	T-6h	178.887	36.0357	107.461	-2.3009	0.231189	9.95247	2.46e-23	8.96e-22
BnaA06g06170D	T-CK	T-6h	123.531	13.8497	68.6901	-3.16294	0.318003	9.94627	2.62e-23	9.52e-22
BnaA04g20950D	T-CK	T-6h	190.938	486.368	338.653	1.35278	0.136048	-9.94335	2.7e-23	9.8e-22
BnaA05g35900D	T-CK	T-6h	113.646	10.3164	61.9811	-3.42496	0.344473	9.94259	2.72e-23	9.86e-22
BnaC09g51250D	T-CK	T-6h	336.226	119.98	228.103	-1.48569	0.149516	9.93664	2.88e-23	1.05e-21
BnaA06g38450D	T-CK	T-6h	59.5826	222.986	141.284	1.89332	0.190559	-9.93557	2.91e-23	1.06e-21
BnaA07g09060D	T-CK	T-6h	490.916	166.803	328.859	-1.5558	0.156706	9.92815	3.14e-23	1.14e-21
BnaA05g32060D	T-CK	T-6h	159.668	30.845	95.2564	-2.38653	0.240416	9.92669	3.19e-23	1.15e-21
BnaA02g26910D	T-CK	T-6h	413.819	872.189	643.004	1.07371	0.108197	-9.92367	3.28e-23	1.19e-21
BnaC04g20780D	T-CK	T-6h	115.749	13.342	64.5456	-3.10638	0.313063	9.92255	3.32e-23	1.2e-21
BnaC07g21270D	T-CK	T-6h	483.879	975.369	729.624	1.01111	0.101904	-9.9222	3.33e-23	1.2e-21
BnaA03g11320D	T-CK	T-6h	29.1666	150.597	89.8818	2.36796	0.238719	-9.91943	3.43e-23	1.24e-21
BnaC07g38690D	T-CK	T-6h	6.94515	99.5252	53.2352	3.90156	0.393384	-9.91795	3.48e-23	1.25e-21
BnaC06g29950D	T-CK	T-6h	604.736	1360.33	982.534	1.17313	0.11837	-9.91069	3.74e-23	1.35e-21
BnaA03g34150D	T-CK	T-6h	775.342	1600.95	1188.15	1.04916	0.105871	-9.90981	3.77e-23	1.36e-21
BnaA05g25150D	T-CK	T-6h	526.762	221.588	374.175	-1.24963	0.126109	9.90916	3.8e-23	1.36e-21
BnaA10g18530D	T-CK	T-6h	369.619	132.659	251.139	-1.47796	0.149253	9.9024	4.06e-23	1.46e-21
BnaA01g15230D	T-CK	T-6h	210.432	51.7062	131.069	-2.02223	0.204345	9.89614	4.33e-23	1.55e-21
BnaC02g36460D	T-CK	T-6h	213.342	530.94	372.141	1.31972	0.133375	-9.89485	4.38e-23	1.57e-21
BnaC09g19310D	T-CK	T-6h	1807.39	880.603	1344	-1.03575	0.104676	9.8948	4.39e-23	1.57e-21
BnaC09g17510D	T-CK	T-6h	207.968	41.7489	124.859	-2.327	0.235242	9.89194	4.51e-23	1.61e-21
BnaC08g46330D	T-CK	T-6h	330.884	104.291	217.587	-1.66796	0.16864	9.89062	4.57e-23	1.63e-21
BnaC03g48650D	T-CK	T-6h	1000.78	490.829	745.806	-1.02891	0.104088	9.885	4.84e-23	1.73e-21
BnaA09g10660D	T-CK	T-6h	329.506	115.882	222.694	-1.50378	0.152191	9.88086	5.04e-23	1.8e-21
BnaA09g40400D	T-CK	T-6h	5.51278	115.242	60.3774	4.35357	0.440682	-9.87916	5.13e-23	1.83e-21
BnaC08g01760D	T-CK	T-6h	471.178	178.988	325.083	-1.38981	0.14088	9.86517	5.89e-23	2.1e-21
BnaC05g51160D	T-CK	T-6h	282.987	92.5712	187.779	-1.61488	0.163708	9.8644	5.94e-23	2.11e-21
BnaC07g45800D	T-CK	T-6h	852.003	1746.83	1299.41	1.03841	0.10532	-9.85953	6.23e-23	2.21e-21
BnaC08g15730D	T-CK	T-6h	4733.2	8386.84	6560.02	0.825908	0.0837676	-9.85952	6.23e-23	2.21e-21
BnaA01g27090D	T-CK	T-6h	2630.66	4559.81	3595.23	0.794316	0.0805863	-9.85672	6.41e-23	2.27e-21
BnaC03g54440D	T-CK	T-6h	243.633	66.1849	154.909	-1.88086	0.190823	9.85658	6.42e-23	2.27e-21
BnaA07g21170D	T-CK	T-6h	2226.84	1031.22	1629.03	-1.10969	0.112624	9.85304	6.65e-23	2.35e-21
BnaA06g05920D	T-CK	T-6h	85.6729	288.926	187.299	1.75825	0.178466	-9.85203	6.72e-23	2.38e-21
BnaA03g44050D	T-CK	T-6h	95.2479	305.738	200.493	1.69756	0.172346	-9.84969	6.88e-23	2.43e-21
BnaA09g22870D	T-CK	T-6h	40.7962	175.17	107.983	2.1099	0.214281	-9.8464	7.1e-23	2.51e-21
BnaA06g23560D	T-CK	T-6h	681.546	256.976	469.261	-1.40803	0.143021	9.84493	7.21e-23	2.54e-21
BnaA09g39170D	T-CK	T-6h	568.306	251.108	409.707	-1.17957	0.119815	9.84489	7.21e-23	2.54e-21
BnaA02g31910D	T-CK	T-6h	1042.51	2195.4	1618.95	1.07567	0.109297	-9.84174	7.44e-23	2.62e-21
BnaC08g17230D	T-CK	T-6h	946.734	408.748	677.741	-1.21335	0.123292	9.84127	7.48e-23	2.63e-21
BnaC01g27270D	T-CK	T-6h	172.366	542.114	357.24	1.65005	0.167856	-9.83016	8.35e-23	2.93e-21
BnaCnng15140D	T-CK	T-6h	28.1284	145.014	86.5712	2.38193	0.242341	-9.82883	8.46e-23	2.97e-21
BnaA05g23530D	T-CK	T-6h	65.2273	258.862	162.045	1.9663	0.20026	-9.81869	9.35e-23	3.28e-21
BnaA04g23170D	T-CK	T-6h	146.613	19.593	83.1032	-2.93249	0.298739	9.81625	9.58e-23	3.36e-21
BnaC06g18710D	T-CK	T-6h	3108.47	1306.78	2207.62	-1.24899	0.127299	9.81146	1.01e-22	3.52e-21
BnaC08g28640D	T-CK	T-6h	779.382	332.907	556.144	-1.22583	0.124944	9.81099	1.01e-22	3.53e-21
BnaC08g05690D	T-CK	T-6h	3568.39	2059.32	2813.86	-0.793611	0.0809358	9.80544	1.07e-22	3.73e-21
BnaA09g25400D	T-CK	T-6h	424.235	979.783	702.009	1.21034	0.123452	-9.80414	1.08e-22	3.77e-21
BnaC04g07270D	T-CK	T-6h	449.726	934.71	692.218	1.05412	0.107519	-9.804	1.08e-22	3.78e-21
BnaC08g39230D	T-CK	T-6h	120.81	351.046	235.928	1.55161	0.158307	-9.80127	1.11e-22	3.88e-21
BnaAnng15480D	T-CK	T-6h	240.378	592.029	416.204	1.30559	0.13322	-9.80023	1.12e-22	3.91e-21
BnaC07g43630D	T-CK	T-6h	610.339	279.385	444.862	-1.12917	0.115232	9.79907	1.14e-22	3.95e-21
BnaAnng38380D	T-CK	T-6h	370.818	136.177	253.498	-1.44266	0.14726	9.79671	1.16e-22	4.04e-21
BnaA01g31850D	T-CK	T-6h	611.012	1402.92	1006.96	1.20227	0.122723	-9.79669	1.16e-22	4.04e-21
BnaA03g51590D	T-CK	T-6h	219.073	543.89	381.482	1.31715	0.134649	-9.78213	1.34e-22	4.66e-21
BnaCnng70330D	T-CK	T-6h	331.125	112.98	222.053	-1.55821	0.159296	9.78183	1.35e-22	4.67e-21
BnaA07g24110D	T-CK	T-6h	180.185	32.9637	106.574	-2.46092	0.251585	9.78164	1.35e-22	4.68e-21
BnaA09g12930D	T-CK	T-6h	51.675	206.739	129.207	2.02058	0.206647	-9.7779	1.4e-22	4.85e-21
BnaC01g19450D	T-CK	T-6h	164.062	453.112	308.587	1.45628	0.148969	-9.77572	1.43e-22	4.95e-21
BnaCnng13700D	T-CK	T-6h	474.644	173.484	324.064	-1.44771	0.14811	9.7746	1.45e-22	5e-21
BnaC01g25960D	T-CK	T-6h	541.383	234.912	388.147	-1.20584	0.12337	9.77419	1.45e-22	5.02e-21
BnaA05g29010D	T-CK	T-6h	877.207	2234.6	1555.9	1.34898	0.138224	-9.75941	1.68e-22	5.8e-21
BnaC09g05330D	T-CK	T-6h	50.9917	216.159	133.576	2.10494	0.215826	-9.75295	1.79e-22	6.18e-21
BnaA03g03450D	T-CK	T-6h	482.621	949.673	716.147	0.975768	0.100098	-9.74809	1.88e-22	6.47e-21
BnaA06g36340D	T-CK	T-6h	304.241	729.342	516.791	1.26467	0.129793	-9.74381	1.96e-22	6.74e-21
BnaA09g38770D	T-CK	T-6h	853.475	1731.49	1292.48	1.02389	0.105126	-9.73964	2.04e-22	7.02e-21
BnaC07g15110D	T-CK	T-6h	287.637	83.3687	185.503	-1.78444	0.183228	9.73891	2.06e-22	7.07e-21
BnaAnng00120D	T-CK	T-6h	245.22	595.241	420.23	1.28294	0.131752	-9.73752	2.09e-22	7.16e-21
BnaC02g14450D	T-CK	T-6h	119.404	16.9442	68.1743	-2.8176	0.289361	9.73732	2.09e-22	7.17e-21
BnaC04g18340D	T-CK	T-6h	62.4218	245.427	153.924	1.99167	0.204548	-9.73692	2.1e-22	7.19e-21
BnaA01g01570D	T-CK	T-6h	256.166	700.089	478.127	1.45449	0.149402	-9.73537	2.13e-22	7.29e-21
BnaA07g32990D	T-CK	T-6h	275.25	722.027	498.639	1.39513	0.143383	-9.73009	2.24e-22	7.67e-21
BnaC09g17940D	T-CK	T-6h	733.69	296.004	514.847	-1.30683	0.134345	9.72742	2.3e-22	7.87e-21
BnaC06g38780D	T-CK	T-6h	481.877	944.95	713.413	0.97285	0.10004	-9.72459	2.37e-22	8.08e-21
BnaA10g26390D	T-CK	T-6h	125.943	378.055	251.999	1.59414	0.163981	-9.72149	2.44e-22	8.33e-21
BnaC03g23350D	T-CK	T-6h	313.109	727.344	520.226	1.21694	0.12528	-9.71374	2.63e-22	8.98e-21
BnaC07g49330D	T-CK	T-6h	410.096	156.014	283.055	-1.39731	0.14387	9.71228	2.67e-22	9.1e-21
BnaCnng44550D	T-CK	T-6h	28.7367	159.045	93.8909	2.50662	0.258184	-9.70867	2.77e-22	9.42e-21
BnaC07g17600D	T-CK	T-6h	346.141	123.564	234.853	-1.48749	0.153449	9.69374	3.21e-22	1.09e-20
BnaC03g38830D	T-CK	T-6h	185.976	572.061	379.018	1.62764	0.16791	-9.69351	3.21e-22	1.09e-20
BnaC09g10990D	T-CK	T-6h	274.004	77.4198	175.712	-1.82351	0.188118	9.69343	3.22e-22	1.09e-20
BnaC09g50140D	T-CK	T-6h	268.772	86.7991	177.786	-1.6274	0.167913	9.69189	3.26e-22	1.11e-20
BnaA09g45380D	T-CK	T-6h	69.2435	245.886	157.565	1.8357	0.189458	-9.6892	3.35e-22	1.14e-20
BnaC09g31820D	T-CK	T-6h	52.1093	198.598	125.353	1.9375	0.199972	-9.68887	3.36e-22	1.14e-20
BnaCnng10920D	T-CK	T-6h	261.668	639.531	450.6	1.29111	0.133437	-9.67576	3.82e-22	1.29e-20
BnaC06g21970D	T-CK	T-6h	943.824	1743.02	1343.42	0.885164	0.0917198	-9.65074	4.88e-22	1.65e-20
BnaA07g20560D	T-CK	T-6h	3780.81	6960.44	5370.63	0.881	0.091335	-9.64581	5.12e-22	1.73e-20
BnaA03g26790D	T-CK	T-6h	181.387	508.333	344.86	1.49624	0.155163	-9.64306	5.26e-22	1.77e-20
BnaC05g37800D	T-CK	T-6h	205.252	504.489	354.871	1.30429	0.135352	-9.6363	5.62e-22	1.89e-20
BnaA08g00590D	T-CK	T-6h	1109.05	517.643	813.347	-1.10241	0.114415	9.63518	5.68e-22	1.91e-20
BnaA02g35120D	T-CK	T-6h	470.164	196.88	333.522	-1.25607	0.130481	9.62645	6.18e-22	2.08e-20
BnaA09g27290D	T-CK	T-6h	235.109	539.195	387.152	1.19447	0.124087	-9.62605	6.21e-22	2.09e-20
BnaA02g00030D	T-CK	T-6h	1518.29	3148.99	2333.64	1.051	0.109193	-9.62517	6.26e-22	2.1e-20
BnaA05g29460D	T-CK	T-6h	213.17	586.841	400.005	1.46678	0.152393	-9.62505	6.27e-22	2.1e-20
BnaA02g11200D	T-CK	T-6h	365.397	141.223	253.31	-1.37115	0.142536	9.61973	6.6e-22	2.21e-20
BnaC03g17190D	T-CK	T-6h	2173.11	837.064	1505.09	-1.37851	0.143304	9.61951	6.61e-22	2.22e-20
BnaA01g33660D	T-CK	T-6h	1764.35	3235.91	2500.13	0.873853	0.0908905	-9.61435	6.95e-22	2.33e-20
BnaC05g15340D	T-CK	T-6h	70.2857	233.623	151.954	1.73418	0.180396	-9.61314	7.04e-22	2.35e-20
BnaC09g08180D	T-CK	T-6h	219.157	529.951	374.554	1.27119	0.132255	-9.6116	7.14e-22	2.38e-20
BnaC02g17500D	T-CK	T-6h	1108.31	526.753	817.532	-1.07236	0.111569	9.6116	7.14e-22	2.38e-20
BnaA06g10410D	T-CK	T-6h	5.0914	93.5987	49.345	4.21359	0.438423	-9.6108	7.2e-22	2.4e-20
BnaC05g01700D	T-CK	T-6h	7.32682	99.8962	53.6115	3.83232	0.399007	-9.60465	7.64e-22	2.55e-20
BnaA06g40970D	T-CK	T-6h	81.8396	321.3	201.57	1.96518	0.204695	-9.60052	7.95e-22	2.65e-20
BnaAnng11400D	T-CK	T-6h	299.225	96.5511	197.888	-1.63335	0.170198	9.59676	8.25e-22	2.74e-20
BnaA01g37210D	T-CK	T-6h	130.616	363.516	247.066	1.47071	0.153281	-9.59485	8.4e-22	2.79e-20
BnaCnng30450D	T-CK	T-6h	337.825	112.014	224.919	-1.59375	0.166115	9.5943	8.45e-22	2.81e-20
BnaAnng32340D	T-CK	T-6h	888.913	407.004	647.959	-1.12388	0.117215	9.58826	8.96e-22	2.97e-20
BnaC02g20160D	T-CK	T-6h	53.2391	203.485	128.362	1.933	0.201615	-9.58759	9.02e-22	2.99e-20
BnaC03g72490D	T-CK	T-6h	425.464	174.712	300.088	-1.28368	0.133898	9.58696	9.07e-22	3.01e-20
BnaA10g04970D	T-CK	T-6h	288.046	701.84	494.943	1.28672	0.134271	-9.583	9.43e-22	3.12e-20
BnaC05g06630D	T-CK	T-6h	140.768	370.147	255.458	1.40326	0.146451	-9.58175	9.54e-22	3.16e-20
BnaC05g40630D	T-CK	T-6h	159.78	27.2097	93.4949	-2.53502	0.264671	9.578	9.89e-22	3.27e-20
BnaA10g00990D	T-CK	T-6h	103.829	7.66152	55.7451	-3.7635	0.39328	9.56953	1.07e-21	3.55e-20
BnaC03g27140D	T-CK	T-6h	295.217	656.239	475.728	1.15729	0.120937	-9.5694	1.08e-21	3.55e-20
BnaA03g31050D	T-CK	T-6h	379.499	99.5771	239.538	-1.93546	0.20234	9.56534	1.12e-21	3.69e-20
BnaA02g07240D	T-CK	T-6h	209.351	56.6905	133.021	-1.87927	0.196479	9.56475	1.12e-21	3.7e-20
BnaA02g13340D	T-CK	T-6h	202.904	53.5563	128.23	-1.91522	0.200243	9.5645	1.13e-21	3.71e-20
BnaA05g33990D	T-CK	T-6h	141.5	401.921	271.711	1.51755	0.158766	-9.55843	1.2e-21	3.93e-20
BnaC05g47920D	T-CK	T-6h	12.9947	142.976	77.9854	3.42415	0.358266	-9.55758	1.21e-21	3.96e-20
BnaC08g49000D	T-CK	T-6h	939.535	363.171	651.353	-1.37574	0.143991	9.55431	1.24e-21	4.08e-20
BnaC08g02310D	T-CK	T-6h	318.313	733.423	525.868	1.19967	0.125627	-9.54942	1.3e-21	4.28e-20
BnaA08g20670D	T-CK	T-6h	142.714	28.077	85.3955	-2.3365	0.244791	9.54486	1.36e-21	4.47e-20
BnaCnng71370D	T-CK	T-6h	67.5702	229.369	148.47	1.77929	0.186441	-9.54347	1.38e-21	4.52e-20
BnaA05g29710D	T-CK	T-6h	774.49	353.723	564.106	-1.13312	0.118821	9.53637	1.48e-21	4.84e-20
BnaA02g32720D	T-CK	T-6h	582.685	247.69	415.188	-1.23468	0.129471	9.5363	1.48e-21	4.84e-20
BnaC06g01060D	T-CK	T-6h	103.566	9.97938	56.7727	-3.36813	0.353347	9.53208	1.54e-21	5.04e-20
BnaC03g49570D	T-CK	T-6h	11.9987	110.205	61.1016	3.15188	0.33067	-9.5318	1.55e-21	5.04e-20
BnaCnng02950D	T-CK	T-6h	133.404	20.3579	76.8809	-2.72028	0.285413	9.53105	1.56e-21	5.08e-20
BnaA07g05600D	T-CK	T-6h	12.6069	104.498	58.5524	3.08386	0.32361	-9.52955	1.58e-21	5.15e-20
BnaC08g48530D	T-CK	T-6h	194.987	52.4942	123.741	-1.89156	0.198528	9.52795	1.6e-21	5.22e-20
BnaA07g21620D	T-CK	T-6h	147.52	27.4892	87.5048	-2.40487	0.252499	9.52427	1.66e-21	5.41e-20
BnaC02g21010D	T-CK	T-6h	89.3158	312.948	201.132	1.80833	0.189923	-9.52137	1.71e-21	5.55e-20
BnaA03g46440D	T-CK	T-6h	54.1098	202.783	128.446	1.92794	0.202596	-9.51619	1.8e-21	5.83e-20
BnaC05g52180D	T-CK	T-6h	5.55269	92.6738	49.1132	4.03702	0.424242	-9.51584	1.8e-21	5.85e-20
BnaC09g37040D	T-CK	T-6h	8017.82	18721.5	13369.6	1.22365	0.128606	-9.51473	1.82e-21	5.91e-20
BnaCnng26840D	T-CK	T-6h	290.299	98.1712	194.235	-1.56415	0.164524	9.5071	1.96e-21	6.35e-20
BnaA09g53810D	T-CK	T-6h	102.625	8.97454	55.7998	-3.5141	0.369672	9.506	1.98e-21	6.41e-20
BnaA04g22820D	T-CK	T-6h	620.214	1386.49	1003.35	1.16079	0.122143	-9.50353	2.03e-21	6.56e-20
BnaA09g18520D	T-CK	T-6h	306.236	717.864	512.05	1.22747	0.129283	-9.4944	2.21e-21	7.16e-20
BnaA02g31240D	T-CK	T-6h	800.488	1475.74	1138.12	0.883764	0.093112	-9.49141	2.28e-21	7.36e-20
BnaC06g07230D	T-CK	T-6h	305.857	102.996	204.427	-1.56759	0.165168	9.49087	2.29e-21	7.39e-20
BnaC07g29470D	T-CK	T-6h	2023.3	3823.45	2923.37	0.919305	0.0969111	-9.48607	2.4e-21	7.73e-20
BnaA05g11350D	T-CK	T-6h	169.136	413.676	291.406	1.2893	0.135921	-9.48565	2.41e-21	7.76e-20
BnaA03g51870D	T-CK	T-6h	667.637	315.62	491.629	-1.08131	0.114002	9.48503	2.42e-21	7.8e-20
BnaA06g26320D	T-CK	T-6h	175.985	34.6828	105.334	-2.32576	0.245248	9.48329	2.46e-21	7.92e-20
BnaA03g13650D	T-CK	T-6h	15.4671	109.098	62.2826	2.84247	0.299763	-9.48238	2.49e-21	7.99e-20
BnaA03g08820D	T-CK	T-6h	444.681	160.456	302.568	-1.47307	0.155361	9.4816	2.5e-21	8.04e-20
BnaA07g25350D	T-CK	T-6h	204.124	54.2639	129.194	-1.9117	0.201642	9.48067	2.53e-21	8.1e-20
BnaA05g20790D	T-CK	T-6h	90.9611	289.596	190.279	1.67009	0.176203	-9.47821	2.59e-21	8.29e-20
BnaC09g39660D	T-CK	T-6h	132.227	353.635	242.931	1.42419	0.150409	-9.46878	2.83e-21	9.07e-20
BnaC06g34340D	T-CK	T-6h	2134.54	3694.07	2914.3	0.792017	0.0836529	-9.46789	2.86e-21	9.14e-20
BnaC04g40710D	T-CK	T-6h	152.255	468.377	310.316	1.61438	0.170516	-9.46761	2.86e-21	9.15e-20
BnaA02g32550D	T-CK	T-6h	16.2072	118.999	67.603	2.85075	0.301113	-9.46735	2.87e-21	9.17e-20
BnaC05g41990D	T-CK	T-6h	6.69348	94.9807	50.8371	3.79143	0.40052	-9.46624	2.9e-21	9.26e-20
BnaCnng17870D	T-CK	T-6h	2132.41	3690.92	2911.67	0.792	0.0836746	-9.46523	2.93e-21	9.34e-20
BnaC03g16770D	T-CK	T-6h	57.5529	210.669	134.111	1.87892	0.198584	-9.4616	3.03e-21	9.66e-20
BnaA10g23470D	T-CK	T-6h	110.014	315.38	212.697	1.51251	0.159951	-9.45612	3.2e-21	1.02e-19
BnaC01g43540D	T-CK	T-6h	1464.48	2625.16	2044.82	0.840936	0.089069	-9.44141	3.68e-21	1.17e-19
BnaC06g36860D	T-CK	T-6h	1601.84	851.257	1226.55	-0.914202	0.0968323	9.44108	3.69e-21	1.17e-19
BnaC02g18910D	T-CK	T-6h	265.015	640.114	452.564	1.27951	0.13558	-9.43725	3.83e-21	1.22e-19
BnaC09g17820D	T-CK	T-6h	565.918	183.563	374.74	-1.62441	0.172184	9.43418	3.94e-21	1.25e-19
BnaA01g06410D	T-CK	T-6h	13.5797	110.673	62.1266	2.98407	0.316314	-9.43388	3.95e-21	1.25e-19
BnaC03g12320D	T-CK	T-6h	365.714	100.691	233.202	-1.86068	0.197486	9.42185	4.43e-21	1.4e-19
BnaC08g37250D	T-CK	T-6h	643.968	1189.23	916.599	0.885621	0.0940185	-9.41965	4.53e-21	1.43e-19
BnaA09g01640D	T-CK	T-6h	614.933	262.337	438.635	-1.23056	0.130695	9.41547	4.71e-21	1.49e-19
BnaA09g42610D	T-CK	T-6h	110.423	355.599	233.011	1.6944	0.180026	-9.41195	4.87e-21	1.54e-19
BnaC05g49280D	T-CK	T-6h	722.205	1423.19	1072.7	0.976005	0.103734	-9.40872	5.02e-21	1.59e-19
BnaA03g40200D	T-CK	T-6h	238.541	559.624	399.082	1.23554	0.131378	-9.40451	5.23e-21	1.65e-19
BnaC07g42640D	T-CK	T-6h	2435.93	4969.18	3702.55	1.0299	0.109523	-9.40348	5.28e-21	1.66e-19
BnaC03g53090D	T-CK	T-6h	493.375	199.22	346.297	-1.30444	0.13884	9.39529	5.71e-21	1.8e-19
BnaAnng25690D	T-CK	T-6h	2383.67	1349.22	1866.44	-0.819937	0.0873613	9.38559	6.26e-21	1.97e-19
BnaC03g13370D	T-CK	T-6h	30.4746	150.637	90.5558	2.28771	0.243815	-9.38297	6.41e-21	2.02e-19
BnaA03g43910D	T-CK	T-6h	469.764	194.3	332.032	-1.27054	0.135428	9.38162	6.5e-21	2.04e-19
BnaCnng56610D	T-CK	T-6h	138.05	355.943	246.996	1.36505	0.145614	-9.37446	6.95e-21	2.18e-19
BnaC02g27240D	T-CK	T-6h	115.571	16.7559	66.1634	-2.79686	0.298364	9.37398	6.98e-21	2.19e-19
BnaA03g28850D	T-CK	T-6h	294.584	94.896	194.74	-1.62835	0.173896	9.36397	7.68e-21	2.41e-19
BnaC02g45160D	T-CK	T-6h	139.848	412.655	276.251	1.56377	0.16723	-9.35098	8.68e-21	2.72e-19
BnaC03g52390D	T-CK	T-6h	20.2753	124.135	72.2053	2.63155	0.281453	-9.34986	8.78e-21	2.75e-19
BnaA01g12380D	T-CK	T-6h	90.2148	282.975	186.595	1.64791	0.176428	-9.34046	9.59e-21	3e-19
BnaC03g09740D	T-CK	T-6h	3271.36	1776.35	2523.85	-0.880627	0.0943084	9.33774	9.84e-21	3.08e-19
BnaC06g33640D	T-CK	T-6h	39.7896	164.151	101.97	2.04772	0.219341	-9.33579	1e-20	3.13e-19
BnaA03g23810D	T-CK	T-6h	523.843	212.219	368.031	-1.29954	0.139219	9.33451	1.01e-20	3.17e-19
BnaC09g13470D	T-CK	T-6h	3295.89	1775.42	2535.65	-0.893294	0.0957181	9.33255	1.03e-20	3.22e-19
BnaC09g40960D	T-CK	T-6h	365.133	783.055	574.094	1.10131	0.11809	-9.326	1.1e-20	3.43e-19
BnaC08g35020D	T-CK	T-6h	108.085	303.001	205.543	1.49034	0.159895	-9.32079	1.15e-20	3.6e-19
BnaC09g37170D	T-CK	T-6h	1390.64	727.712	1059.18	-0.932943	0.100097	9.32043	1.16e-20	3.61e-19
BnaC08g24190D	T-CK	T-6h	60.5368	203.102	131.82	1.75232	0.188097	-9.31605	1.21e-20	3.75e-19
BnaCnng09750D	T-CK	T-6h	1659.69	859.136	1259.41	-0.948963	0.101871	9.3153	1.22e-20	3.78e-19
BnaA05g27660D	T-CK	T-6h	199.586	468.808	334.197	1.23709	0.133003	-9.30123	1.39e-20	4.31e-19
BnaA09g04830D	T-CK	T-6h	163.394	409.051	286.222	1.3301	0.143008	-9.30087	1.39e-20	4.32e-19
BnaA06g32310D	T-CK	T-6h	740.131	1375.47	1057.8	0.896773	0.0964585	-9.29698	1.44e-20	4.48e-19
BnaC03g73280D	T-CK	T-6h	254.43	594.199	424.314	1.22369	0.131622	-9.29695	1.45e-20	4.48e-19
BnaC06g01290D	T-CK	T-6h	126.696	23.1328	74.9141	-2.45063	0.263638	9.29543	1.47e-20	4.54e-19
BnaA01g16270D	T-CK	T-6h	486.053	953.243	719.648	0.974652	0.104905	-9.2908	1.53e-20	4.73e-19
BnaCnng67070D	T-CK	T-6h	174.511	470.705	322.608	1.4409	0.155309	-9.27763	1.73e-20	5.35e-19
BnaAnng03700D	T-CK	T-6h	190.16	449.29	319.725	1.2425	0.133988	-9.27327	1.81e-20	5.57e-19
BnaA02g30040D	T-CK	T-6h	70.7323	233.085	151.909	1.71648	0.185109	-9.27283	1.81e-20	5.59e-19
BnaA04g17200D	T-CK	T-6h	12.6676	102.847	57.7573	2.98231	0.321631	-9.27246	1.82e-20	5.61e-19
BnaAnng02970D	T-CK	T-6h	157.761	36.903	97.3321	-2.09669	0.226548	9.25495	2.14e-20	6.6e-19
BnaA03g33660D	T-CK	T-6h	109.553	312.151	210.852	1.51935	0.164214	-9.25225	2.2e-20	6.76e-19
BnaC03g58590D	T-CK	T-6h	130.483	371.876	251.179	1.51904	0.164375	-9.24135	2.43e-20	7.49e-19
BnaCnng25850D	T-CK	T-6h	240.498	73.5707	157.034	-1.71954	0.186181	9.23581	2.56e-20	7.88e-19
BnaA09g41810D	T-CK	T-6h	69.0356	224.379	146.708	1.69807	0.18396	-9.23066	2.69e-20	8.26e-19
BnaC03g58810D	T-CK	T-6h	232.936	64.1066	148.521	-1.86739	0.202325	9.22963	2.72e-20	8.33e-19
BnaA05g27280D	T-CK	T-6h	106.211	290.119	198.165	1.45798	0.157998	-9.22784	2.76e-20	8.47e-19
BnaA10g12200D	T-CK	T-6h	167.662	42.1666	104.914	-1.9906	0.215722	9.22762	2.77e-20	8.48e-19
BnaC08g46150D	T-CK	T-6h	13.5316	129.266	71.3987	3.2016	0.347198	-9.22125	2.94e-20	8.99e-19
BnaA09g19630D	T-CK	T-6h	24.8718	161.323	93.0975	2.70218	0.293177	-9.21689	3.06e-20	9.35e-19
BnaC03g38360D	T-CK	T-6h	187.657	452.079	319.868	1.2664	0.137456	-9.21314	3.17e-20	9.68e-19
BnaC09g23850D	T-CK	T-6h	211.26	488.036	349.648	1.21165	0.131517	-9.2129	3.17e-20	9.69e-19
BnaC07g12500D	T-CK	T-6h	131.703	25.1825	78.4428	-2.38375	0.258741	9.21287	3.18e-20	9.69e-19
BnaC06g11810D	T-CK	T-6h	397.458	818.403	607.93	1.03925	0.112849	-9.20917	3.29e-20	1e-18
BnaC04g26330D	T-CK	T-6h	505.088	223.507	364.297	-1.1771	0.12784	9.20759	3.34e-20	1.02e-18
BnaC09g07830D	T-CK	T-6h	164.254	418.39	291.322	1.35757	0.147467	-9.20592	3.39e-20	1.03e-18
BnaC01g20500D	T-CK	T-6h	286.766	103.429	195.097	-1.47725	0.160611	9.1977	3.66e-20	1.11e-18
BnaA03g25630D	T-CK	T-6h	135.542	357.435	246.489	1.39117	0.151292	-9.19525	3.74e-20	1.14e-18
BnaA03g18190D	T-CK	T-6h	117.65	311.202	214.426	1.40829	0.15318	-9.19372	3.8e-20	1.15e-18
BnaC01g40700D	T-CK	T-6h	108.897	14.666	61.7813	-2.89921	0.315486	9.18965	3.94e-20	1.2e-18
BnaAnng41010D	T-CK	T-6h	113.81	324.997	219.403	1.51139	0.164537	-9.18572	4.09e-20	1.24e-18
BnaC09g18480D	T-CK	T-6h	261.643	84.9893	173.316	-1.62494	0.177034	9.17874	4.36e-20	1.32e-18
BnaA07g27390D	T-CK	T-6h	5.52761	84.4591	44.9933	3.97809	0.43359	-9.17478	4.53e-20	1.37e-18
BnaA03g39290D	T-CK	T-6h	108.231	10.585	59.408	-3.31586	0.361415	9.17467	4.53e-20	1.37e-18
BnaC07g13370D	T-CK	T-6h	502.598	213.202	357.9	-1.23718	0.134877	9.17265	4.62e-20	1.4e-18
BnaC05g39340D	T-CK	T-6h	863.579	445.704	654.641	-0.955344	0.104162	9.17173	4.65e-20	1.41e-18
BnaC05g15180D	T-CK	T-6h	4890.28	8110.26	6500.27	0.729869	0.0795791	-9.17162	4.66e-20	1.41e-18
BnaA10g16290D	T-CK	T-6h	263.639	646.58	455.109	1.30169	0.141932	-9.17117	4.68e-20	1.41e-18
BnaA06g17960D	T-CK	T-6h	96.1406	275.54	185.84	1.51279	0.165031	-9.16669	4.88e-20	1.47e-18
BnaC05g06500D	T-CK	T-6h	432.039	949.811	690.925	1.13533	0.123918	-9.1619	5.1e-20	1.54e-18
BnaC05g40920D	T-CK	T-6h	91.6843	6.26834	48.9763	-3.88106	0.423646	9.1611	5.14e-20	1.55e-18
BnaC02g17730D	T-CK	T-6h	168.785	428.999	298.892	1.34573	0.146922	-9.15954	5.21e-20	1.57e-18
BnaC09g21150D	T-CK	T-6h	300.478	103.533	202.005	-1.52962	0.167013	9.15869	5.25e-20	1.58e-18
BnaA06g39780D	T-CK	T-6h	358.142	837.371	597.756	1.22971	0.134304	-9.15622	5.37e-20	1.61e-18
BnaA02g22030D	T-CK	T-6h	1107.78	557.898	832.838	-0.988797	0.108125	9.14497	5.96e-20	1.79e-18
BnaAnng23990D	T-CK	T-6h	33.2677	170.7	101.984	2.32771	0.254539	-9.14481	5.97e-20	1.79e-18
BnaCnng49200D	T-CK	T-6h	15.2154	103.606	59.4109	2.75556	0.30142	-9.14191	6.14e-20	1.84e-18
BnaC06g24770D	T-CK	T-6h	116.328	19.5016	67.9149	-2.58684	0.283162	9.13556	6.51e-20	1.95e-18
BnaC05g13120D	T-CK	T-6h	1126.58	2134.66	1630.62	0.921119	0.100837	-9.13474	6.56e-20	1.96e-18
BnaC07g29570D	T-CK	T-6h	2489.82	4899.98	3694.9	0.97755	0.107075	-9.12954	6.88e-20	2.06e-18
BnaC05g01100D	T-CK	T-6h	116.156	19.4507	67.8034	-2.56551	0.281079	9.12737	7.02e-20	2.1e-18
BnaC05g44190D	T-CK	T-6h	109.386	360.156	234.771	1.71166	0.187585	-9.12473	7.19e-20	2.15e-18
BnaC02g47680D	T-CK	T-6h	234.296	61.6352	147.965	-1.91419	0.210173	9.10766	8.42e-20	2.51e-18
BnaA03g43640D	T-CK	T-6h	65.8169	263.774	164.795	1.98967	0.218471	-9.10723	8.45e-20	2.52e-18
BnaC04g55960D	T-CK	T-6h	92.6536	282.986	187.82	1.61071	0.176899	-9.10527	8.61e-20	2.56e-18
BnaA10g17370D	T-CK	T-6h	43.2979	170.716	107.007	1.99993	0.219652	-9.10501	8.63e-20	2.57e-18
BnaC01g26290D	T-CK	T-6h	210.242	500.089	355.166	1.24452	0.136735	-9.10169	8.89e-20	2.64e-18
BnaC07g48780D	T-CK	T-6h	77.5408	230.9	154.22	1.57943	0.173682	-9.09379	9.56e-20	2.84e-18
BnaA07g01080D	T-CK	T-6h	102.738	285.772	194.255	1.47387	0.162187	-9.08745	1.01e-19	3.01e-18
BnaA07g03740D	T-CK	T-6h	262.02	569.645	415.832	1.11648	0.122867	-9.08694	1.02e-19	3.02e-18
BnaC07g43640D	T-CK	T-6h	450.684	948.356	699.52	1.07835	0.118674	-9.08665	1.02e-19	3.03e-18
BnaA08g06260D	T-CK	T-6h	631.751	1272.44	952.096	1.00696	0.110836	-9.08508	1.04e-19	3.07e-18
BnaA07g35200D	T-CK	T-6h	217.156	526.69	371.923	1.28688	0.14169	-9.08237	1.06e-19	3.14e-18
BnaA10g04490D	T-CK	T-6h	228.566	648.185	438.376	1.51545	0.166875	-9.08133	1.07e-19	3.17e-18
BnaA05g08430D	T-CK	T-6h	407.581	174.963	291.272	-1.21957	0.134414	9.07324	1.16e-19	3.41e-18
BnaCnng01290D	T-CK	T-6h	100.391	10.3673	55.3791	-3.28224	0.361775	9.0726	1.16e-19	3.43e-18
BnaA08g25960D	T-CK	T-6h	59.1421	206.002	132.572	1.80548	0.199082	-9.06899	1.2e-19	3.54e-18
BnaC03g01170D	T-CK	T-6h	45.5266	177.446	111.486	1.94941	0.215061	-9.06445	1.25e-19	3.69e-18
BnaA08g20030D	T-CK	T-6h	203.474	56.1934	129.833	-1.84993	0.204233	9.05791	1.33e-19	3.92e-18
BnaC06g19600D	T-CK	T-6h	325.53	772.904	549.217	1.25407	0.138476	-9.05623	1.35e-19	3.98e-18
BnaA09g23580D	T-CK	T-6h	631.666	1300.07	965.868	1.04343	0.115262	-9.05274	1.39e-19	4.1e-18
BnaC03g14150D	T-CK	T-6h	197.144	58.8823	128.013	-1.74634	0.192914	9.05244	1.4e-19	4.11e-18
BnaC03g71460D	T-CK	T-6h	8.12986	90.8771	49.5035	3.52147	0.38906	-9.05124	1.41e-19	4.15e-18
BnaC03g34430D	T-CK	T-6h	512.43	224.529	368.479	-1.19148	0.131672	9.04885	1.44e-19	4.24e-18
BnaA01g17540D	T-CK	T-6h	43.5602	181.078	112.319	2.08649	0.230581	-9.04885	1.44e-19	4.24e-18
BnaC02g13020D	T-CK	T-6h	169.545	40.9398	105.242	-2.03209	0.224587	9.04812	1.45e-19	4.26e-18
BnaC06g08930D	T-CK	T-6h	434.277	184.262	309.27	-1.24164	0.137234	9.04764	1.46e-19	4.28e-18
BnaA08g11680D	T-CK	T-6h	72.4392	224.237	148.338	1.63976	0.181243	-9.0473	1.47e-19	4.29e-18
BnaC07g47540D	T-CK	T-6h	164.973	389.57	277.272	1.24552	0.137732	-9.04309	1.52e-19	4.45e-18
BnaA08g28060D	T-CK	T-6h	803.454	1919.66	1361.56	1.25622	0.138943	-9.0413	1.55e-19	4.52e-18
BnaA05g11810D	T-CK	T-6h	8.64551	333.736	171.191	5.25789	0.581565	-9.04093	1.55e-19	4.54e-18
BnaA06g37470D	T-CK	T-6h	10.5205	96.7164	53.6185	3.22103	0.356337	-9.03929	1.58e-19	4.6e-18
BnaA03g03110D	T-CK	T-6h	128.74	342.098	235.419	1.42126	0.157325	-9.03391	1.66e-19	4.83e-18
BnaA03g28510D	T-CK	T-6h	126.572	22.0995	74.3356	-2.53538	0.280703	9.03227	1.68e-19	4.9e-18
BnaA03g46550D	T-CK	T-6h	256.143	563.357	409.75	1.13933	0.126151	-9.03148	1.69e-19	4.93e-18
BnaA01g28970D	T-CK	T-6h	85.7673	270.487	178.127	1.64647	0.182338	-9.02977	1.72e-19	5e-18
BnaC03g18280D	T-CK	T-6h	409.11	809.86	609.485	0.989754	0.109619	-9.02903	1.73e-19	5.04e-18
BnaC08g12610D	T-CK	T-6h	112.914	15.0657	63.9897	-2.94387	0.326129	9.02668	1.77e-19	5.14e-18
BnaC08g49870D	T-CK	T-6h	23.5489	129.806	76.6774	2.47878	0.274874	-9.01785	1.92e-19	5.57e-18
BnaA03g03180D	T-CK	T-6h	344.966	690.567	517.766	1.00021	0.110954	-9.01465	1.98e-19	5.73e-18
BnaA03g28120D	T-CK	T-6h	78.235	276.424	177.329	1.82845	0.202874	-9.01273	2.01e-19	5.83e-18
BnaA09g16440D	T-CK	T-6h	162.951	31.2328	97.0919	-2.39837	0.266127	9.01213	2.02e-19	5.85e-18
BnaA03g17820D	T-CK	T-6h	322.391	753.717	538.054	1.22605	0.136163	-9.0043	2.17e-19	6.28e-18
BnaA05g06680D	T-CK	T-6h	247.794	554.541	401.168	1.16342	0.129245	-9.00165	2.22e-19	6.43e-18
BnaA01g37220D	T-CK	T-6h	2650.55	1284.37	1967.46	-1.04486	0.116126	8.99759	2.31e-19	6.67e-18
BnaC08g27340D	T-CK	T-6h	348.201	850.449	599.325	1.29451	0.143885	-8.99682	2.32e-19	6.71e-18
BnaC01g21730D	T-CK	T-6h	2690.74	4801.96	3746.35	0.836032	0.0929357	-8.99581	2.34e-19	6.77e-18
BnaA08g04620D	T-CK	T-6h	518.947	1055.09	787.017	1.01897	0.113297	-8.99375	2.39e-19	6.89e-18
BnaA02g35950D	T-CK	T-6h	755.629	359.086	557.358	-1.07777	0.119855	8.99224	2.42e-19	6.98e-18
BnaC05g18430D	T-CK	T-6h	358.994	142.268	250.631	-1.33465	0.148482	8.98863	2.5e-19	7.21e-18
BnaA08g11650D	T-CK	T-6h	216.126	470.18	343.153	1.1232	0.124963	-8.98825	2.51e-19	7.23e-18
BnaC04g51410D	T-CK	T-6h	28.3571	131.74	80.0487	2.22975	0.248135	-8.98604	2.56e-19	7.37e-18
BnaC02g05120D	T-CK	T-6h	3135.04	1799.77	2467.4	-0.80075	0.0891603	8.98102	2.68e-19	7.71e-18
BnaC09g31430D	T-CK	T-6h	792.425	1537.22	1164.82	0.95428	0.106287	-8.97833	2.75e-19	7.89e-18
BnaC07g45960D	T-CK	T-6h	12.9677	103.584	58.276	3.0765	0.342756	-8.97577	2.81e-19	8.07e-18
BnaA06g40090D	T-CK	T-6h	159.85	385.292	272.571	1.27191	0.141738	-8.97367	2.87e-19	8.22e-18
BnaC01g16200D	T-CK	T-6h	591.586	1261.93	926.758	1.08973	0.121498	-8.96912	2.99e-19	8.56e-18
BnaC05g47950D	T-CK	T-6h	1272.51	2173.08	1722.79	0.771683	0.0860497	-8.96788	3.02e-19	8.65e-18
BnaC01g16110D	T-CK	T-6h	38.9886	165.142	102.065	2.07253	0.231216	-8.96362	3.14e-19	8.99e-18
BnaA06g11500D	T-CK	T-6h	934.075	1681.77	1307.92	0.847974	0.0946265	-8.96128	3.21e-19	9.17e-18
BnaC07g40130D	T-CK	T-6h	20.6592	116.89	68.7748	2.49608	0.278564	-8.96053	3.23e-19	9.23e-18
BnaA09g36820D	T-CK	T-6h	40.0287	156.928	98.4783	1.96604	0.219538	-8.95538	3.39e-19	9.66e-18
BnaC02g44320D	T-CK	T-6h	523.022	1009.19	766.108	0.951446	0.106399	-8.94222	3.81e-19	1.09e-17
BnaA02g34370D	T-CK	T-6h	30.689	143.392	87.0404	2.22406	0.248769	-8.94024	3.88e-19	1.11e-17
BnaA03g45950D	T-CK	T-6h	212.395	65.7272	139.061	-1.69815	0.189977	8.93873	3.94e-19	1.12e-17
BnaC05g43850D	T-CK	T-6h	1028.54	2317.07	1672.8	1.1746	0.131421	-8.93769	3.97e-19	1.13e-17
BnaC03g47960D	T-CK	T-6h	682.095	339.982	511.038	-1.00368	0.112351	8.93343	4.13e-19	1.17e-17
BnaA09g52820D	T-CK	T-6h	326.603	677.461	502.032	1.05121	0.117706	-8.93085	4.23e-19	1.2e-17
BnaC04g18370D	T-CK	T-6h	172.799	47.6474	110.223	-1.85422	0.207642	8.92988	4.26e-19	1.21e-17
BnaC04g15480D	T-CK	T-6h	2198.27	3632.75	2915.51	0.725499	0.0812806	-8.92586	4.42e-19	1.26e-17
BnaA01g37170D	T-CK	T-6h	52.5267	190.998	121.762	1.86563	0.209127	-8.92107	4.62e-19	1.31e-17
BnaA07g19610D	T-CK	T-6h	2958.99	6192	4575.49	1.06539	0.119458	-8.91852	4.73e-19	1.34e-17
BnaA07g24320D	T-CK	T-6h	388.26	167.838	278.049	-1.21044	0.135817	8.91229	5e-19	1.42e-17
BnaC04g08400D	T-CK	T-6h	212.935	52.0198	132.477	-2.04984	0.230088	8.90894	5.15e-19	1.46e-17
BnaCnng39460D	T-CK	T-6h	225.357	73.1377	149.247	-1.61745	0.181587	8.90732	5.23e-19	1.48e-17
BnaA09g51480D	T-CK	T-6h	838.831	406.071	622.451	-1.05067	0.117963	8.90675	5.25e-19	1.48e-17
BnaC08g49120D	T-CK	T-6h	142.184	27.4778	84.8307	-2.3449	0.263398	8.90249	5.46e-19	1.54e-17
BnaA01g28560D	T-CK	T-6h	97.0843	2.31785	49.7011	-5.3381	0.599629	8.90234	5.47e-19	1.54e-17
BnaC08g27710D	T-CK	T-6h	1226.46	2334.7	1780.58	0.930184	0.104505	-8.90087	5.54e-19	1.56e-17
BnaC05g49310D	T-CK	T-6h	299.863	647.601	473.732	1.10846	0.124585	-8.89722	5.73e-19	1.61e-17
BnaC02g43280D	T-CK	T-6h	1372.64	689.306	1030.97	-0.993698	0.11171	8.8953	5.83e-19	1.64e-17
BnaC07g36310D	T-CK	T-6h	274.981	101.248	188.115	-1.44159	0.162142	8.89091	6.06e-19	1.71e-17
BnaA06g05280D	T-CK	T-6h	873.766	452.58	663.173	-0.950902	0.106961	8.89016	6.1e-19	1.72e-17
BnaA09g57130D	T-CK	T-6h	85.755	256.927	171.341	1.58244	0.178068	-8.88674	6.29e-19	1.77e-17
BnaA06g35460D	T-CK	T-6h	282.019	99.2274	190.623	-1.50711	0.169597	8.88646	6.31e-19	1.77e-17
BnaA03g22770D	T-CK	T-6h	27.0842	132.781	79.9324	2.29135	0.25793	-8.88362	6.47e-19	1.82e-17
BnaA07g16800D	T-CK	T-6h	270.072	100.798	185.435	-1.41955	0.159821	8.88212	6.56e-19	1.84e-17
BnaA08g29520D	T-CK	T-6h	197.96	59.2701	128.615	-1.7405	0.196152	8.87326	7.1e-19	1.99e-17
BnaA05g00790D	T-CK	T-6h	631.464	1317.45	974.459	1.06284	0.11981	-8.87102	7.25e-19	2.03e-17
BnaC05g00440D	T-CK	T-6h	314.355	119.499	216.927	-1.40332	0.158203	8.87037	7.29e-19	2.04e-17
BnaC04g02610D	T-CK	T-6h	268.081	87.0395	177.56	-1.62691	0.183464	8.86774	7.46e-19	2.09e-17
BnaA04g21240D	T-CK	T-6h	564.177	267.654	415.915	-1.07832	0.121628	8.86571	7.6e-19	2.12e-17
BnaC03g11530D	T-CK	T-6h	550.231	1056.18	803.204	0.941425	0.106225	-8.86259	7.82e-19	2.18e-17
BnaC09g08120D	T-CK	T-6h	182.671	51.8777	117.274	-1.82085	0.205557	8.85812	8.14e-19	2.27e-17
BnaA02g05390D	T-CK	T-6h	1347.55	718.253	1032.9	-0.908854	0.102665	8.85263	8.55e-19	2.38e-17
BnaC05g06710D	T-CK	T-6h	468.08	195.16	331.62	-1.26974	0.143449	8.85153	8.63e-19	2.4e-17
BnaC08g27200D	T-CK	T-6h	172.245	41.4076	106.826	-2.04932	0.231593	8.84876	8.85e-19	2.46e-17
BnaA05g14120D	T-CK	T-6h	562.624	231.105	396.865	-1.2801	0.144697	8.84677	9.01e-19	2.51e-17
BnaCnng67530D	T-CK	T-6h	175.875	49.12	112.497	-1.8383	0.207811	8.84601	9.07e-19	2.52e-17
BnaC02g16530D	T-CK	T-6h	84.0623	252.55	168.306	1.58446	0.179134	-8.84512	9.14e-19	2.54e-17
BnaA09g47290D	T-CK	T-6h	869.038	450.773	659.906	-0.948246	0.107236	8.84261	9.35e-19	2.6e-17
BnaC09g06450D	T-CK	T-6h	234.627	80.1365	157.382	-1.55757	0.176231	8.83822	9.73e-19	2.7e-17
BnaA03g10480D	T-CK	T-6h	146.088	361.408	253.748	1.31537	0.14883	-8.83811	9.74e-19	2.7e-17
BnaC05g35010D	T-CK	T-6h	286.102	105.474	195.788	-1.43948	0.16291	8.83608	9.91e-19	2.75e-17
BnaC09g17930D	T-CK	T-6h	326.089	125.57	225.83	-1.37449	0.155597	8.83368	1.01e-18	2.8e-17
BnaC07g05570D	T-CK	T-6h	150.32	34.5338	92.427	-2.11064	0.238933	8.8336	1.01e-18	2.8e-17
BnaAnng19280D	T-CK	T-6h	799.805	1483.23	1141.52	0.889998	0.100833	-8.82646	1.08e-18	2.99e-17
BnaC05g11640D	T-CK	T-6h	413.259	821.681	617.47	0.986474	0.111829	-8.8213	1.13e-18	3.13e-17
BnaA07g18950D	T-CK	T-6h	365.908	827.434	596.671	1.1789	0.13371	-8.81682	1.18e-18	3.25e-17
BnaA03g11640D	T-CK	T-6h	240.539	71.9272	156.233	-1.75093	0.1986	8.81637	1.18e-18	3.26e-17
BnaC07g46390D	T-CK	T-6h	157.446	36.5542	97.0003	-2.10579	0.238903	8.81442	1.2e-18	3.32e-17
BnaC09g41900D	T-CK	T-6h	370.163	135.343	252.753	-1.45108	0.164644	8.81347	1.21e-18	3.34e-17
BnaC05g26650D	T-CK	T-6h	98.9257	278.668	188.797	1.49756	0.169946	-8.81198	1.23e-18	3.38e-17
BnaC02g40580D	T-CK	T-6h	7.40645	88.3687	47.8876	3.59747	0.408254	-8.81184	1.23e-18	3.39e-17
BnaC01g37160D	T-CK	T-6h	27.4489	128.161	77.805	2.23539	0.253749	-8.80947	1.26e-18	3.46e-17
BnaA03g50070D	T-CK	T-6h	707.944	1382.14	1045.04	0.961848	0.109185	-8.80934	1.26e-18	3.46e-17
BnaA02g06910D	T-CK	T-6h	458.51	918.859	688.684	1.00267	0.113911	-8.8022	1.34e-18	3.68e-17
BnaA09g37230D	T-CK	T-6h	198.245	62.3648	130.305	-1.67	0.189815	8.79807	1.39e-18	3.82e-17
BnaA05g00520D	T-CK	T-6h	742.021	271.213	506.617	-1.4504	0.16488	8.79669	1.41e-18	3.86e-17
BnaCnng24340D	T-CK	T-6h	228.268	72.1556	150.212	-1.66413	0.189257	8.79297	1.46e-18	3.99e-17
BnaC04g51630D	T-CK	T-6h	480.726	912.367	696.546	0.922796	0.105007	-8.78795	1.52e-18	4.17e-17
BnaA02g12790D	T-CK	T-6h	111.304	304.692	207.998	1.46049	0.166287	-8.783	1.59e-18	4.35e-17
BnaC09g36040D	T-CK	T-6h	25.18	121.675	73.4277	2.26199	0.257567	-8.78216	1.6e-18	4.38e-17
BnaC06g13860D	T-CK	T-6h	20.0508	121.236	70.6433	2.54278	0.28958	-8.78091	1.62e-18	4.43e-17
BnaC01g37760D	T-CK	T-6h	752.657	1539.26	1145.96	1.03606	0.117991	-8.78082	1.62e-18	4.43e-17
BnaC09g48250D	T-CK	T-6h	2.30041	87.3141	44.8073	5.31085	0.604882	-8.77997	1.64e-18	4.46e-17
BnaA09g30420D	T-CK	T-6h	0.773768	178.125	89.4496	7.56792	0.862211	-8.77734	1.67e-18	4.56e-17
BnaC04g08990D	T-CK	T-6h	380.07	144.596	262.333	-1.39799	0.159315	8.77499	1.71e-18	4.66e-17
BnaC02g15540D	T-CK	T-6h	84.2319	4.01913	44.1255	-4.35037	0.496065	8.76976	1.79e-18	4.87e-17
BnaA09g25550D	T-CK	T-6h	142.506	32.8323	87.6693	-2.1092	0.240513	8.76959	1.79e-18	4.88e-17
BnaC07g12800D	T-CK	T-6h	65.4413	275.004	170.223	2.05184	0.234008	-8.76823	1.81e-18	4.93e-17
BnaA01g14850D	T-CK	T-6h	245.15	531.22	388.185	1.12074	0.127939	-8.75995	1.95e-18	5.31e-17
BnaA09g22340D	T-CK	T-6h	227.155	69.6266	148.391	-1.71124	0.195393	8.75793	1.99e-18	5.4e-17
BnaC06g29490D	T-CK	T-6h	9.17199	86.6969	47.9344	3.21683	0.367453	-8.7544	2.05e-18	5.57e-17
BnaC08g35240D	T-CK	T-6h	9.5033	97.4633	53.4833	3.36037	0.383973	-8.75157	2.1e-18	5.7e-17
BnaCnng65660D	T-CK	T-6h	55.569	183.379	119.474	1.72713	0.197496	-8.74516	2.23e-18	6.03e-17
BnaA07g25590D	T-CK	T-6h	44.2224	165.785	105.004	1.90329	0.217666	-8.74407	2.25e-18	6.09e-17
BnaCnng25540D	T-CK	T-6h	551.189	252.452	401.821	-1.12143	0.12839	8.73451	2.45e-18	6.62e-17
BnaA03g40330D	T-CK	T-6h	98.8839	294.325	196.604	1.56987	0.179766	-8.73285	2.48e-18	6.71e-17
BnaA03g33850D	T-CK	T-6h	13.192	95.4938	54.3429	2.88158	0.32998	-8.73259	2.49e-18	6.72e-17
BnaC07g44420D	T-CK	T-6h	240.062	549.905	394.983	1.1962	0.137006	-8.731	2.52e-18	6.82e-17
BnaC05g11630D	T-CK	T-6h	33.9622	147.108	90.5352	2.09338	0.239791	-8.73	2.55e-18	6.87e-17
BnaC02g20430D	T-CK	T-6h	150.599	34.6133	92.6059	-2.11115	0.241905	8.72718	2.61e-18	7.04e-17
BnaC04g05070D	T-CK	T-6h	395.32	123.105	259.212	-1.6835	0.1931	8.71828	2.82e-18	7.61e-17
BnaC03g48090D	T-CK	T-6h	888.267	1765.99	1327.13	0.994521	0.114144	-8.71283	2.96e-18	7.98e-17
BnaA02g06850D	T-CK	T-6h	55.3449	191.474	123.409	1.80957	0.207691	-8.71278	2.97e-18	7.98e-17
BnaA01g09200D	T-CK	T-6h	193.887	54.3437	124.115	-1.83493	0.210606	8.71262	2.97e-18	7.98e-17
BnaCnng18770D	T-CK	T-6h	278.087	596.895	437.491	1.10443	0.126764	-8.7125	2.97e-18	7.99e-17
BnaA06g14230D	T-CK	T-6h	319.375	124.671	222.023	-1.36292	0.15644	8.71214	2.98e-18	8.01e-17
BnaC07g06580D	T-CK	T-6h	120.052	328.597	224.324	1.44814	0.166233	-8.71152	3e-18	8.05e-17
BnaC06g25000D	T-CK	T-6h	521.024	950.444	735.734	0.869186	0.0997894	-8.7102	3.03e-18	8.13e-17
BnaC02g33230D	T-CK	T-6h	283.76	582.83	433.295	1.0394	0.119451	-8.70152	3.27e-18	8.78e-17
BnaA08g05380D	T-CK	T-6h	159.838	385.064	272.451	1.26677	0.145725	-8.69284	3.53e-18	9.47e-17
BnaC03g13590D	T-CK	T-6h	2499.67	5173.96	3836.82	1.05034	0.120892	-8.68825	3.68e-18	9.85e-17
BnaA02g18790D	T-CK	T-6h	355.185	695.037	525.111	0.970609	0.111754	-8.68522	3.78e-18	1.01e-16
BnaC03g57550D	T-CK	T-6h	182.705	414.113	298.409	1.18728	0.136752	-8.68205	3.89e-18	1.04e-16
BnaA06g22030D	T-CK	T-6h	92.0352	260.825	176.43	1.51589	0.174622	-8.68097	3.92e-18	1.05e-16
BnaC09g40770D	T-CK	T-6h	368.727	141.585	255.156	-1.372	0.158069	8.67979	3.97e-18	1.06e-16
BnaA02g12540D	T-CK	T-6h	75.7857	243.461	159.623	1.67188	0.192722	-8.67509	4.13e-18	1.1e-16
BnaC09g36190D	T-CK	T-6h	497.032	976.847	736.939	0.972056	0.112063	-8.67423	4.16e-18	1.11e-16
BnaC02g19750D	T-CK	T-6h	367.393	770.69	569.042	1.07361	0.123782	-8.67343	4.19e-18	1.12e-16
BnaC03g15360D	T-CK	T-6h	755.047	1483.07	1119.06	0.974658	0.112474	-8.6656	4.49e-18	1.2e-16
BnaA03g18490D	T-CK	T-6h	157.276	34.0593	95.6677	-2.22065	0.256277	8.66502	4.51e-18	1.2e-16
BnaC05g21240D	T-CK	T-6h	544.247	207.368	375.807	-1.39591	0.161196	8.65971	4.73e-18	1.26e-16
BnaA09g15320D	T-CK	T-6h	12427.5	7701.38	10064.5	-0.690372	0.0797625	8.65535	4.91e-18	1.31e-16
BnaC03g49100D	T-CK	T-6h	2708.26	5547.85	4128.06	1.03548	0.119847	-8.64007	5.62e-18	1.49e-16
BnaA05g06080D	T-CK	T-6h	17.2684	105.963	61.6158	2.60119	0.301085	-8.63938	5.65e-18	1.5e-16
BnaC01g14350D	T-CK	T-6h	139.746	32.6266	86.1865	-2.11465	0.244802	8.63818	5.71e-18	1.51e-16
BnaA07g13000D	T-CK	T-6h	410.501	180.77	295.635	-1.17829	0.136455	8.63505	5.87e-18	1.56e-16
BnaA07g03510D	T-CK	T-6h	12.1645	93.6331	52.8988	3.0152	0.349361	-8.6306	6.1e-18	1.62e-16
BnaA06g29300D	T-CK	T-6h	593.697	282.536	438.116	-1.07391	0.124443	8.62973	6.15e-18	1.63e-16
BnaA09g00220D	T-CK	T-6h	85.8278	9.79089	47.8094	-3.14938	0.364984	8.62883	6.2e-18	1.64e-16
BnaC03g48520D	T-CK	T-6h	100.205	14.307	57.2558	-2.79103	0.323458	8.62874	6.2e-18	1.64e-16
BnaA09g57180D	T-CK	T-6h	247.822	528.934	388.378	1.09175	0.126534	-8.62817	6.23e-18	1.65e-16
BnaC05g32170D	T-CK	T-6h	232.582	518.328	375.455	1.15553	0.133928	-8.62797	6.24e-18	1.65e-16
BnaC09g17950D	T-CK	T-6h	388.913	148.963	268.938	-1.38244	0.160238	8.6274	6.28e-18	1.65e-16
BnaC03g42000D	T-CK	T-6h	107.479	17.7092	62.5939	-2.59286	0.300658	8.62396	6.47e-18	1.7e-16
BnaA08g11640D	T-CK	T-6h	950.904	486.34	718.622	-0.970468	0.112558	8.62191	6.58e-18	1.73e-16
BnaA05g23020D	T-CK	T-6h	118.476	307.211	212.843	1.36895	0.158807	-8.6202	6.68e-18	1.76e-16
BnaA03g16060D	T-CK	T-6h	794.315	417.851	606.083	-0.927468	0.107721	8.60992	7.31e-18	1.92e-16
BnaC07g26660D	T-CK	T-6h	28.9925	136.945	82.9689	2.24287	0.260531	-8.60886	7.38e-18	1.94e-16
BnaC03g77170D	T-CK	T-6h	2329.91	1251.83	1790.87	-0.896972	0.104196	8.60853	7.4e-18	1.94e-16
BnaC05g30650D	T-CK	T-6h	101.354	14.1181	57.736	-2.83403	0.329585	8.59877	8.06e-18	2.11e-16
BnaA05g20490D	T-CK	T-6h	5.91972	77.5861	41.7529	3.70608	0.431135	-8.59609	8.25e-18	2.16e-16
BnaA02g03140D	T-CK	T-6h	334.82	119.113	226.967	-1.49235	0.173683	8.59235	8.52e-18	2.23e-16
BnaA08g06880D	T-CK	T-6h	88.4367	249.387	168.912	1.49113	0.173583	-8.59032	8.67e-18	2.27e-16
BnaA01g16780D	T-CK	T-6h	1044.63	1943.55	1494.09	0.897456	0.104488	-8.58911	8.76e-18	2.29e-16
BnaC03g10500D	T-CK	T-6h	553.796	259.84	406.818	-1.09211	0.12719	8.58645	8.97e-18	2.35e-16
BnaCnng67880D	T-CK	T-6h	7644.83	4142.31	5893.57	-0.883804	0.102932	8.5863	8.98e-18	2.35e-16
BnaA03g00380D	T-CK	T-6h	1579.88	2734.18	2157.03	0.789852	0.0920512	-8.58057	9.44e-18	2.47e-16
BnaA08g30830D	T-CK	T-6h	169.39	43.8563	106.623	-1.93881	0.226026	8.57782	9.67e-18	2.52e-16
BnaCnng07380D	T-CK	T-6h	429.368	854.026	641.697	0.996066	0.116122	-8.57776	9.67e-18	2.52e-16
BnaA03g54130D	T-CK	T-6h	35.2499	146.099	90.6745	2.05494	0.239591	-8.5769	9.75e-18	2.54e-16
BnaC07g11830D	T-CK	T-6h	319.089	124.529	221.809	-1.35895	0.158476	8.57511	9.9e-18	2.58e-16
BnaA01g01780D	T-CK	T-6h	232.02	574.472	403.246	1.31198	0.153052	-8.57207	1.02e-17	2.65e-16
BnaA05g24250D	T-CK	T-6h	439.465	928.9	684.183	1.0863	0.12676	-8.56972	1.04e-17	2.7e-16
BnaC03g68660D	T-CK	T-6h	195.5	451.573	323.537	1.20788	0.140951	-8.56954	1.04e-17	2.7e-16
BnaA03g50800D	T-CK	T-6h	309.48	625.838	467.659	1.01455	0.118394	-8.56926	1.04e-17	2.71e-16
BnaC02g41190D	T-CK	T-6h	28.898	124.131	76.5143	2.10343	0.245516	-8.56736	1.06e-17	2.75e-16
BnaC09g26420D	T-CK	T-6h	1540.39	812.913	1176.65	-0.92049	0.10746	8.56591	1.07e-17	2.78e-16
BnaA03g10920D	T-CK	T-6h	190.946	470.318	330.632	1.30015	0.151792	-8.56534	1.08e-17	2.79e-16
BnaCnng44030D	T-CK	T-6h	151.53	403.036	277.283	1.41021	0.164664	-8.56422	1.09e-17	2.82e-16
BnaCnng18010D	T-CK	T-6h	1158.34	529.35	843.845	-1.12868	0.131844	8.5607	1.12e-17	2.9e-16
BnaC03g26850D	T-CK	T-6h	6.35573	76.0949	41.2253	3.53858	0.413352	-8.56068	1.12e-17	2.9e-16
BnaC05g40420D	T-CK	T-6h	103.169	282.927	193.048	1.4492	0.169386	-8.55561	1.17e-17	3.03e-16
BnaC03g60590D	T-CK	T-6h	533.285	249.222	391.254	-1.0923	0.127692	8.5542	1.19e-17	3.07e-16
BnaA09g11970D	T-CK	T-6h	2586.4	1373.89	1980.14	-0.913583	0.106819	8.55263	1.2e-17	3.11e-16
BnaC02g04980D	T-CK	T-6h	156.282	420.988	288.635	1.44438	0.168977	-8.5478	1.25e-17	3.24e-16
BnaAnng02190D	T-CK	T-6h	618.661	315.341	467.001	-0.97286	0.113897	8.54154	1.32e-17	3.42e-16
BnaC05g42030D	T-CK	T-6h	2905.65	1788.78	2347.21	-0.699422	0.0818938	8.5406	1.34e-17	3.44e-16
BnaC03g40070D	T-CK	T-6h	63.7431	225.075	144.409	1.83575	0.214955	-8.54017	1.34e-17	3.45e-16
BnaC08g14030D	T-CK	T-6h	46.3677	171.904	109.136	1.89598	0.222059	-8.53816	1.36e-17	3.51e-16
BnaAnng22440D	T-CK	T-6h	476.333	187.112	331.723	-1.35274	0.158493	8.53499	1.4e-17	3.61e-16
BnaA03g29020D	T-CK	T-6h	458.881	192.7	325.79	-1.25341	0.146858	8.53489	1.4e-17	3.61e-16
BnaCnng78650D	T-CK	T-6h	12.2524	96.9564	54.6044	2.91955	0.34212	-8.5337	1.42e-17	3.64e-16
BnaA03g53150D	T-CK	T-6h	755.196	354.737	554.967	-1.08468	0.127138	8.53156	1.44e-17	3.71e-16
BnaA05g21450D	T-CK	T-6h	84.5804	243.069	163.825	1.52978	0.17934	-8.53005	1.46e-17	3.75e-16
BnaC07g29920D	T-CK	T-6h	206.226	66.9715	136.599	-1.62976	0.191126	8.52717	1.5e-17	3.85e-16
BnaA01g12360D	T-CK	T-6h	462.421	863.97	663.196	0.905239	0.106177	-8.52575	1.52e-17	3.89e-16
BnaCnng09670D	T-CK	T-6h	97.1387	15.3626	56.2507	-2.67155	0.313466	8.52262	1.56e-17	4e-16
BnaA10g13630D	T-CK	T-6h	132.315	30.5835	81.4494	-2.10026	0.246443	8.52231	1.56e-17	4e-16
BnaA04g26930D	T-CK	T-6h	1.54754	87.6095	44.5785	5.55886	0.65244	-8.52011	1.59e-17	4.08e-16
BnaA09g12280D	T-CK	T-6h	201.359	65.6875	133.523	-1.61896	0.190112	8.51582	1.65e-17	4.23e-16
BnaA05g20600D	T-CK	T-6h	677.261	346.848	512.054	-0.96687	0.113574	8.51309	1.69e-17	4.33e-16
BnaA10g23550D	T-CK	T-6h	61.0358	193.59	127.313	1.67559	0.19686	-8.51159	1.72e-17	4.38e-16
BnaC03g63020D	T-CK	T-6h	575.092	287.276	431.184	-1.00281	0.117855	8.50879	1.76e-17	4.48e-16
BnaC07g40500D	T-CK	T-6h	286.995	104.087	195.541	-1.45428	0.170974	8.50582	1.8e-17	4.6e-16
BnaC03g14570D	T-CK	T-6h	32.9702	136.925	84.9475	2.03328	0.239107	-8.50364	1.84e-17	4.68e-16
BnaA05g20660D	T-CK	T-6h	185.259	430.417	307.838	1.2157	0.14307	-8.49725	1.94e-17	4.94e-16
BnaC05g33160D	T-CK	T-6h	4.28836	74.4341	39.3612	4.17601	0.491499	-8.49647	1.95e-17	4.97e-16
BnaA07g08710D	T-CK	T-6h	347.798	120.511	234.154	-1.5298	0.180116	8.49341	2.01e-17	5.1e-16
BnaA02g33450D	T-CK	T-6h	736.751	1369.12	1052.94	0.896557	0.105577	-8.49198	2.03e-17	5.16e-16
BnaC04g41790D	T-CK	T-6h	106.663	16.9556	61.8093	-2.68067	0.315724	8.49056	2.06e-17	5.22e-16
BnaC03g31880D	T-CK	T-6h	897.526	480.669	689.097	-0.898147	0.105788	8.49009	2.06e-17	5.24e-16
BnaA01g31480D	T-CK	T-6h	837.91	1800.75	1319.33	1.10342	0.129969	-8.48986	2.07e-17	5.25e-16
BnaC07g22500D	T-CK	T-6h	108.444	13.5012	60.9724	-3.01091	0.354783	8.4866	2.13e-17	5.39e-16
BnaC04g27070D	T-CK	T-6h	2011.25	1040.9	1526.07	-0.951692	0.11216	8.48512	2.15e-17	5.46e-16
BnaA08g10090D	T-CK	T-6h	96.2378	13.2622	54.75	-2.84084	0.334904	8.48255	2.2e-17	5.58e-16
BnaC04g51570D	T-CK	T-6h	80.8077	6.64555	43.7266	-3.5684	0.420678	8.48249	2.2e-17	5.58e-16
BnaA08g21600D	T-CK	T-6h	342.939	143.614	243.277	-1.2572	0.148233	8.48127	2.23e-17	5.63e-16
BnaC08g42660D	T-CK	T-6h	274.761	105.107	189.934	-1.386	0.163497	8.47721	2.31e-17	5.83e-16
BnaA04g26490D	T-CK	T-6h	238.956	77.2419	158.099	-1.63915	0.193379	8.47636	2.32e-17	5.87e-16
BnaA01g34610D	T-CK	T-6h	136.479	33.0719	84.7757	-2.04493	0.241268	8.47578	2.34e-17	5.89e-16
BnaA06g20200D	T-CK	T-6h	277.346	105.091	191.218	-1.40437	0.165692	8.47576	2.34e-17	5.89e-16
BnaC07g38370D	T-CK	T-6h	235.739	488.25	361.994	1.04881	0.123795	-8.47218	2.41e-17	6.07e-16
BnaA08g23300D	T-CK	T-6h	341.741	145.773	243.757	-1.23279	0.145554	8.46965	2.46e-17	6.2e-16
BnaC08g43530D	T-CK	T-6h	614.9	1154.21	884.556	0.906377	0.107055	-8.46643	2.53e-17	6.37e-16
BnaA01g09480D	T-CK	T-6h	296.884	115.92	206.402	-1.35345	0.159866	8.46611	2.54e-17	6.38e-16
BnaA02g00670D	T-CK	T-6h	472.681	212.652	342.666	-1.15414	0.136344	8.46495	2.56e-17	6.44e-16
BnaA06g25060D	T-CK	T-6h	136.05	31.1601	83.6049	-2.10944	0.249249	8.46318	2.6e-17	6.54e-16
BnaAnng13920D	T-CK	T-6h	25.6916	484.913	255.302	4.2493	0.502206	-8.46127	2.64e-17	6.64e-16
BnaC09g45450D	T-CK	T-6h	589.553	1173.3	881.425	0.997771	0.117983	-8.45689	2.75e-17	6.89e-16
BnaC05g18820D	T-CK	T-6h	78.4739	7.1136	42.7937	-3.44323	0.407279	8.45422	2.81e-17	7.04e-16
BnaC09g05930D	T-CK	T-6h	429.99	201.749	315.869	-1.09208	0.12918	8.45394	2.82e-17	7.06e-16
BnaCnng37500D	T-CK	T-6h	185.764	42.8401	114.302	-2.11077	0.249716	8.45269	2.85e-17	7.13e-16
BnaC07g29150D	T-CK	T-6h	865.318	347.833	606.575	-1.31841	0.155977	8.4526	2.85e-17	7.13e-16
BnaA09g30040D	T-CK	T-6h	106.579	19.251	62.9152	-2.4481	0.289679	8.45106	2.89e-17	7.22e-16
BnaCnng16580D	T-CK	T-6h	519.115	253.296	386.206	-1.03514	0.12254	8.44735	2.98e-17	7.45e-16
BnaC04g02730D	T-CK	T-6h	185.821	430.363	308.092	1.21569	0.144011	-8.44165	3.13e-17	7.82e-16
BnaA08g27400D	T-CK	T-6h	3225.93	6049.66	4637.79	0.907522	0.10752	-8.4405	3.16e-17	7.89e-16
BnaC02g45660D	T-CK	T-6h	21.4895	122.116	71.8025	2.53114	0.299951	-8.43851	3.21e-17	8.02e-16
BnaC05g15600D	T-CK	T-6h	476.844	205.267	341.056	-1.21281	0.143755	8.43663	3.27e-17	8.14e-16
BnaC08g33450D	T-CK	T-6h	12.9991	88.1412	50.5701	2.77411	0.329007	-8.43177	3.4e-17	8.48e-16
BnaA08g12420D	T-CK	T-6h	334.834	839.582	587.208	1.33219	0.158008	-8.43113	3.42e-17	8.52e-16
BnaAnng34680D	T-CK	T-6h	72.8858	212.59	142.738	1.55417	0.184363	-8.42995	3.46e-17	8.61e-16
BnaCnng51700D	T-CK	T-6h	660.036	329.987	495.011	-0.999418	0.118561	8.42957	3.47e-17	8.63e-16
BnaC03g08040D	T-CK	T-6h	210.527	446.801	328.664	1.08517	0.128793	-8.42569	3.59e-17	8.91e-16
BnaC01g38480D	T-CK	T-6h	417.887	171.169	294.528	-1.28367	0.152413	8.42231	3.69e-17	9.17e-16
BnaA01g25600D	T-CK	T-6h	393.508	784.582	589.045	0.990697	0.117642	-8.4213	3.72e-17	9.24e-16
BnaC04g03780D	T-CK	T-6h	328.218	735.03	531.624	1.16288	0.138122	-8.41925	3.79e-17	9.4e-16
BnaC03g48070D	T-CK	T-6h	748.334	1282.08	1015.2	0.776837	0.0922806	-8.4182	3.82e-17	9.48e-16
BnaC07g50250D	T-CK	T-6h	6732.6	3793.07	5262.84	-0.828021	0.0983683	8.41756	3.84e-17	9.52e-16
BnaC01g21220D	T-CK	T-6h	320.333	729.801	525.067	1.19311	0.14182	-8.41285	4e-17	9.91e-16
BnaC02g07610D	T-CK	T-6h	6991.75	11708.9	9350.33	0.743535	0.0884042	-8.41064	4.08e-17	1.01e-15
BnaA05g01090D	T-CK	T-6h	99.79	309.527	204.658	1.6342	0.194325	-8.40959	4.11e-17	1.02e-15
BnaCnng64790D	T-CK	T-6h	26.671	123.176	74.9234	2.21484	0.26341	-8.40834	4.16e-17	1.03e-15
BnaA04g18600D	T-CK	T-6h	197.004	421.847	309.425	1.10003	0.130885	-8.40454	4.3e-17	1.06e-15
BnaA06g21390D	T-CK	T-6h	765.107	403.877	584.492	-0.91857	0.109322	8.40246	4.37e-17	1.08e-15
BnaC02g27940D	T-CK	T-6h	288.607	97.6391	193.123	-1.57425	0.187368	8.40193	4.39e-17	1.08e-15
BnaA09g15440D	T-CK	T-6h	167.761	38.5934	103.177	-2.11892	0.25239	8.39544	4.64e-17	1.14e-15
BnaA02g27470D	T-CK	T-6h	361.808	146.864	254.336	-1.30332	0.155272	8.39379	4.71e-17	1.16e-15
BnaA06g01990D	T-CK	T-6h	5248.77	3266.24	4257.51	-0.684907	0.0816289	8.3905	4.84e-17	1.19e-15
BnaA08g14850D	T-CK	T-6h	634.548	330.566	482.557	-0.942181	0.112319	8.38845	4.93e-17	1.21e-15
BnaC02g06700D	T-CK	T-6h	385.267	148.118	266.692	-1.37835	0.164347	8.38682	4.99e-17	1.23e-15
BnaC03g77030D	T-CK	T-6h	1286.72	2144.62	1715.67	0.735743	0.0877314	-8.38632	5.02e-17	1.23e-15
BnaA01g32320D	T-CK	T-6h	395.541	774.883	585.212	0.96831	0.11564	-8.37347	5.59e-17	1.37e-15
BnaA10g29250D	T-CK	T-6h	202.137	544.546	373.342	1.42324	0.17004	-8.37008	5.76e-17	1.41e-15
BnaA10g14250D	T-CK	T-6h	598.264	1071.89	835.077	0.84392	0.100854	-8.36777	5.87e-17	1.44e-15
BnaC05g43630D	T-CK	T-6h	756.7	404.979	580.839	-0.902445	0.107862	8.36666	5.93e-17	1.45e-15
BnaCnng36680D	T-CK	T-6h	33.3937	143.633	88.5136	2.10591	0.251709	-8.36648	5.94e-17	1.45e-15
BnaC06g28500D	T-CK	T-6h	119.524	289.434	204.479	1.27333	0.152201	-8.36607	5.96e-17	1.46e-15
BnaC07g49130D	T-CK	T-6h	381.451	169.438	275.444	-1.16915	0.139828	8.36137	6.2e-17	1.52e-15
BnaC05g37210D	T-CK	T-6h	393.377	752.038	572.708	0.933186	0.111621	-8.36035	6.25e-17	1.53e-15
BnaA07g27220D	T-CK	T-6h	129.723	29.9604	79.8419	-2.13311	0.255465	8.34992	6.83e-17	1.67e-15
BnaA05g12560D	T-CK	T-6h	96.254	269.215	182.735	1.4884	0.178281	-8.34863	6.91e-17	1.69e-15
BnaC04g25350D	T-CK	T-6h	633.083	1302.85	967.965	1.0383	0.124394	-8.34689	7.01e-17	1.71e-15
BnaC07g42520D	T-CK	T-6h	486.431	1058.26	772.345	1.12038	0.13424	-8.34615	7.05e-17	1.72e-15
BnaC06g33000D	T-CK	T-6h	1019.78	1754.5	1387.14	0.78467	0.0940764	-8.34077	7.38e-17	1.8e-15
BnaC05g12180D	T-CK	T-6h	428.298	201.829	315.064	-1.08885	0.130577	8.33874	7.51e-17	1.83e-15
BnaA04g17090D	T-CK	T-6h	1031.86	554.381	793.121	-0.89719	0.10771	8.3297	8.1e-17	1.97e-15
BnaA05g01870D	T-CK	T-6h	347.479	142.797	245.138	-1.28504	0.154284	8.3291	8.15e-17	1.98e-15
BnaA08g15190D	T-CK	T-6h	94.1947	6.53669	50.3657	-3.85629	0.463021	8.32855	8.18e-17	1.99e-15
BnaA08g19280D	T-CK	T-6h	470.308	219.425	344.867	-1.09505	0.131503	8.32721	8.28e-17	2.01e-15
BnaA05g27480D	T-CK	T-6h	85.9478	241.509	163.728	1.49127	0.179099	-8.32652	8.33e-17	2.02e-15
BnaC07g38350D	T-CK	T-6h	105.193	292.774	198.984	1.47342	0.176968	-8.32594	8.37e-17	2.03e-15
BnaA01g23510D	T-CK	T-6h	1034.02	1879.11	1456.56	0.86005	0.103315	-8.32452	8.47e-17	2.05e-15
BnaA10g04040D	T-CK	T-6h	76.9474	7.4217	42.1846	-3.3481	0.402391	8.32051	8.76e-17	2.12e-15
BnaA03g46050D	T-CK	T-6h	249.769	504.069	376.919	1.01548	0.122064	-8.31925	8.85e-17	2.14e-15
BnaA09g25290D	T-CK	T-6h	66.4607	199.536	132.998	1.59608	0.191855	-8.3192	8.86e-17	2.14e-15
BnaC03g00710D	T-CK	T-6h	249.466	82.1127	165.789	-1.59378	0.191594	8.31856	8.9e-17	2.15e-15
BnaA02g05990D	T-CK	T-6h	85.274	9.81973	47.5469	-3.09905	0.372824	8.31237	9.38e-17	2.27e-15
BnaA06g40750D	T-CK	T-6h	79.5286	7.43314	43.4809	-3.4464	0.414657	8.31144	9.45e-17	2.28e-15
BnaA10g12490D	T-CK	T-6h	2.1514	76.1175	39.1344	5.11161	0.615279	-8.30779	9.75e-17	2.35e-15
BnaA08g20650D	T-CK	T-6h	216.541	75.5757	146.058	-1.51437	0.182295	8.30729	9.79e-17	2.36e-15
BnaA02g29770D	T-CK	T-6h	59.9077	186.28	123.094	1.6429	0.197858	-8.30345	1.01e-16	2.44e-15
BnaC09g14200D	T-CK	T-6h	268.212	105.159	186.686	-1.35653	0.163426	8.30055	1.04e-16	2.5e-15
BnaUnng00290D	T-CK	T-6h	512.713	223.553	368.133	-1.1995	0.144585	8.29616	1.08e-16	2.59e-15
BnaA01g01690D	T-CK	T-6h	193.858	470.968	332.413	1.29167	0.155732	-8.29414	1.09e-16	2.63e-15
BnaA05g19720D	T-CK	T-6h	126.691	27.5509	77.1211	-2.21207	0.266707	8.29401	1.09e-16	2.63e-15
BnaA05g24930D	T-CK	T-6h	156.118	373.789	264.954	1.2625	0.152259	-8.29176	1.12e-16	2.68e-15
BnaC01g20320D	T-CK	T-6h	0.32711	320.377	160.352	9.8701	1.19061	-8.28993	1.13e-16	2.72e-15
BnaA10g14400D	T-CK	T-6h	1586.74	946.104	1266.42	-0.746131	0.0900276	8.2878	1.15e-16	2.77e-15
BnaC06g25140D	T-CK	T-6h	79.256	8.46643	43.8612	-3.20427	0.38676	8.2849	1.18e-16	2.84e-15
BnaA03g51890D	T-CK	T-6h	64.3889	203.656	134.022	1.64762	0.198872	-8.2848	1.18e-16	2.84e-15
BnaA05g05720D	T-CK	T-6h	178.399	421.081	299.74	1.22759	0.148187	-8.2841	1.19e-16	2.85e-15
BnaA09g56900D	T-CK	T-6h	142.228	368.465	255.346	1.37216	0.165673	-8.28237	1.21e-16	2.89e-15
BnaA05g33840D	T-CK	T-6h	319.808	125.021	222.415	-1.34797	0.162803	8.27978	1.23e-16	2.95e-15
BnaC07g49750D	T-CK	T-6h	141.695	328.873	235.284	1.21564	0.146832	-8.27913	1.24e-16	2.97e-15
BnaC04g03590D	T-CK	T-6h	781.526	1402.54	1092.03	0.844415	0.102011	-8.27766	1.26e-16	3e-15
BnaCnng27950D	T-CK	T-6h	205.332	475.762	340.547	1.21612	0.147017	-8.27197	1.32e-16	3.15e-15
BnaA09g39770D	T-CK	T-6h	33.0079	131.57	82.2889	1.99039	0.240662	-8.27049	1.33e-16	3.19e-15
BnaA09g17290D	T-CK	T-6h	779.37	1407.98	1093.67	0.856393	0.103583	-8.26766	1.37e-16	3.26e-15
BnaC04g41540D	T-CK	T-6h	273.814	94.9966	184.405	-1.52804	0.184845	8.26661	1.38e-16	3.29e-15
BnaC03g77120D	T-CK	T-6h	132.879	1221.27	677.075	3.20468	0.387713	-8.26561	1.39e-16	3.31e-15
BnaA03g37780D	T-CK	T-6h	120.966	22.6646	71.8154	-2.42129	0.292962	8.26488	1.4e-16	3.33e-15
BnaA07g02870D	T-CK	T-6h	130.279	323.859	227.069	1.3206	0.1598	-8.2641	1.41e-16	3.35e-15
BnaA02g05040D	T-CK	T-6h	926.61	490.189	708.4	-0.918418	0.111147	8.2631	1.42e-16	3.38e-15
BnaC05g42500D	T-CK	T-6h	133.214	31.1249	82.1697	-2.11673	0.256203	8.26194	1.43e-16	3.41e-15
BnaC07g22260D	T-CK	T-6h	167.475	45.5397	106.507	-1.88644	0.228505	8.25559	1.51e-16	3.59e-15
BnaA09g07350D	T-CK	T-6h	680.413	1174.49	927.454	0.788601	0.0955788	-8.2508	1.57e-16	3.74e-15
BnaC09g18280D	T-CK	T-6h	967.914	1759.06	1363.49	0.864268	0.104752	-8.25064	1.58e-16	3.74e-15
BnaC06g34480D	T-CK	T-6h	253.524	88.5231	171.024	-1.5164	0.183812	8.24974	1.59e-16	3.77e-15
BnaA03g24750D	T-CK	T-6h	39.7898	143.404	91.5968	1.86033	0.225521	-8.24904	1.6e-16	3.79e-15
BnaC01g02130D	T-CK	T-6h	620.346	1245.76	933.054	1.0102	0.122486	-8.24743	1.62e-16	3.84e-15
BnaA08g17400D	T-CK	T-6h	32.3121	138.504	85.4079	2.12422	0.257574	-8.24703	1.62e-16	3.85e-15
BnaAnng12130D	T-CK	T-6h	247.073	495.385	371.229	1.00539	0.121977	-8.24243	1.69e-16	3.99e-15
BnaC02g13410D	T-CK	T-6h	786.621	409.324	597.973	-0.939013	0.113984	8.23809	1.75e-16	4.14e-15
BnaC04g07310D	T-CK	T-6h	331.359	642.312	486.835	0.952572	0.115706	-8.2327	1.83e-16	4.33e-15
BnaAnng01210D	T-CK	T-6h	220.239	460.195	340.217	1.06999	0.129968	-8.2327	1.83e-16	4.33e-15
BnaA09g26170D	T-CK	T-6h	723.612	336.704	530.158	-1.10009	0.133646	8.23138	1.85e-16	4.37e-15
BnaC02g42560D	T-CK	T-6h	958.104	1850.53	1404.31	0.947009	0.115065	-8.23025	1.87e-16	4.41e-15
BnaC09g00540D	T-CK	T-6h	613.835	1096.56	855.199	0.839143	0.10204	-8.22369	1.97e-16	4.65e-15
BnaCnng17470D	T-CK	T-6h	91.3472	276.547	183.947	1.58205	0.192387	-8.22327	1.98e-16	4.67e-15
BnaA09g23120D	T-CK	T-6h	368.735	696.513	532.624	0.915889	0.111458	-8.21731	2.08e-16	4.9e-15
BnaCnng60520D	T-CK	T-6h	123.397	299.459	211.428	1.29009	0.157014	-8.2164	2.1e-16	4.94e-15
BnaC06g19770D	T-CK	T-6h	673.32	1182.12	927.721	0.813441	0.0990121	-8.21557	2.11e-16	4.97e-15
BnaC09g39120D	T-CK	T-6h	790.985	1598	1194.49	1.01813	0.12394	-8.21469	2.13e-16	5e-15
BnaA09g12880D	T-CK	T-6h	602.016	317.899	459.957	-0.921297	0.112153	8.21466	2.13e-16	5e-15
BnaA06g11730D	T-CK	T-6h	661.835	347.876	504.855	-0.926835	0.11284	8.21369	2.14e-16	5.04e-15
BnaC05g41220D	T-CK	T-6h	245.368	503.54	374.454	1.03796	0.126517	-8.20415	2.32e-16	5.45e-15
BnaC05g07510D	T-CK	T-6h	471.82	221.845	346.832	-1.09058	0.13303	8.19799	2.44e-16	5.73e-15
BnaA06g34000D	T-CK	T-6h	165.64	377.193	271.417	1.18925	0.145112	-8.19541	2.5e-16	5.86e-15
BnaA10g16420D	T-CK	T-6h	378.399	164.903	271.651	-1.19561	0.145983	8.19007	2.61e-16	6.12e-15
BnaC02g14540D	T-CK	T-6h	588.999	274.636	431.817	-1.09699	0.13395	8.18959	2.62e-16	6.14e-15
BnaCnng18290D	T-CK	T-6h	228.615	86.3425	157.479	-1.40731	0.171859	8.18875	2.64e-16	6.18e-15
BnaA08g24730D	T-CK	T-6h	200.219	453.485	326.852	1.17693	0.143732	-8.18838	2.65e-16	6.19e-15
BnaC05g36050D	T-CK	T-6h	344.966	648.533	496.75	0.9099	0.111135	-8.18732	2.67e-16	6.24e-15
BnaA02g34360D	T-CK	T-6h	1042.21	526.919	784.565	-0.984718	0.120335	8.18315	2.77e-16	6.46e-15
BnaA06g05170D	T-CK	T-6h	485.439	965.188	725.314	0.988182	0.120839	-8.1777	2.89e-16	6.76e-15
BnaUnng00740D	T-CK	T-6h	1961.71	1040.8	1501.26	-0.912583	0.111661	8.17282	3.01e-16	7.03e-15
BnaA03g09920D	T-CK	T-6h	2476.71	4096.99	3286.85	0.726475	0.0889662	-8.16575	3.19e-16	7.45e-15
BnaA08g31050D	T-CK	T-6h	579.35	2410.37	1494.86	2.05836	0.252201	-8.16157	3.31e-16	7.71e-15
BnaC04g55830D	T-CK	T-6h	753.478	382.524	568.001	-0.979389	0.120004	8.16127	3.32e-16	7.72e-15
BnaC04g26840D	T-CK	T-6h	3.91714	70.8672	37.3922	4.13682	0.507082	-8.15809	3.4e-16	7.92e-15
BnaC05g16290D	T-CK	T-6h	1086.36	1852.17	1469.26	0.770561	0.0944967	-8.15437	3.51e-16	8.17e-15
BnaA09g15030D	T-CK	T-6h	722.217	382.798	552.507	-0.914092	0.112137	8.15155	3.59e-16	8.35e-15
BnaC08g15610D	T-CK	T-6h	91.8884	252.973	172.431	1.47014	0.180405	-8.14911	3.67e-16	8.52e-15
BnaCnng25660D	T-CK	T-6h	378.675	171.727	275.201	-1.13576	0.139434	8.14547	3.78e-16	8.78e-15
BnaA03g27050D	T-CK	T-6h	830.86	440.664	635.762	-0.916176	0.112531	8.14152	3.9e-16	9.06e-15
BnaC09g42120D	T-CK	T-6h	423.03	194.578	308.804	-1.12358	0.138037	8.13973	3.96e-16	9.19e-15
BnaAnng11360D	T-CK	T-6h	311.555	130.541	221.048	-1.26201	0.155056	8.13908	3.98e-16	9.23e-15
BnaA09g30390D	T-CK	T-6h	476.99	1073.34	775.166	1.17328	0.144193	-8.1369	4.06e-16	9.4e-15
BnaA07g15600D	T-CK	T-6h	596.17	307.635	451.903	-0.950943	0.11687	8.13676	4.06e-16	9.4e-15
BnaC09g07900D	T-CK	T-6h	163.436	357.355	260.395	1.13333	0.139328	-8.13428	4.14e-16	9.59e-15
BnaC08g21990D	T-CK	T-6h	1193.1	679.314	936.205	-0.811234	0.0997451	8.13307	4.19e-16	9.68e-15
BnaC05g43900D	T-CK	T-6h	245.913	90.3288	168.121	-1.43762	0.176817	8.13056	4.27e-16	9.88e-15
BnaA05g06970D	T-CK	T-6h	444.651	824.542	634.596	0.88775	0.109196	-8.12989	4.3e-16	9.93e-15
BnaC07g49430D	T-CK	T-6h	796.689	438.472	617.58	-0.863152	0.106184	8.12882	4.33e-16	1e-14
BnaC06g26790D	T-CK	T-6h	68.7229	208.101	138.412	1.58885	0.195463	-8.12867	4.34e-16	1e-14
BnaCnng46650D	T-CK	T-6h	184.548	61.3203	122.934	-1.59268	0.195943	8.12829	4.35e-16	1e-14
BnaCnng37450D	T-CK	T-6h	235.216	519.926	377.571	1.1352	0.139674	-8.1275	4.38e-16	1.01e-14
BnaA07g28050D	T-CK	T-6h	2823.89	1674.79	2249.34	-0.754013	0.0929271	8.11403	4.9e-16	1.13e-14
BnaA10g00140D	T-CK	T-6h	207.075	73.349	140.212	-1.50328	0.185284	8.11337	4.92e-16	1.13e-14
BnaC07g46410D	T-CK	T-6h	141.235	27.5286	84.3816	-2.35416	0.290272	8.11019	5.05e-16	1.16e-14
BnaC03g12840D	T-CK	T-6h	152.925	365.658	259.291	1.26615	0.156163	-8.10788	5.15e-16	1.18e-14
BnaC08g42480D	T-CK	T-6h	290.53	593.761	442.146	1.02926	0.126973	-8.10619	5.22e-16	1.2e-14
BnaA09g04810D	T-CK	T-6h	576.016	1038.07	807.045	0.85018	0.104887	-8.10567	5.25e-16	1.2e-14
BnaAnng19040D	T-CK	T-6h	219.705	79.6286	149.667	-1.46925	0.181267	8.10543	5.26e-16	1.21e-14
BnaC09g06910D	T-CK	T-6h	1087.18	1789.09	1438.13	0.718373	0.0886505	-8.10343	5.34e-16	1.23e-14
BnaA02g26940D	T-CK	T-6h	189.52	65.6876	127.604	-1.52898	0.18869	8.10311	5.36e-16	1.23e-14
BnaC05g29330D	T-CK	T-6h	118.978	311.416	215.197	1.38151	0.170521	-8.10169	5.42e-16	1.24e-14
BnaA05g25770D	T-CK	T-6h	157.082	46.8821	101.982	-1.74489	0.215374	8.10168	5.42e-16	1.24e-14
BnaC05g14050D	T-CK	T-6h	6.69768	68.0564	37.377	3.36028	0.414979	-8.09747	5.61e-16	1.28e-14
BnaA01g04890D	T-CK	T-6h	1115.21	639.888	877.551	-0.800125	0.0988698	8.09271	5.83e-16	1.33e-14
BnaA04g03270D	T-CK	T-6h	36.16	136.805	86.4825	1.94255	0.240094	-8.09079	5.93e-16	1.36e-14
BnaA03g18750D	T-CK	T-6h	1656.13	2806.02	2231.08	0.761024	0.0940637	-8.09051	5.94e-16	1.36e-14
BnaC01g38610D	T-CK	T-6h	143.8	37.4105	90.6054	-1.93909	0.239695	8.0898	5.98e-16	1.36e-14
BnaC04g39110D	T-CK	T-6h	77.8534	8.89475	43.3741	-3.12531	0.38657	8.0847	6.23e-16	1.42e-14
BnaA09g21590D	T-CK	T-6h	180.147	387.497	283.822	1.11177	0.137639	-8.07742	6.62e-16	1.51e-14
BnaC06g30150D	T-CK	T-6h	250.216	94.4383	172.327	-1.39727	0.173091	8.07242	6.89e-16	1.57e-14
BnaC03g55440D	T-CK	T-6h	522.463	928.599	725.531	0.830173	0.102857	-8.07116	6.96e-16	1.59e-14
BnaA10g00410D	T-CK	T-6h	1431.43	2484.14	1957.78	0.797097	0.0988258	-8.06568	7.28e-16	1.66e-14
BnaC02g43350D	T-CK	T-6h	1262.56	2040.61	1651.58	0.693831	0.0860265	-8.06532	7.3e-16	1.66e-14
BnaA02g15250D	T-CK	T-6h	142.951	39.6092	91.2799	-1.84877	0.229343	8.06117	7.56e-16	1.72e-14
BnaC01g01450D	T-CK	T-6h	94.0649	17.1838	55.6244	-2.46463	0.30576	8.06069	7.59e-16	1.72e-14
BnaA03g50170D	T-CK	T-6h	1077.23	2015.89	1546.56	0.906871	0.112512	-8.06021	7.62e-16	1.73e-14
BnaA10g13660D	T-CK	T-6h	1247.27	2636.06	1941.66	1.08187	0.134369	-8.05147	8.18e-16	1.86e-14
BnaA07g08330D	T-CK	T-6h	7.40645	70.4835	38.945	3.27671	0.40702	-8.05049	8.25e-16	1.87e-14
BnaC07g33620D	T-CK	T-6h	743.651	1283.85	1013.75	0.789315	0.0980603	-8.04928	8.33e-16	1.89e-14
BnaC03g39060D	T-CK	T-6h	106.186	15.5508	60.8683	-2.76605	0.343652	8.04898	8.35e-16	1.89e-14
BnaA03g13830D	T-CK	T-6h	53.6082	169.87	111.739	1.64931	0.204928	-8.04824	8.4e-16	1.9e-14
BnaC09g28090D	T-CK	T-6h	68.4756	197.101	132.788	1.51878	0.188831	-8.04307	8.76e-16	1.98e-14
BnaA08g10040D	T-CK	T-6h	194.246	63.3867	128.816	-1.60876	0.20002	8.04301	8.77e-16	1.98e-14
BnaC07g05770D	T-CK	T-6h	76.5693	6.46819	41.5188	-3.61202	0.449271	8.03974	9e-16	2.04e-14
BnaC01g15660D	T-CK	T-6h	256.52	507.512	382.016	0.984032	0.122439	-8.03695	9.21e-16	2.08e-14
BnaA03g26920D	T-CK	T-6h	927.409	514.363	720.886	-0.849659	0.105721	8.03684	9.22e-16	2.08e-14
BnaA02g03310D	T-CK	T-6h	325.035	112.136	218.585	-1.53299	0.190761	8.03621	9.27e-16	2.09e-14
BnaA09g35890D	T-CK	T-6h	152.948	355.317	254.132	1.22239	0.152119	-8.03576	9.3e-16	2.1e-14
BnaC03g56160D	T-CK	T-6h	574.171	286.385	430.278	-1.00023	0.124548	8.03089	9.68e-16	2.18e-14
BnaA01g04020D	T-CK	T-6h	44.3547	149.598	96.9765	1.7679	0.220158	-8.03012	9.74e-16	2.19e-14
BnaA06g02800D	T-CK	T-6h	165.632	409.747	287.69	1.30864	0.162971	-8.02988	9.76e-16	2.2e-14
BnaC03g26810D	T-CK	T-6h	696.326	1199.51	947.918	0.785957	0.0979168	-8.02679	1e-15	2.25e-14
BnaA09g41590D	T-CK	T-6h	218.252	76.0215	147.137	-1.51797	0.189156	8.02495	1.02e-15	2.28e-14
BnaC07g42500D	T-CK	T-6h	711.501	373.532	542.516	-0.928693	0.115758	8.02272	1.03e-15	2.33e-14
BnaA07g03730D	T-CK	T-6h	30.0472	119.889	74.9683	2.0133	0.251002	-8.02106	1.05e-15	2.36e-14
BnaC01g20370D	T-CK	T-6h	837.841	475.226	656.533	-0.819671	0.102254	8.016	1.09e-15	2.45e-14
BnaA02g05700D	T-CK	T-6h	714.716	355.951	535.333	-1.00633	0.125555	8.01503	1.1e-15	2.47e-14
BnaA05g01520D	T-CK	T-6h	428.404	782.727	605.566	0.871016	0.108689	-8.01385	1.11e-15	2.49e-14
BnaA02g11690D	T-CK	T-6h	84.1585	230.602	157.38	1.45527	0.181621	-8.01265	1.12e-15	2.52e-14
BnaC08g21160D	T-CK	T-6h	113.401	268.339	190.87	1.24501	0.155448	-8.0092	1.15e-15	2.59e-14
BnaC03g65600D	T-CK	T-6h	277.705	113.728	195.716	-1.29519	0.161714	8.00911	1.16e-15	2.59e-14
BnaC04g56730D	T-CK	T-6h	180.749	42.3664	111.557	-2.10065	0.262413	8.00512	1.19e-15	2.67e-14
BnaA08g22180D	T-CK	T-6h	33.1192	130.969	82.0441	1.96425	0.245437	-8.00307	1.21e-15	2.71e-14
BnaA07g14830D	T-CK	T-6h	250.279	96.8233	173.551	-1.37735	0.172141	8.00133	1.23e-15	2.75e-14
BnaA05g06820D	T-CK	T-6h	185.52	428.537	307.029	1.21329	0.151685	-7.99875	1.26e-15	2.81e-14
BnaA10g25220D	T-CK	T-6h	779.501	1477.02	1128.26	0.92533	0.115727	-7.99581	1.29e-15	2.87e-14
BnaA02g10150D	T-CK	T-6h	784.604	422.386	603.495	-0.893395	0.111762	7.99373	1.31e-15	2.92e-14
BnaC09g20440D	T-CK	T-6h	40.8421	141.771	91.3064	1.78471	0.223292	-7.99271	1.32e-15	2.94e-14
BnaC02g43600D	T-CK	T-6h	274.354	568.996	421.675	1.0577	0.132373	-7.99029	1.35e-15	3e-14
BnaC01g30230D	T-CK	T-6h	75.3683	2.12944	38.7489	-5.17879	0.648148	7.99013	1.35e-15	3e-14
BnaA05g15840D	T-CK	T-6h	120.323	306.807	213.565	1.36313	0.170616	-7.98947	1.36e-15	3.02e-14
BnaC04g53020D	T-CK	T-6h	76.3643	8.97461	42.6695	-3.08565	0.386289	7.98794	1.37e-15	3.05e-14
BnaCnng30830D	T-CK	T-6h	365.545	761.151	563.348	1.06255	0.13303	-7.98731	1.38e-15	3.07e-14
BnaA04g16620D	T-CK	T-6h	866.811	1448.55	1157.68	0.740533	0.0927343	-7.98553	1.4e-15	3.11e-14
BnaC04g01900D	T-CK	T-6h	273.532	106.889	190.211	-1.35221	0.169364	7.98407	1.42e-15	3.15e-14
BnaA06g13760D	T-CK	T-6h	3464.58	5476.32	4470.45	0.660343	0.0827097	-7.98387	1.42e-15	3.15e-14
BnaC03g04940D	T-CK	T-6h	278.502	560.058	419.28	1.01508	0.127147	-7.98358	1.42e-15	3.15e-14
BnaC05g39500D	T-CK	T-6h	1168.08	627.295	897.689	-0.895595	0.112192	7.9827	1.43e-15	3.18e-14
BnaC02g44160D	T-CK	T-6h	32.0516	130.047	81.0491	2.00947	0.251837	-7.97923	1.47e-15	3.26e-14
BnaC09g44570D	T-CK	T-6h	90.3489	237.716	164.033	1.40449	0.176026	-7.97891	1.48e-15	3.27e-14
BnaC08g48860D	T-CK	T-6h	233.202	473.107	353.155	1.02284	0.128214	-7.97759	1.49e-15	3.3e-14
BnaC07g18010D	T-CK	T-6h	127.862	27.112	77.4871	-2.23808	0.280704	7.9731	1.55e-15	3.42e-14
BnaA05g21670D	T-CK	T-6h	758.742	1324.4	1041.57	0.806357	0.101218	-7.96653	1.63e-15	3.61e-14
BnaC08g15790D	T-CK	T-6h	358.11	165.801	261.955	-1.11132	0.139523	7.96515	1.65e-15	3.65e-14
BnaC03g14650D	T-CK	T-6h	12.33	79.6571	45.9935	2.67233	0.335536	-7.96437	1.66e-15	3.67e-14
BnaA05g01680D	T-CK	T-6h	386.947	171.937	279.442	-1.17285	0.14732	7.96123	1.7e-15	3.76e-14
BnaC08g13830D	T-CK	T-6h	228.869	84.5386	156.704	-1.43016	0.179684	7.9593	1.73e-15	3.82e-14
BnaA09g35030D	T-CK	T-6h	361.311	679.83	520.571	0.91678	0.115184	-7.95925	1.73e-15	3.82e-14
BnaA05g07550D	T-CK	T-6h	574.514	244.595	409.555	-1.23766	0.155504	7.959	1.73e-15	3.82e-14
BnaC03g71220D	T-CK	T-6h	671.928	1181.71	926.821	0.815866	0.102538	-7.95669	1.77e-15	3.89e-14
BnaC06g10380D	T-CK	T-6h	149.469	40.0146	94.7416	-1.88278	0.236682	7.95491	1.79e-15	3.95e-14
BnaA05g37480D	T-CK	T-6h	727.178	1309.02	1018.1	0.848491	0.10668	-7.95363	1.81e-15	3.99e-14
BnaA06g17510D	T-CK	T-6h	3.68849	62.4338	33.0611	4.05511	0.509949	-7.95199	1.84e-15	4.04e-14
BnaA09g44980D	T-CK	T-6h	227.3	79.3044	153.302	-1.51386	0.190505	7.94656	1.92e-15	4.22e-14
BnaC02g41800D	T-CK	T-6h	992.11	494.55	743.33	-1.00427	0.126392	7.94565	1.93e-15	4.24e-14
BnaA07g31870D	T-CK	T-6h	1027.84	2006.66	1517.25	0.967223	0.121733	-7.94543	1.94e-15	4.25e-14
BnaA10g21870D	T-CK	T-6h	147.782	347.093	247.438	1.23361	0.155275	-7.94471	1.95e-15	4.27e-14
BnaC02g08600D	T-CK	T-6h	168.777	47.4257	108.101	-1.81232	0.228153	7.94346	1.97e-15	4.31e-14
BnaA07g38680D	T-CK	T-6h	821.307	403.941	612.624	-1.02041	0.128475	7.94243	1.98e-15	4.35e-14
BnaA10g11660D	T-CK	T-6h	71.9207	6.18855	39.0546	-3.54519	0.446547	7.93912	2.04e-15	4.46e-14
BnaA02g32350D	T-CK	T-6h	1084.29	574.07	829.179	-0.917277	0.115595	7.93528	2.1e-15	4.6e-14
BnaA05g08950D	T-CK	T-6h	26.302	113.437	69.8695	2.08613	0.262954	-7.93347	2.13e-15	4.66e-14
BnaC09g14930D	T-CK	T-6h	154.195	48.3551	101.275	-1.67559	0.211224	7.93276	2.14e-15	4.69e-14
BnaC03g50730D	T-CK	T-6h	376.503	685.608	531.055	0.867413	0.109349	-7.93255	2.15e-15	4.69e-14
BnaC05g21730D	T-CK	T-6h	73.3574	198.273	135.815	1.43706	0.181278	-7.92742	2.24e-15	4.89e-14
BnaA07g31620D	T-CK	T-6h	222.362	80.0635	151.213	-1.47545	0.18614	7.92656	2.25e-15	4.92e-14
BnaA01g24190D	T-CK	T-6h	100.328	259.141	179.735	1.36986	0.172831	-7.92603	2.26e-15	4.94e-14
BnaC09g26430D	T-CK	T-6h	114.854	25.3596	70.1066	-2.16383	0.273055	7.92451	2.29e-15	5e-14
BnaA10g23820D	T-CK	T-6h	197.705	418.638	308.171	1.08602	0.137058	-7.92378	2.3e-15	5.02e-14
BnaA08g17550D	T-CK	T-6h	555.148	989.959	772.554	0.834817	0.105411	-7.91961	2.38e-15	5.19e-14
BnaC02g09300D	T-CK	T-6h	2679.29	4310.72	3495.01	0.686574	0.0867322	-7.91601	2.45e-15	5.34e-14
BnaC03g33610D	T-CK	T-6h	606.525	1158.82	882.672	0.929899	0.117477	-7.91559	2.46e-15	5.36e-14
BnaA05g31120D	T-CK	T-6h	124.332	29.4586	76.8954	-2.06616	0.261086	7.9137	2.5e-15	5.43e-14
BnaA03g44600D	T-CK	T-6h	177.997	433.155	305.576	1.28666	0.162591	-7.9135	2.5e-15	5.44e-14
BnaC07g44840D	T-CK	T-6h	481.482	933.377	707.429	0.958877	0.121198	-7.91165	2.54e-15	5.52e-14
BnaA03g46170D	T-CK	T-6h	2816.61	1476.75	2146.68	-0.931356	0.117739	7.91035	2.57e-15	5.57e-14
BnaC08g35370D	T-CK	T-6h	782.869	415.565	599.217	-0.918205	0.11609	7.90945	2.59e-15	5.61e-14
BnaA09g01040D	T-CK	T-6h	647.095	252.372	449.734	-1.36214	0.172249	7.90795	2.62e-15	5.68e-14
BnaC04g45910D	T-CK	T-6h	73.173	2.0495	37.6112	-5.14864	0.651234	7.90597	2.66e-15	5.76e-14
BnaA08g16920D	T-CK	T-6h	415.115	804.583	609.849	0.952478	0.120529	-7.90249	2.73e-15	5.92e-14
BnaC07g45440D	T-CK	T-6h	74.6552	7.67258	41.1639	-3.34172	0.422921	7.90153	2.76e-15	5.97e-14
BnaA09g50650D	T-CK	T-6h	195.477	66.6696	131.073	-1.54798	0.195947	7.89998	2.79e-15	6.04e-14
BnaA02g27300D	T-CK	T-6h	181.354	468.216	324.785	1.36061	0.172259	-7.89864	2.82e-15	6.1e-14
BnaA04g29190D	T-CK	T-6h	248.674	91.2857	169.98	-1.44649	0.183148	7.89794	2.84e-15	6.13e-14
BnaC04g35400D	T-CK	T-6h	88.5938	241.217	164.906	1.45503	0.184287	-7.89547	2.89e-15	6.25e-14
BnaA05g07370D	T-CK	T-6h	252.8	99.8447	176.322	-1.33749	0.169417	7.89467	2.91e-15	6.29e-14
BnaA07g24130D	T-CK	T-6h	3452.79	5273.58	4363.19	0.610862	0.0773833	-7.89397	2.93e-15	6.32e-14
BnaA05g12670D	T-CK	T-6h	197.421	884.857	541.139	2.1676	0.274804	-7.8878	3.08e-15	6.63e-14
BnaCnng34260D	T-CK	T-6h	423.309	192.479	307.894	-1.13324	0.143702	7.88605	3.12e-15	6.72e-14
BnaC01g03450D	T-CK	T-6h	68.4798	6.26826	37.374	-3.46019	0.438885	7.88404	3.17e-15	6.83e-14
BnaC05g17000D	T-CK	T-6h	252.274	531.334	391.804	1.07834	0.136869	-7.87864	3.31e-15	7.13e-14
BnaAnng08260D	T-CK	T-6h	2951.01	5100.17	4025.59	0.789624	0.100287	-7.87365	3.44e-15	7.41e-14
BnaA05g24790D	T-CK	T-6h	13.9008	82.0947	47.9977	2.58872	0.328926	-7.87021	3.54e-15	7.62e-14
BnaC08g01540D	T-CK	T-6h	1130.76	640.857	885.807	-0.8207	0.104342	7.86548	3.68e-15	7.91e-14
BnaA04g14490D	T-CK	T-6h	46.0803	150.632	98.3562	1.71511	0.218062	-7.86525	3.68e-15	7.92e-14
BnaC08g48560D	T-CK	T-6h	183.307	58.2322	120.77	-1.64137	0.208971	7.85453	4.01e-15	8.62e-14
BnaA09g16720D	T-CK	T-6h	886.927	1466.18	1176.55	0.726339	0.092502	-7.85214	4.09e-15	8.78e-14
BnaC03g71930D	T-CK	T-6h	96.8977	20.3469	58.6223	-2.2526	0.2869	7.85154	4.11e-15	8.82e-14
BnaC07g39190D	T-CK	T-6h	795.232	373.672	584.452	-1.09178	0.139083	7.84987	4.16e-15	8.93e-14
BnaC03g61170D	T-CK	T-6h	3614.83	5946.63	4780.73	0.717551	0.0914252	-7.8485	4.21e-15	9.02e-14
BnaC07g24090D	T-CK	T-6h	1166.45	1965.04	1565.75	0.754161	0.0960975	-7.84787	4.23e-15	9.06e-14
BnaC08g22140D	T-CK	T-6h	12.8647	80.0057	46.4352	2.63353	0.335801	-7.84252	4.42e-15	9.45e-14
BnaA06g33510D	T-CK	T-6h	103.572	251.373	177.473	1.28735	0.164159	-7.8421	4.43e-15	9.48e-14
BnaC06g23100D	T-CK	T-6h	40.7563	136.479	88.6176	1.74782	0.222895	-7.84145	4.45e-15	9.52e-14
BnaCnng37790D	T-CK	T-6h	78.5665	212.861	145.714	1.44901	0.184807	-7.84066	4.48e-15	9.58e-14
BnaA09g14580D	T-CK	T-6h	74.9426	216.39	145.666	1.53496	0.195893	-7.83571	4.66e-15	9.96e-14
BnaA06g16650D	T-CK	T-6h	84.4163	12.3884	48.4024	-2.7997	0.35738	7.83397	4.73e-15	1.01e-13
BnaC05g35500D	T-CK	T-6h	552.726	207.709	380.217	-1.41773	0.180975	7.83385	4.73e-15	1.01e-13
BnaA06g39940D	T-CK	T-6h	164.144	49.3092	106.727	-1.73355	0.221412	7.8295	4.9e-15	1.04e-13
BnaC09g46070D	T-CK	T-6h	581.258	286.886	434.072	-1.02004	0.130296	7.82862	4.93e-15	1.05e-13
BnaA07g36520D	T-CK	T-6h	250.377	91.1035	170.74	-1.46714	0.187462	7.82635	5.02e-15	1.07e-13
BnaA09g18890D	T-CK	T-6h	4.72437	68.4322	36.5783	3.85844	0.49302	-7.82613	5.03e-15	1.07e-13
BnaC02g27990D	T-CK	T-6h	88.1995	233.551	160.875	1.39691	0.178512	-7.82532	5.06e-15	1.08e-13
BnaC03g26120D	T-CK	T-6h	2328.87	3789.31	3059.09	0.703023	0.0898525	-7.82419	5.11e-15	1.09e-13
BnaC01g39820D	T-CK	T-6h	123.085	31.3932	77.2388	-1.98936	0.254336	7.8218	5.21e-15	1.11e-13
BnaC04g41050D	T-CK	T-6h	129.791	316.815	223.303	1.29409	0.165472	-7.82057	5.26e-15	1.12e-13
BnaCnng35040D	T-CK	T-6h	70.904	6.87385	38.8889	-3.30937	0.423193	7.81999	5.28e-15	1.12e-13
BnaA02g33270D	T-CK	T-6h	558.413	242.306	400.36	-1.19933	0.153376	7.8196	5.3e-15	1.12e-13
BnaA01g29690D	T-CK	T-6h	540.92	934.832	737.876	0.789721	0.101026	-7.81704	5.41e-15	1.15e-13
BnaC07g31290D	T-CK	T-6h	93.1654	289.197	191.181	1.62567	0.208019	-7.815	5.5e-15	1.17e-13
BnaA03g19450D	T-CK	T-6h	35.5202	132.781	84.1505	1.9206	0.245904	-7.81037	5.7e-15	1.21e-13
BnaC05g12870D	T-CK	T-6h	652.705	1156.6	904.652	0.828851	0.106137	-7.80923	5.75e-15	1.22e-13
BnaC02g42220D	T-CK	T-6h	239.267	90.0756	164.671	-1.41164	0.18078	7.80862	5.78e-15	1.22e-13
BnaC01g06170D	T-CK	T-6h	481.551	241.575	361.563	-0.997001	0.127727	7.80575	5.92e-15	1.25e-13
BnaA09g47980D	T-CK	T-6h	100.355	21.3914	60.8734	-2.22788	0.285891	7.79275	6.56e-15	1.39e-13
BnaA04g05790D	T-CK	T-6h	79.0361	207.053	143.044	1.38524	0.177764	-7.79256	6.57e-15	1.39e-13
BnaAnng31620D	T-CK	T-6h	44.8684	147.51	96.1889	1.70921	0.219481	-7.78751	6.83e-15	1.44e-13
BnaA09g42810D	T-CK	T-6h	1014.6	531.604	773.104	-0.930276	0.119461	7.78729	6.85e-15	1.45e-13
BnaAnng08280D	T-CK	T-6h	537.973	275.568	406.77	-0.96434	0.123865	7.78542	6.95e-15	1.47e-13
BnaC03g43340D	T-CK	T-6h	175.508	60.3437	117.926	-1.53835	0.197645	7.7834	7.06e-15	1.49e-13
BnaC08g47370D	T-CK	T-6h	253.044	520.365	386.704	1.04247	0.133961	-7.78184	7.15e-15	1.51e-13
BnaA10g00320D	T-CK	T-6h	374.08	155.035	264.558	-1.2613	0.162139	7.77916	7.3e-15	1.54e-13
BnaCnng00430D	T-CK	T-6h	1637.53	2588.73	2113.13	0.660974	0.0849884	-7.77723	7.41e-15	1.56e-13
BnaAnng37980D	T-CK	T-6h	147.332	351.801	249.566	1.26067	0.162125	-7.77589	7.49e-15	1.58e-13
BnaC09g00140D	T-CK	T-6h	276.004	120.242	198.123	-1.20219	0.154662	7.773	7.67e-15	1.61e-13
BnaC04g44970D	T-CK	T-6h	312.497	631.171	471.834	1.02186	0.131467	-7.77276	7.68e-15	1.61e-13
BnaC03g49840D	T-CK	T-6h	399.163	185.207	292.185	-1.10094	0.141678	7.77069	7.81e-15	1.64e-13
BnaC08g26960D	T-CK	T-6h	204.416	413.222	308.819	1.01674	0.130847	-7.7705	7.82e-15	1.64e-13
BnaAnng30680D	T-CK	T-6h	97.7795	1.31309	49.5463	-6.1494	0.79231	7.76135	8.4e-15	1.76e-13
BnaC07g45080D	T-CK	T-6h	65.2231	5.03527	35.1292	-3.74657	0.482748	7.76093	8.43e-15	1.77e-13
BnaCnng03230D	T-CK	T-6h	341.319	622.164	481.742	0.864785	0.111465	-7.75834	8.6e-15	1.8e-13
BnaC06g25090D	T-CK	T-6h	186.986	59.2768	123.132	-1.65522	0.213385	7.75693	8.7e-15	1.82e-13
BnaC07g46040D	T-CK	T-6h	310.029	136.787	223.408	-1.18493	0.152773	7.75613	8.76e-15	1.83e-13
BnaC03g52170D	T-CK	T-6h	572.477	297.716	435.096	-0.943298	0.121694	7.75141	9.09e-15	1.9e-13
BnaC05g36700D	T-CK	T-6h	341.712	159.72	250.716	-1.09559	0.141513	7.74192	9.79e-15	2.05e-13
BnaC03g38990D	T-CK	T-6h	56.6845	170.499	113.592	1.58856	0.205278	-7.73857	1.01e-14	2.1e-13
BnaC03g42360D	T-CK	T-6h	87.6377	232.846	160.242	1.41774	0.183217	-7.73807	1.01e-14	2.11e-13
BnaA01g17860D	T-CK	T-6h	216.689	455.184	335.936	1.07587	0.139085	-7.73539	1.03e-14	2.15e-13
BnaC08g10150D	T-CK	T-6h	399.386	762.461	580.924	0.933572	0.120706	-7.73427	1.04e-14	2.17e-13
BnaCnng52140D	T-CK	T-6h	359.291	647.305	503.298	0.848271	0.109714	-7.73168	1.06e-14	2.21e-13
BnaC02g03490D	T-CK	T-6h	5389.52	3461.25	4425.38	-0.638752	0.0826167	7.73151	1.06e-14	2.22e-13
BnaA03g01650D	T-CK	T-6h	38.1038	132.437	85.2706	1.81387	0.234633	-7.73068	1.07e-14	2.23e-13
BnaA04g12640D	T-CK	T-6h	295.414	127.899	211.657	-1.20188	0.155507	7.7288	1.09e-14	2.26e-13
BnaC08g35320D	T-CK	T-6h	1403.97	787.436	1095.7	-0.832842	0.107761	7.72864	1.09e-14	2.26e-13
BnaC08g41090D	T-CK	T-6h	111.27	19.4728	65.3715	-2.5422	0.328967	7.72781	1.09e-14	2.28e-13
BnaA01g09620D	T-CK	T-6h	174.591	55.8457	115.218	-1.64458	0.212903	7.72455	1.12e-14	2.33e-13
BnaA08g03400D	T-CK	T-6h	572.812	1036.76	804.787	0.855447	0.110795	-7.72097	1.15e-14	2.4e-13
BnaA04g27120D	T-CK	T-6h	107.803	20.684	64.2436	-2.37587	0.307733	7.72057	1.16e-14	2.41e-13
BnaA04g13650D	T-CK	T-6h	180.965	385.238	283.101	1.09363	0.14167	-7.71955	1.17e-14	2.42e-13
BnaC06g21300D	T-CK	T-6h	247.542	99.3068	173.425	-1.31766	0.17074	7.71734	1.19e-14	2.47e-13
BnaA05g23280D	T-CK	T-6h	188.104	65.9154	127.01	-1.51033	0.195842	7.71202	1.24e-14	2.57e-13
BnaA09g20370D	T-CK	T-6h	300.683	103.836	202.259	-1.53894	0.19959	7.71053	1.25e-14	2.6e-13
BnaAnng07940D	T-CK	T-6h	23.4039	103.926	63.6648	2.1527	0.279221	-7.70967	1.26e-14	2.61e-13
BnaA07g38400D	T-CK	T-6h	1155.85	4173.57	2664.71	1.85284	0.240333	-7.70949	1.26e-14	2.62e-13
BnaC01g14030D	T-CK	T-6h	246.037	487.138	366.587	0.99008	0.128431	-7.70905	1.27e-14	2.62e-13
BnaA06g31640D	T-CK	T-6h	33.109	141.519	87.314	2.09565	0.271934	-7.70646	1.29e-14	2.68e-13
BnaA09g34860D	T-CK	T-6h	177.789	57.2204	117.505	-1.63497	0.212198	7.70496	1.31e-14	2.71e-13
BnaCnng27960D	T-CK	T-6h	1042.75	1765.72	1404.24	0.761296	0.0988092	-7.70471	1.31e-14	2.71e-13
BnaC02g12340D	T-CK	T-6h	37.1685	134.987	86.0779	1.85607	0.240983	-7.70206	1.34e-14	2.77e-13
BnaC03g14350D	T-CK	T-6h	58.3559	168.3	113.328	1.52936	0.198748	-7.69496	1.42e-14	2.92e-13
BnaA05g26120D	T-CK	T-6h	236.745	94.6099	165.678	-1.32246	0.171874	7.69437	1.42e-14	2.93e-13
BnaA02g34420D	T-CK	T-6h	1267.4	2001.05	1634.22	0.659122	0.0856637	-7.6943	1.42e-14	2.93e-13
BnaC08g08070D	T-CK	T-6h	192.019	65.8753	128.947	-1.54542	0.200959	7.69023	1.47e-14	3.03e-13
BnaA09g30300D	T-CK	T-6h	201.494	76.6315	139.063	-1.39352	0.181221	7.68961	1.48e-14	3.04e-13
BnaA01g23210D	T-CK	T-6h	63.116	2.78607	32.9511	-4.51344	0.587237	7.68588	1.52e-14	3.13e-13
BnaA09g25420D	T-CK	T-6h	236.517	96.2307	166.374	-1.29501	0.168516	7.6848	1.53e-14	3.15e-13
BnaC06g05090D	T-CK	T-6h	66.3497	185.193	125.772	1.47838	0.192427	-7.68282	1.56e-14	3.2e-13
BnaA01g04790D	T-CK	T-6h	444.952	221.537	333.245	-1.00847	0.131393	7.67518	1.65e-14	3.4e-13
BnaC04g05190D	T-CK	T-6h	677.974	323.166	500.57	-1.06913	0.139401	7.66943	1.73e-14	3.55e-13
BnaC07g20090D	T-CK	T-6h	34.7882	125.088	79.9383	1.83536	0.239405	-7.66636	1.77e-14	3.63e-13
BnaA03g19460D	T-CK	T-6h	26.82	113.842	70.3308	2.0987	0.273797	-7.66517	1.79e-14	3.67e-13
BnaC05g09640D	T-CK	T-6h	85.8889	15.591	50.74	-2.46054	0.321083	7.66326	1.81e-14	3.72e-13
BnaA09g35660D	T-CK	T-6h	80.7363	12.2972	46.5168	-2.70165	0.352552	7.66312	1.81e-14	3.72e-13
BnaA04g06560D	T-CK	T-6h	407.399	198.696	303.047	-1.03857	0.135573	7.6606	1.85e-14	3.79e-13
BnaA06g32570D	T-CK	T-6h	36.5459	135.56	86.0528	1.92011	0.250664	-7.66012	1.86e-14	3.8e-13
BnaC01g01270D	T-CK	T-6h	1.23925	77.4031	39.3212	5.95034	0.776886	-7.65922	1.87e-14	3.83e-13
BnaCnng54620D	T-CK	T-6h	68.7041	7.55282	38.1284	-3.23377	0.422448	7.65483	1.94e-14	3.96e-13
BnaA05g02980D	T-CK	T-6h	224.164	459.548	341.856	1.04245	0.136273	-7.64971	2.01e-14	4.12e-13
BnaA05g34080D	T-CK	T-6h	2792.05	1771.38	2281.71	-0.656159	0.0858285	7.64501	2.09e-14	4.27e-13
BnaA03g11970D	T-CK	T-6h	8.95818	67.5488	38.2535	2.93216	0.383915	-7.63753	2.21e-14	4.52e-13
BnaC02g17580D	T-CK	T-6h	558.859	257.995	408.427	-1.1148	0.146059	7.63258	2.3e-14	4.7e-13
BnaC03g11160D	T-CK	T-6h	260.347	102.978	181.663	-1.33788	0.17536	7.62936	2.36e-14	4.82e-13
BnaA09g31250D	T-CK	T-6h	926.398	510.535	718.467	-0.858463	0.112533	7.62852	2.37e-14	4.84e-13
BnaA01g30490D	T-CK	T-6h	409.429	2245.75	1327.59	2.45381	0.321848	-7.62414	2.46e-14	5.01e-13
BnaC03g11450D	T-CK	T-6h	113.059	28.984	71.0215	-1.97307	0.258975	7.61874	2.56e-14	5.22e-13
BnaC01g19610D	T-CK	T-6h	762.366	402.089	582.227	-0.922464	0.121137	7.61504	2.64e-14	5.37e-13
BnaCnng10880D	T-CK	T-6h	24.7568	108.173	66.4649	2.16502	0.284363	-7.61358	2.67e-14	5.43e-13
BnaCnng78620D	T-CK	T-6h	356.051	662.039	509.045	0.896133	0.117726	-7.61204	2.7e-14	5.49e-13
BnaC02g24890D	T-CK	T-6h	540.586	942.613	741.599	0.804934	0.105755	-7.61132	2.71e-14	5.52e-13
BnaC09g20670D	T-CK	T-6h	306.354	122.366	214.36	-1.32131	0.1736	7.61123	2.72e-14	5.52e-13
BnaC09g01660D	T-CK	T-6h	101.192	243.242	172.217	1.25846	0.165368	-7.61003	2.74e-14	5.57e-13
BnaA05g25240D	T-CK	T-6h	3339.57	1851.56	2595.57	-0.851361	0.111918	7.607	2.81e-14	5.7e-13
BnaC07g24000D	T-CK	T-6h	46.9613	156.607	101.784	1.75664	0.230945	-7.60632	2.82e-14	5.72e-13
BnaC05g07910D	T-CK	T-6h	131.916	36.7545	84.3354	-1.85347	0.243693	7.60574	2.83e-14	5.75e-13
BnaCnng22830D	T-CK	T-6h	130.561	315.838	223.2	1.27944	0.168235	-7.6051	2.85e-14	5.77e-13
BnaA01g13950D	T-CK	T-6h	13.1583	83.1128	48.1356	2.64356	0.347778	-7.60128	2.93e-14	5.94e-13
BnaC05g00480D	T-CK	T-6h	1229.71	2016.55	1623.13	0.715462	0.0941384	-7.60011	2.96e-14	5.99e-13
BnaA06g00150D	T-CK	T-6h	316.124	140.121	228.122	-1.17275	0.154359	7.59753	3.02e-14	6.11e-13
BnaC05g10300D	T-CK	T-6h	53.4953	159.492	106.494	1.59357	0.209828	-7.59466	3.09e-14	6.24e-13
BnaCnng07350D	T-CK	T-6h	485.891	893.28	689.585	0.878142	0.115691	-7.5904	3.19e-14	6.45e-13
BnaC01g02780D	T-CK	T-6h	268.775	546.395	407.585	1.02363	0.134861	-7.5903	3.19e-14	6.45e-13
BnaA01g06740D	T-CK	T-6h	748.691	1434.02	1091.35	0.938974	0.123794	-7.58498	3.33e-14	6.72e-13
BnaAnng18460D	T-CK	T-6h	71.539	1.58152	36.5602	-5.38788	0.710367	7.58465	3.33e-14	6.73e-13
BnaC03g28080D	T-CK	T-6h	529.594	907.917	718.756	0.775314	0.102276	-7.58062	3.44e-14	6.94e-13
BnaA08g00890D	T-CK	T-6h	217.223	84.1506	150.687	-1.36066	0.17956	7.57772	3.52e-14	7.09e-13
BnaA03g15400D	T-CK	T-6h	199.268	76.4432	137.856	-1.3814	0.182391	7.57381	3.62e-14	7.31e-13
BnaC09g52550D	T-CK	T-6h	38.586	137.779	88.1827	1.83722	0.242584	-7.57356	3.63e-14	7.32e-13
BnaA07g04740D	T-CK	T-6h	944.668	1583.74	1264.21	0.746365	0.0985751	-7.57154	3.69e-14	7.43e-13
BnaC06g00050D	T-CK	T-6h	9.83666	71.7559	40.7963	2.81608	0.372181	-7.56642	3.84e-14	7.72e-13
BnaA01g19880D	T-CK	T-6h	238.197	484.999	361.598	1.02799	0.135891	-7.56477	3.89e-14	7.82e-13
BnaA05g19750D	T-CK	T-6h	303.483	571.915	437.699	0.911375	0.120492	-7.56377	3.92e-14	7.87e-13
BnaA10g21840D	T-CK	T-6h	103.665	24.6566	64.1606	-2.08999	0.276332	7.56333	3.93e-14	7.9e-13
BnaA09g55680D	T-CK	T-6h	104.747	251.657	178.202	1.26348	0.167084	-7.56198	3.97e-14	7.97e-13
BnaA06g40180D	T-CK	T-6h	84.0226	227.773	155.898	1.45304	0.192193	-7.56035	4.02e-14	8.07e-13
BnaC01g05320D	T-CK	T-6h	149.905	320.235	235.07	1.09783	0.14521	-7.56028	4.02e-14	8.07e-13
BnaC02g12390D	T-CK	T-6h	349.444	156.302	252.873	-1.15511	0.152831	7.55813	4.09e-14	8.2e-13
BnaC03g11080D	T-CK	T-6h	499.4	263.961	381.681	-0.920881	0.121852	7.55734	4.11e-14	8.25e-13
BnaUnng03440D	T-CK	T-6h	266.758	111.171	188.965	-1.26854	0.16786	7.55714	4.12e-14	8.26e-13
BnaC02g01610D	T-CK	T-6h	6.58438	64.8928	35.7386	3.24857	0.430029	-7.5543	4.21e-14	8.43e-13
BnaA10g23230D	T-CK	T-6h	679.808	362.005	520.907	-0.910437	0.120523	7.55408	4.22e-14	8.44e-13
BnaA03g27150D	T-CK	T-6h	295.068	136.239	215.653	-1.1138	0.147447	7.55391	4.22e-14	8.45e-13
BnaA07g01010D	T-CK	T-6h	2124.74	1358.55	1741.65	-0.645924	0.0855247	7.55249	4.27e-14	8.54e-13
BnaA09g16590D	T-CK	T-6h	54.9839	159.474	107.229	1.53859	0.20376	-7.551	4.32e-14	8.63e-13
BnaA02g21300D	T-CK	T-6h	1271.11	735.548	1003.33	-0.791281	0.104829	7.54832	4.41e-14	8.81e-13
BnaC03g27100D	T-CK	T-6h	218.343	543.019	380.681	1.32446	0.175528	-7.54561	4.5e-14	8.99e-13
BnaC03g29330D	T-CK	T-6h	541.144	920.16	730.652	0.766565	0.101601	-7.54486	4.53e-14	9.04e-13
BnaA04g12690D	T-CK	T-6h	59.7273	3.75078	31.7391	-3.97288	0.526711	7.54281	4.6e-14	9.17e-13
BnaC04g39790D	T-CK	T-6h	188.803	388.357	288.58	1.04417	0.138441	-7.54232	4.62e-14	9.2e-13
BnaA07g02490D	T-CK	T-6h	4097.29	2381.25	3239.27	-0.783035	0.103824	7.54198	4.63e-14	9.22e-13
BnaA03g30810D	T-CK	T-6h	5223.94	2961.21	4092.58	-0.819325	0.108664	7.54002	4.7e-14	9.36e-13
BnaCnng27040D	T-CK	T-6h	842.097	1516.83	1179.47	0.849492	0.112688	-7.53847	4.76e-14	9.46e-13
BnaA06g37370D	T-CK	T-6h	501.696	901.205	701.451	0.841972	0.111695	-7.53815	4.77e-14	9.48e-13
BnaA03g55050D	T-CK	T-6h	123.002	30.9715	76.9867	-1.98533	0.263439	7.5362	4.84e-14	9.62e-13
BnaA05g28480D	T-CK	T-6h	22.3138	102.865	62.5892	2.23192	0.296197	-7.53527	4.87e-14	9.69e-13
BnaC03g71470D	T-CK	T-6h	326.198	615.175	470.687	0.914302	0.121359	-7.53386	4.93e-14	9.79e-13
BnaC03g19260D	T-CK	T-6h	784.952	432.183	608.567	-0.857973	0.113896	7.53295	4.96e-14	9.85e-13
BnaA03g04640D	T-CK	T-6h	255.819	105.957	180.888	-1.27984	0.169952	7.53057	5.05e-14	1e-12
BnaC04g29010D	T-CK	T-6h	671.271	1133.45	902.363	0.755609	0.100358	-7.52911	5.11e-14	1.01e-12
BnaC03g10650D	T-CK	T-6h	169.612	57.4786	113.545	-1.55842	0.207137	7.52363	5.33e-14	1.06e-12
BnaC05g02370D	T-CK	T-6h	178.69	59.8583	119.274	-1.58816	0.21117	7.52077	5.45e-14	1.08e-12
BnaA07g08180D	T-CK	T-6h	72.2103	10.4473	41.3288	-2.79376	0.371569	7.51884	5.53e-14	1.09e-12
BnaC07g18140D	T-CK	T-6h	120.268	273.043	196.655	1.18081	0.157101	-7.51623	5.64e-14	1.12e-12
BnaA02g32890D	T-CK	T-6h	272.842	119.484	196.163	-1.19015	0.158359	7.51553	5.67e-14	1.12e-12
BnaA06g30160D	T-CK	T-6h	457.25	207.527	332.388	-1.1349	0.151026	7.51456	5.71e-14	1.13e-12
BnaA05g01170D	T-CK	T-6h	843.567	444.144	643.855	-0.92411	0.122992	7.51357	5.75e-14	1.14e-12
BnaAnng06320D	T-CK	T-6h	294.317	132.173	213.245	-1.15935	0.154345	7.51139	5.85e-14	1.16e-12
BnaA03g35520D	T-CK	T-6h	41.9077	139.272	90.5897	1.73811	0.231427	-7.51041	5.89e-14	1.16e-12
BnaA01g31620D	T-CK	T-6h	84.1126	15.5111	49.8119	-2.43969	0.324855	7.51009	5.91e-14	1.17e-12
BnaA01g14510D	T-CK	T-6h	870.019	451.338	660.679	-0.944274	0.125743	7.50957	5.93e-14	1.17e-12
BnaA02g11760D	T-CK	T-6h	113.944	30.406	72.175	-1.90834	0.254161	7.50841	5.98e-14	1.18e-12
BnaA09g33130D	T-CK	T-6h	74.9423	9.51148	42.2269	-2.97081	0.395695	7.50783	6.01e-14	1.18e-12
[truncated: 37,395 more rows]

## Sheet: S-6h_vs_S-CK
	sampleA	sampleB	BasemeanA	BasemeanB	Basemean	log2FoldChange	lfcSE	stat	pvalue	padj
BnaA10g15920D	S-CK	S-6h	155.396	2720.19	1437.79	4.14749	0.106038	-39.1134	0	0
BnaA10g14710D	S-CK	S-6h	283.556	5679.15	2981.35	4.32644	0.0852659	-50.7406	0	0
BnaCnng14000D	S-CK	S-6h	620.444	4157.09	2388.77	2.74307	0.0675297	-40.6201	0	0
BnaC09g37040D	S-CK	S-6h	1658.99	10124	5891.49	2.60799	0.060409	-43.1722	0	0
BnaC03g10290D	S-CK	S-6h	230.463	3544.79	1887.63	3.95555	0.0950732	-41.6053	0	0
BnaA08g23190D	S-CK	S-6h	335.685	5578.26	2956.97	4.05699	0.0748094	-54.2311	0	0
BnaA07g03790D	S-CK	S-6h	607.464	7420.15	4013.81	3.61153	0.0771723	-46.7983	0	0
BnaA03g19470D	S-CK	S-6h	691.18	4581.15	2636.17	2.73117	0.0697296	-39.168	0	0
BnaC07g29960D	S-CK	S-6h	93.4719	2239.94	1166.71	4.57113	0.114019	-40.091	0	0
BnaC03g78270D	S-CK	S-6h	177.67	2971.61	1574.64	4.06065	0.0974796	-41.6564	0	0
BnaC07g29570D	S-CK	S-6h	111.585	2683.4	1397.49	4.59069	0.117863	-38.9493	0	0
BnaAnng22510D	S-CK	S-6h	527.897	4597.62	2562.76	3.13035	0.0816888	-38.3204	0	0
BnaC05g10460D	S-CK	S-6h	429.539	11020.6	5725.08	4.68135	0.0788371	-59.3801	0	0
BnaA06g02700D	S-CK	S-6h	437.219	3314.53	1875.87	2.91925	0.0753525	-38.7412	0	0
BnaA01g14560D	S-CK	S-6h	186.728	3652.38	1919.56	4.29406	0.0956147	-44.9101	0	0
BnaC08g49290D	S-CK	S-6h	357.015	4702.27	2529.64	3.71864	0.080849	-45.9948	0	0
BnaA10g25000D	S-CK	S-6h	95.4777	3086.69	1591.09	5.02286	0.109557	-45.8469	0	0
BnaC01g20890D	S-CK	S-6h	26.6926	4104.46	2065.58	7.26454	0.182706	-39.7608	0	0
BnaA07g31420D	S-CK	S-6h	255.61	8749.59	4502.6	5.0997	0.103327	-49.3547	0	0
BnaC09g07300D	S-CK	S-6h	2702.22	207.648	1454.93	-3.70075	0.0914079	40.4861	0	0
BnaC01g17140D	S-CK	S-6h	63.5664	4274.4	2168.98	6.07597	0.128443	-47.3047	0	0
BnaAnng04700D	S-CK	S-6h	79.3079	2066.91	1073.11	4.72723	0.122383	-38.6266	0	0
BnaC08g16850D	S-CK	S-6h	61.9467	2545.34	1303.64	5.37403	0.129496	-41.4997	0	0
BnaC05g40060D	S-CK	S-6h	420.158	3590.68	2005.42	3.09853	0.0765776	-40.4626	0	0
BnaA06g09010D	S-CK	S-6h	136.564	7771.06	3953.81	5.81715	0.0962375	-60.4457	0	0
BnaC03g66270D	S-CK	S-6h	162.596	2525.76	1344.18	3.96559	0.0995497	-39.8353	0	0
BnaA07g32860D	S-CK	S-6h	436.346	5682.07	3059.21	3.7075	0.0826035	-44.883	0	0
BnaC02g18390D	S-CK	S-6h	81.2056	2544.07	1312.64	4.97093	0.122326	-40.6367	0	0
BnaC07g40000D	S-CK	S-6h	2774.03	178.133	1476.08	-3.95924	0.0988348	40.0592	0	0
BnaC05g12240D	S-CK	S-6h	81.9492	4131.21	2106.58	5.63882	0.118165	-47.7199	0	0
BnaC09g49920D	S-CK	S-6h	39.9031	2495.25	1267.58	5.95119	0.152663	-38.9827	0	0
BnaA09g28830D	S-CK	S-6h	758.503	6951.91	3855.21	3.20019	0.0810398	-39.4891	0	0
BnaA06g21470D	S-CK	S-6h	81.9139	2303.25	1192.58	4.80554	0.118208	-40.6531	0	0
BnaA07g32020D	S-CK	S-6h	88.241	2671.43	1379.84	4.90278	0.120627	-40.644	0	0
BnaC04g00040D	S-CK	S-6h	66.8006	2123.24	1095.02	4.98553	0.129826	-38.4017	0	0
BnaC07g26270D	S-CK	S-6h	209.051	4812.54	2510.79	4.53739	0.101209	-44.8319	0	0
BnaA06g26980D	S-CK	S-6h	95.6549	4498.97	2297.31	5.54934	0.109411	-50.72	0	0
BnaA07g35640D	S-CK	S-6h	1189.45	19449.4	10319.4	4.03205	0.0692765	-58.2023	0	0
BnaA09g01600D	S-CK	S-6h	217.851	3292.48	1755.16	3.934	0.105579	-37.2613	6.95e-304	6.99e-301
BnaA05g17260D	S-CK	S-6h	71.183	1908.26	989.72	4.73385	0.128079	-36.9602	4.99e-299	4.88e-296
BnaC04g54510D	S-CK	S-6h	161.124	2307.63	1234.38	3.83199	0.10375	-36.9348	1.28e-298	1.22e-295
BnaA02g05360D	S-CK	S-6h	521.309	5148.14	2834.72	3.31239	0.0897315	-36.9145	2.71e-298	2.53e-295
BnaA10g09260D	S-CK	S-6h	482.55	3490.39	1986.47	2.85682	0.0780535	-36.6008	2.78e-293	2.53e-290
BnaC03g55840D	S-CK	S-6h	126.863	2441.23	1284.05	4.25809	0.116746	-36.4732	2.95e-291	2.63e-288
BnaA06g08500D	S-CK	S-6h	910.319	7355.22	4132.77	3.01707	0.0833319	-36.2055	4.99e-287	4.34e-284
BnaA08g08500D	S-CK	S-6h	254.228	2662.37	1458.3	3.39964	0.094049	-36.1475	4.07e-286	3.47e-283
BnaA07g24570D	S-CK	S-6h	7925.53	1506.09	4715.81	-2.39608	0.0665717	35.9925	1.1e-283	9.14e-281
BnaA02g35660D	S-CK	S-6h	74.7269	1789.6	932.163	4.58886	0.127863	-35.889	4.54e-282	3.7e-279
BnaAnng08260D	S-CK	S-6h	386.698	3027.73	1707.21	2.97767	0.08336	-35.7207	1.89e-279	1.51e-276
BnaA07g33310D	S-CK	S-6h	5261.03	28137.9	16699.4	2.41818	0.0678547	-35.6377	3.66e-278	2.87e-275
BnaA03g26220D	S-CK	S-6h	1274.62	8436.09	4855.36	2.72796	0.0766117	-35.6076	1.07e-277	8.23e-275
BnaC03g07570D	S-CK	S-6h	151.228	2702.97	1427.1	4.16628	0.118814	-35.0654	2.27e-269	1.71e-266
BnaC05g20420D	S-CK	S-6h	840.075	5772.04	3306.06	2.77967	0.0795355	-34.9488	1.35e-267	1e-264
BnaC01g08820D	S-CK	S-6h	2272.11	127.856	1199.98	-4.15576	0.118934	34.9417	1.73e-267	1.26e-264
BnaA09g30590D	S-CK	S-6h	1516.28	98.5625	807.424	-3.94226	0.112916	34.9132	4.69e-267	3.34e-264
BnaA05g01560D	S-CK	S-6h	67.6105	1658.82	863.216	4.63122	0.132899	-34.8478	4.6e-266	3.22e-263
BnaA04g27750D	S-CK	S-6h	4167.11	352.063	2259.59	-3.5645	0.102451	34.7924	3.17e-265	2.18e-262
BnaA06g14680D	S-CK	S-6h	1483.38	69.2202	776.3	-4.42107	0.127196	34.7579	1.05e-264	7.12e-262
BnaC05g35610D	S-CK	S-6h	676.996	4052.27	2364.64	2.58455	0.0748837	-34.5142	4.91e-261	3.26e-258
BnaCnng62910D	S-CK	S-6h	233.558	2081.88	1157.72	3.16147	0.0916641	-34.4898	1.14e-260	7.46e-258
BnaA10g29070D	S-CK	S-6h	1537.44	39.5422	788.491	-5.27908	0.153172	34.4651	2.68e-260	1.72e-257
BnaCnng65920D	S-CK	S-6h	87.9426	1537.89	812.916	4.14955	0.120575	-34.4148	1.52e-259	9.58e-257
BnaA07g35600D	S-CK	S-6h	124.643	2083.13	1103.89	4.06832	0.118847	-34.2316	8.18e-257	5.09e-254
BnaA08g18210D	S-CK	S-6h	3719.17	364.065	2041.62	-3.35278	0.098349	34.0906	1.02e-254	6.22e-252
BnaA07g15900D	S-CK	S-6h	4426.24	17372.6	10899.4	1.97326	0.0579726	-34.0378	6.15e-254	3.71e-251
BnaA07g19400D	S-CK	S-6h	1931.22	131.616	1031.42	-3.87221	0.115523	33.5188	2.57e-246	1.52e-243
BnaUnng00130D	S-CK	S-6h	244.39	2099.72	1172.05	3.11088	0.0932444	-33.3626	4.78e-244	2.8e-241
BnaC04g01000D	S-CK	S-6h	337.669	2675.01	1506.34	2.98278	0.0896548	-33.2696	1.06e-242	6.12e-240
BnaC02g46730D	S-CK	S-6h	269.907	2309.27	1289.59	3.09109	0.0941829	-32.8201	3.05e-236	1.73e-233
BnaA07g38540D	S-CK	S-6h	13920.8	3157.48	8539.14	-2.14067	0.0652691	32.7976	6.36e-236	3.56e-233
BnaA07g29030D	S-CK	S-6h	42.0025	1448.84	745.422	5.12577	0.156395	-32.7745	1.36e-235	7.5e-233
BnaA07g27330D	S-CK	S-6h	32.0963	1525.7	778.898	5.60973	0.171172	-32.7724	1.46e-235	7.93e-233
BnaC03g45960D	S-CK	S-6h	501.83	4185.37	2343.6	3.0677	0.093712	-32.7354	4.91e-235	2.63e-232
BnaA07g25040D	S-CK	S-6h	423.511	2902.23	1662.87	2.7748	0.0850547	-32.6237	1.89e-233	1e-230
BnaA03g47720D	S-CK	S-6h	1685.69	150.811	918.252	-3.47933	0.107162	32.468	3.01e-231	1.58e-228
BnaC07g42440D	S-CK	S-6h	1234.9	5532.51	3383.7	2.16399	0.0666681	-32.4592	4.01e-231	2.07e-228
BnaA02g18450D	S-CK	S-6h	2920.41	527.797	1724.1	-2.46868	0.0764199	32.3041	6.12e-229	3.12e-226
BnaA10g02230D	S-CK	S-6h	1527	141.497	834.249	-3.43485	0.106619	32.2159	1.06e-227	5.3e-225
BnaAnng34320D	S-CK	S-6h	9289.18	2261.92	5775.55	-2.03836	0.0644069	31.6482	8.03e-220	3.98e-217
BnaC05g16060D	S-CK	S-6h	1300.06	98.9935	699.527	-3.71157	0.117503	31.5869	5.59e-219	2.74e-216
BnaC07g39910D	S-CK	S-6h	2227.56	273.805	1250.68	-3.02323	0.0964806	31.3351	1.55e-215	7.52e-213
BnaA03g20420D	S-CK	S-6h	391.821	3076.63	1734.23	2.97554	0.0951917	-31.2584	1.72e-214	8.2e-212
BnaCnng03960D	S-CK	S-6h	34.6812	1345.91	690.294	5.25773	0.168348	-31.2313	4.01e-214	1.89e-211
BnaA09g04610D	S-CK	S-6h	581.429	3384.59	1983.01	2.54264	0.081723	-31.1129	1.61e-212	7.52e-210
BnaA08g23680D	S-CK	S-6h	72.2993	1285.3	678.8	4.16825	0.135546	-30.7515	1.17e-207	5.39e-205
BnaA03g30440D	S-CK	S-6h	266.664	1897.14	1081.9	2.83476	0.092477	-30.6536	2.36e-206	1.08e-203
BnaAnng10960D	S-CK	S-6h	1757.07	6241.46	3999.27	1.82934	0.0598619	-30.5593	4.26e-205	1.92e-202
BnaA07g19850D	S-CK	S-6h	94.4462	1482.86	788.653	3.97251	0.130121	-30.5293	1.07e-204	4.74e-202
BnaC01g09600D	S-CK	S-6h	1132.35	36.7413	584.546	-4.9458	0.162439	30.4472	1.31e-203	5.75e-201
BnaC03g22460D	S-CK	S-6h	51.8819	1129.9	590.89	4.48094	0.147916	-30.2938	1.38e-201	6.02e-199
BnaA07g22300D	S-CK	S-6h	161.557	2243.56	1202.56	3.79412	0.12543	-30.249	5.38e-201	2.32e-198
BnaA06g11610D	S-CK	S-6h	853.463	3662.91	2258.19	2.09895	0.0697533	-30.091	6.36e-199	2.71e-196
BnaC03g77120D	S-CK	S-6h	45.1103	1228.69	636.9	4.79264	0.159624	-30.0245	4.7e-198	1.98e-195
BnaC03g49620D	S-CK	S-6h	92.1368	1324.8	708.469	3.85028	0.128329	-30.0032	8.91e-198	3.72e-195
BnaA04g29310D	S-CK	S-6h	11.8907	2454.16	1233.02	7.67923	0.256434	-29.9462	4.93e-197	2.04e-194
BnaA07g33680D	S-CK	S-6h	199.362	2237.39	1218.37	3.49258	0.116644	-29.9422	5.55e-197	2.27e-194
BnaA09g45710D	S-CK	S-6h	36.7073	1084.13	560.421	4.85275	0.162838	-29.801	3.79e-195	1.53e-192
BnaA03g09250D	S-CK	S-6h	17.4947	1506.01	761.753	6.40439	0.215309	-29.7451	2.01e-194	8.02e-192
BnaA09g55990D	S-CK	S-6h	72.7341	1305.92	689.329	4.16893	0.140349	-29.7041	6.8e-194	2.69e-191
BnaA10g12460D	S-CK	S-6h	192.996	1762.08	977.54	3.20547	0.10795	-29.6941	9.16e-194	3.59e-191
BnaAnng36730D	S-CK	S-6h	29.1755	1238.04	633.608	5.4253	0.183046	-29.639	4.69e-193	1.82e-190
BnaA10g00540D	S-CK	S-6h	117.04	1545.76	831.402	3.71839	0.125735	-29.5732	3.31e-192	1.27e-189
BnaCnng10870D	S-CK	S-6h	2333.15	277.611	1305.38	-3.07311	0.104119	29.5154	1.83e-191	6.96e-189
BnaA05g32500D	S-CK	S-6h	1854.18	7275.81	4565	1.97328	0.0669696	-29.4653	8.03e-191	3.03e-188
BnaA08g05380D	S-CK	S-6h	33.8977	1167.68	600.79	5.10713	0.173553	-29.427	2.48e-190	9.26e-188
BnaC08g39210D	S-CK	S-6h	153.262	1441.08	797.173	3.22318	0.10994	-29.3175	6.21e-189	2.29e-186
BnaC01g08190D	S-CK	S-6h	306.066	1733.42	1019.74	2.50014	0.085315	-29.3048	9e-189	3.29e-186
BnaC09g54080D	S-CK	S-6h	1393.78	5062.26	3228.02	1.85937	0.0634531	-29.3031	9.47e-189	3.44e-186
BnaC03g13590D	S-CK	S-6h	630.472	3157.1	1893.78	2.32568	0.0795964	-29.2184	1.13e-187	4.07e-185
BnaC05g49400D	S-CK	S-6h	7193.45	2006.42	4599.93	-1.84206	0.0631072	29.1894	2.64e-187	9.42e-185
BnaC06g37860D	S-CK	S-6h	426.764	2186.89	1306.83	2.35486	0.0807344	-29.168	4.95e-187	1.75e-184
BnaC03g74760D	S-CK	S-6h	23.3782	1199.19	611.285	5.72589	0.196742	-29.1036	3.23e-186	1.13e-183
BnaC05g02150D	S-CK	S-6h	1232.43	157.448	694.939	-2.9694	0.102054	29.0963	4e-186	1.39e-183
BnaA06g27640D	S-CK	S-6h	817.679	3638.78	2228.23	2.15771	0.0742134	-29.0744	7.57e-186	2.6e-183
BnaC03g49410D	S-CK	S-6h	39.1832	1090.29	564.738	4.79331	0.165025	-29.0459	1.74e-185	5.91e-183
BnaC08g39830D	S-CK	S-6h	121.846	1157.91	639.88	3.24013	0.111935	-28.9466	3.1e-184	1.05e-181
BnaC07g29410D	S-CK	S-6h	1315.51	4870.43	3092.97	1.88906	0.0653421	-28.9104	8.85e-184	2.96e-181
BnaC05g50000D	S-CK	S-6h	23.9915	1308.29	666.142	5.78911	0.200907	-28.8149	1.4e-182	4.64e-180
BnaA05g02300D	S-CK	S-6h	60.7535	1064.42	562.587	4.14661	0.144035	-28.7888	2.96e-182	9.74e-180
BnaAnng21660D	S-CK	S-6h	231.898	1944.22	1088.06	3.06811	0.106649	-28.7682	5.37e-182	1.75e-179
BnaA09g43710D	S-CK	S-6h	174.934	1639.24	907.089	3.23273	0.112469	-28.7431	1.1e-181	3.57e-179
BnaA03g47730D	S-CK	S-6h	955.325	55.1502	505.238	-4.11342	0.143268	28.7113	2.76e-181	8.86e-179
BnaA08g31430D	S-CK	S-6h	1733.54	206.582	970.062	-3.06866	0.107005	28.6777	7.24e-181	2.31e-178
BnaC07g40010D	S-CK	S-6h	1233.72	134.056	683.886	-3.2027	0.111932	28.6128	4.65e-180	1.47e-177
BnaC09g13230D	S-CK	S-6h	1464.63	187.809	826.218	-2.96119	0.103513	28.607	5.5e-180	1.72e-177
BnaA03g32320D	S-CK	S-6h	237.805	2219.81	1228.81	3.21792	0.112619	-28.5735	1.43e-179	4.46e-177
BnaA03g05830D	S-CK	S-6h	94.6942	1363.71	729.202	3.86657	0.135357	-28.5657	1.79e-179	5.54e-177
BnaC09g36670D	S-CK	S-6h	240.588	1688.18	964.382	2.81302	0.0991655	-28.3669	5.18e-177	1.59e-174
BnaC02g06500D	S-CK	S-6h	238.871	1851.96	1045.42	2.94755	0.104189	-28.2906	4.52e-176	1.37e-173
BnaA08g11740D	S-CK	S-6h	87.9341	1155.28	621.605	3.71906	0.131596	-28.2611	1.04e-175	3.13e-173
BnaA08g01830D	S-CK	S-6h	34.784	1000.12	517.451	4.85358	0.171872	-28.2394	1.92e-175	5.74e-173
BnaA03g06680D	S-CK	S-6h	107.038	1161.31	634.174	3.4483	0.122112	-28.2389	1.95e-175	5.79e-173
BnaA07g24150D	S-CK	S-6h	140.292	1296.41	718.353	3.20984	0.114345	-28.0715	2.19e-173	6.44e-171
BnaC07g41210D	S-CK	S-6h	34.6575	1060.3	547.478	4.95016	0.176736	-28.0088	1.27e-172	3.71e-170
BnaC01g21730D	S-CK	S-6h	506.995	3035.85	1771.42	2.58347	0.09243	-27.9506	6.49e-172	1.88e-169
BnaA09g00120D	S-CK	S-6h	48.0311	989.391	518.711	4.40039	0.157667	-27.9094	2.05e-171	5.91e-169
BnaC02g01610D	S-CK	S-6h	283.808	2249.22	1266.51	2.99502	0.107636	-27.8256	2.13e-170	6.09e-168
BnaC08g17310D	S-CK	S-6h	300.613	1719.5	1010.06	2.51868	0.0911915	-27.6197	6.45e-168	1.83e-165
BnaA06g30120D	S-CK	S-6h	34.809	1115.85	575.329	5.01043	0.181423	-27.6173	6.89e-168	1.94e-165
BnaC04g03030D	S-CK	S-6h	329.571	1977.17	1153.37	2.58246	0.093558	-27.6027	1.03e-167	2.89e-165
BnaA08g14100D	S-CK	S-6h	230.626	1871.12	1050.87	3.03263	0.110322	-27.4888	2.39e-166	6.64e-164
BnaC02g35530D	S-CK	S-6h	70.1247	944.65	507.387	3.75126	0.137267	-27.3282	1.96e-164	5.42e-162
BnaA03g45530D	S-CK	S-6h	56.3677	1012.08	534.226	4.18387	0.153254	-27.3002	4.22e-164	1.16e-161
BnaA09g38390D	S-CK	S-6h	862.557	26.1401	444.349	-5.04168	0.18494	27.2612	1.22e-163	3.33e-161
BnaA05g29500D	S-CK	S-6h	439.605	2086.69	1263.15	2.25284	0.0828641	-27.1872	9.21e-163	2.49e-160
BnaA09g30920D	S-CK	S-6h	67.9052	997.499	532.702	3.88449	0.143029	-27.1588	1.99e-162	5.35e-160
BnaA05g34000D	S-CK	S-6h	383.562	2459.29	1421.43	2.67717	0.098623	-27.1455	2.86e-162	7.64e-160
BnaA05g25240D	S-CK	S-6h	30882.4	9439.93	20161.2	-1.71007	0.0633529	26.9928	1.8e-160	4.76e-158
BnaC05g30210D	S-CK	S-6h	139.646	1393.57	766.608	3.30195	0.122564	-26.9405	7.36e-160	1.94e-157
BnaC03g67520D	S-CK	S-6h	286.165	1788.58	1037.37	2.65505	0.0986212	-26.9217	1.22e-159	3.2e-157
BnaC06g05990D	S-CK	S-6h	30.122	876.607	453.364	4.83526	0.180196	-26.8333	1.32e-158	3.43e-156
BnaA07g24010D	S-CK	S-6h	420.184	1950.05	1185.12	2.21781	0.0827594	-26.7982	3.39e-158	8.74e-156
BnaAnng16070D	S-CK	S-6h	1158.57	133.255	645.911	-3.12069	0.116463	26.7956	3.64e-158	9.32e-156
BnaC09g35160D	S-CK	S-6h	27.1307	922.514	474.822	5.12399	0.191589	-26.7447	1.42e-157	3.63e-155
BnaA06g25530D	S-CK	S-6h	94.4964	1108.4	601.447	3.56545	0.133356	-26.7363	1.78e-157	4.5e-155
BnaAnng05260D	S-CK	S-6h	57.3426	1186.02	621.679	4.38467	0.164596	-26.6389	2.41e-156	6.05e-154
BnaC05g50900D	S-CK	S-6h	1694.44	262.447	978.445	-2.68994	0.101312	26.5511	2.49e-155	6.22e-153
BnaC02g25950D	S-CK	S-6h	79.0445	865.815	472.43	3.46244	0.130794	-26.4726	2.01e-154	4.98e-152
BnaA03g30810D	S-CK	S-6h	14372.7	4263.13	9317.92	-1.75326	0.0662964	26.4458	4.08e-154	1.01e-151
BnaA04g23490D	S-CK	S-6h	466.052	1978.25	1222.15	2.08494	0.0788584	-26.439	4.88e-154	1.2e-151
BnaA08g05370D	S-CK	S-6h	67.7857	919.719	493.752	3.75737	0.142322	-26.4005	1.35e-153	3.29e-151
BnaA07g04240D	S-CK	S-6h	57.839	849.212	453.525	3.88253	0.14707	-26.3992	1.4e-153	3.39e-151
BnaC06g18560D	S-CK	S-6h	3216.93	92.7101	1654.82	-5.11585	0.193895	26.3847	2.05e-153	4.94e-151
BnaA09g47670D	S-CK	S-6h	121.064	1028.96	575.012	3.09183	0.117218	-26.3767	2.54e-153	6.06e-151
BnaA01g06800D	S-CK	S-6h	193.802	1196.51	695.157	2.62645	0.0997682	-26.3255	9.79e-153	2.32e-150
BnaA06g39390D	S-CK	S-6h	30.1702	825.728	427.949	4.74899	0.180721	-26.278	3.42e-152	8.07e-150
BnaC03g71830D	S-CK	S-6h	1944.82	5596.05	3770.44	1.52546	0.0580898	-26.2603	5.45e-152	1.28e-149
BnaA05g24870D	S-CK	S-6h	416.684	1960.59	1188.64	2.23735	0.085412	-26.1948	3.04e-151	7.1e-149
BnaAnng32550D	S-CK	S-6h	270.946	1561.04	915.996	2.52536	0.0965825	-26.1472	1.06e-150	2.46e-148
BnaC05g38900D	S-CK	S-6h	500.513	2112.8	1306.66	2.07886	0.0795262	-26.1406	1.26e-150	2.91e-148
BnaC06g19150D	S-CK	S-6h	352.847	1812.98	1082.92	2.35577	0.090378	-26.0657	8.93e-150	2.05e-147
BnaA03g55560D	S-CK	S-6h	1862.87	281.825	1072.35	-2.7265	0.104606	26.0644	9.25e-150	2.11e-147
BnaC07g18150D	S-CK	S-6h	752.472	30.4259	391.449	-4.63135	0.178557	25.9377	2.51e-148	5.68e-146
BnaA08g25590D	S-CK	S-6h	469.082	2444.08	1456.58	2.38677	0.092059	-25.9265	3.35e-148	7.54e-146
BnaA09g50920D	S-CK	S-6h	2480.4	11130.5	6805.46	2.16486	0.0836543	-25.8786	1.16e-147	2.6e-145
BnaC05g13450D	S-CK	S-6h	908.611	3482.63	2195.62	1.93866	0.0749649	-25.8609	1.83e-147	4.08e-145
BnaA10g12780D	S-CK	S-6h	13.2188	1145.02	579.118	6.45858	0.249753	-25.8599	1.88e-147	4.17e-145
BnaC09g13680D	S-CK	S-6h	175.802	1200.07	687.935	2.77248	0.107321	-25.8336	3.72e-147	8.19e-145
BnaA03g14010D	S-CK	S-6h	939.019	4565.93	2752.48	2.28031	0.0884605	-25.7777	1.58e-146	3.45e-144
BnaC01g35360D	S-CK	S-6h	2394.81	553.262	1474.03	-2.11371	0.0821248	25.7378	4.41e-146	9.61e-144
BnaC03g19510D	S-CK	S-6h	26.8192	835.914	431.367	4.98371	0.193784	-25.7178	7.39e-146	1.6e-143
BnaA03g37810D	S-CK	S-6h	1712.88	382.033	1047.46	-2.16547	0.0848024	25.5354	7.97e-144	1.72e-141
BnaA10g22140D	S-CK	S-6h	73.6872	2599.26	1336.47	5.16108	0.202124	-25.5343	8.21e-144	1.76e-141
BnaC01g11450D	S-CK	S-6h	225.053	1499.37	862.21	2.73968	0.108	-25.3674	5.78e-142	1.23e-139
BnaA10g18410D	S-CK	S-6h	163.878	1144.05	653.962	2.80844	0.110804	-25.346	9.95e-142	2.11e-139
BnaC03g22390D	S-CK	S-6h	191.145	1398.28	794.714	2.88328	0.114308	-25.2238	2.2e-140	4.63e-138
BnaAnng07130D	S-CK	S-6h	517.811	2013.09	1265.45	1.95802	0.0776861	-25.2042	3.6e-140	7.55e-138
BnaAnng05950D	S-CK	S-6h	210.087	1516.85	863.467	2.86933	0.114008	-25.1678	9.03e-140	1.88e-137
BnaC07g45800D	S-CK	S-6h	197.991	1200.42	699.204	2.5949	0.103108	-25.1668	9.24e-140	1.92e-137
BnaA03g06740D	S-CK	S-6h	875.419	57.4543	466.436	-3.92694	0.156164	25.1463	1.55e-139	3.2e-137
BnaA09g04600D	S-CK	S-6h	183.209	1200.93	692.072	2.70298	0.107626	-25.1146	3.44e-139	7.06e-137
BnaC03g58810D	S-CK	S-6h	1098.59	184.774	641.682	-2.57298	0.102494	25.1038	4.52e-139	9.23e-137
BnaA06g23600D	S-CK	S-6h	56.9194	988.847	522.883	4.13245	0.164745	-25.0839	7.45e-139	1.51e-136
BnaAnng10170D	S-CK	S-6h	699.855	22.9569	361.406	-4.92773	0.196963	25.0186	3.84e-138	7.75e-136
BnaA04g23920D	S-CK	S-6h	1369.88	4692.16	3031.02	1.77837	0.071099	-25.0126	4.46e-138	8.96e-136
BnaC02g36210D	S-CK	S-6h	11912.4	4024.84	7968.63	-1.56543	0.0626848	24.973	1.2e-137	2.4e-135
BnaC03g73200D	S-CK	S-6h	526.587	2591.6	1559.09	2.29721	0.0920567	-24.9543	1.92e-137	3.81e-135
BnaC05g12850D	S-CK	S-6h	119.858	922.93	521.394	2.94013	0.117919	-24.9335	3.22e-137	6.38e-135
BnaC06g14270D	S-CK	S-6h	5599.29	16961	11280.2	1.59883	0.0649623	-24.6117	9.47e-134	1.86e-131
BnaA09g36180D	S-CK	S-6h	238.05	1431.34	834.696	2.60021	0.105865	-24.5617	3.24e-133	6.35e-131
BnaA02g35230D	S-CK	S-6h	1058.25	134.42	596.333	-2.97601	0.121354	24.5235	8.3e-133	1.62e-130
BnaC08g24010D	S-CK	S-6h	1288.75	5297.31	3293.03	2.04319	0.0833788	-24.5049	1.31e-132	2.54e-130
BnaA06g11310D	S-CK	S-6h	109.65	962.889	536.27	3.12435	0.127692	-24.4678	3.25e-132	6.28e-130
BnaA06g19860D	S-CK	S-6h	2374.6	561.181	1467.89	-2.08264	0.0851742	24.4516	4.84e-132	9.3e-130
BnaC04g47060D	S-CK	S-6h	6.27705	2045.75	1026.01	8.29869	0.340819	-24.3493	5.9e-131	1.13e-128
BnaA06g23810D	S-CK	S-6h	25.2579	699.35	362.304	4.8045	0.19767	-24.3057	1.71e-130	3.25e-128
BnaA06g16460D	S-CK	S-6h	309.18	1502.8	905.99	2.2795	0.0941093	-24.2219	1.31e-129	2.48e-127
BnaCnng27420D	S-CK	S-6h	14600	966.628	7783.29	-3.91699	0.161792	24.21	1.75e-129	3.29e-127
BnaC01g15760D	S-CK	S-6h	58.056	736.781	397.419	3.65096	0.151001	-24.1784	3.75e-129	7.04e-127
BnaA07g36520D	S-CK	S-6h	2284.53	555.902	1420.21	-2.03964	0.084487	24.1415	9.17e-129	1.71e-126
BnaA02g35440D	S-CK	S-6h	2545.11	9289.57	5917.34	1.86663	0.0774391	-24.1045	2.24e-128	4.17e-126
BnaC01g37160D	S-CK	S-6h	212.963	1215.05	714.006	2.50635	0.104021	-24.0946	2.85e-128	5.26e-126
BnaCnng27960D	S-CK	S-6h	223.355	1483.56	853.459	2.72851	0.11342	-24.0568	7.09e-128	1.3e-125
BnaA07g19610D	S-CK	S-6h	1290.07	6195.48	3742.77	2.26662	0.0943363	-24.027	1.45e-127	2.66e-125
BnaA09g48570D	S-CK	S-6h	317.736	1454.19	885.962	2.19834	0.0915255	-24.0189	1.77e-127	3.22e-125
BnaA02g36850D	S-CK	S-6h	137.092	938.655	537.874	2.77011	0.115457	-23.9925	3.33e-127	6.04e-125
BnaA09g16440D	S-CK	S-6h	623.45	36.9105	330.18	-4.07508	0.169908	23.9841	4.07e-127	7.36e-125
BnaA07g28840D	S-CK	S-6h	106.252	816.86	461.556	2.95022	0.123373	-23.913	2.24e-126	4.03e-124
BnaA08g11690D	S-CK	S-6h	21.842	698.262	360.052	5.03552	0.210868	-23.88	4.95e-126	8.85e-124
BnaC03g52080D	S-CK	S-6h	300.276	1807.58	1053.93	2.59857	0.10894	-23.8532	9.39e-126	1.67e-123
BnaCnng64010D	S-CK	S-6h	1819.86	6048.62	3934.24	1.73378	0.0727778	-23.8229	1.93e-125	3.43e-123
BnaC04g48840D	S-CK	S-6h	71.2094	835.382	453.296	3.55757	0.149778	-23.7523	1.04e-124	1.84e-122
BnaC05g05130D	S-CK	S-6h	163.341	1178.75	671.046	2.85304	0.120162	-23.7434	1.29e-124	2.26e-122
BnaA06g12480D	S-CK	S-6h	217.837	1329.92	773.879	2.61387	0.110113	-23.7379	1.46e-124	2.56e-122
BnaC05g43850D	S-CK	S-6h	288.632	1683.75	986.189	2.55612	0.107883	-23.6935	4.21e-124	7.33e-122
BnaC03g49870D	S-CK	S-6h	1644.4	4670.79	3157.59	1.50674	0.0637592	-23.6316	1.82e-123	3.16e-121
BnaA07g34440D	S-CK	S-6h	1944.24	5415.78	3680.01	1.47762	0.0626043	-23.6026	3.62e-123	6.26e-121
BnaC03g73840D	S-CK	S-6h	407.868	1802.86	1105.36	2.1419	0.0909101	-23.5606	9.76e-123	1.68e-120
BnaC08g42050D	S-CK	S-6h	75.6351	813.251	444.443	3.44802	0.146412	-23.5502	1.25e-122	2.14e-120
BnaC07g44740D	S-CK	S-6h	210.932	1163.42	687.175	2.47479	0.105234	-23.517	2.74e-122	4.66e-120
BnaCnng74510D	S-CK	S-6h	1147.74	195.804	671.774	-2.54865	0.10844	23.5029	3.81e-122	6.47e-120
BnaA06g08510D	S-CK	S-6h	197.707	1314.68	756.193	2.74075	0.116641	-23.4973	4.35e-122	7.35e-120
BnaA07g37720D	S-CK	S-6h	398.236	1832.91	1115.57	2.19984	0.0940082	-23.4005	4.22e-121	7.09e-119
BnaC02g28110D	S-CK	S-6h	1506.63	319.152	912.892	-2.23668	0.0955831	23.4004	4.23e-121	7.09e-119
BnaA09g38360D	S-CK	S-6h	608.848	19.8104	314.329	-4.9424	0.211303	23.3901	5.39e-121	8.99e-119
BnaC02g05680D	S-CK	S-6h	60.7804	700.267	380.524	3.51786	0.150417	-23.3873	5.75e-121	9.56e-119
BnaC04g52160D	S-CK	S-6h	158.67	1037.93	598.299	2.70533	0.115735	-23.3751	7.66e-121	1.27e-118
BnaC07g36070D	S-CK	S-6h	536.848	2056.22	1296.53	1.93548	0.0829765	-23.3257	2.43e-120	4.01e-118
BnaC01g04240D	S-CK	S-6h	256.545	1166.19	711.368	2.18718	0.0939188	-23.288	5.86e-120	9.61e-118
BnaAnng02450D	S-CK	S-6h	1512.52	4198.6	2855.56	1.47248	0.0633888	-23.2293	2.3e-119	3.76e-117
BnaCnng45990D	S-CK	S-6h	195.958	1076.54	636.247	2.46264	0.106125	-23.205	4.05e-119	6.59e-117
BnaA01g34610D	S-CK	S-6h	1526.34	338.167	932.255	-2.17409	0.0941419	23.0937	5.35e-118	8.67e-116
BnaA06g36340D	S-CK	S-6h	174.746	970.163	572.454	2.47418	0.107169	-23.0866	6.32e-118	1.02e-115
BnaA05g00150D	S-CK	S-6h	10.7745	833.623	422.199	6.20919	0.26918	-23.0671	9.91e-118	1.59e-115
BnaA09g10200D	S-CK	S-6h	57.8577	690.184	374.021	3.58264	0.155509	-23.0382	1.93e-117	3.09e-115
BnaC04g06760D	S-CK	S-6h	7414.96	2192.15	4803.56	-1.75844	0.0764085	23.0136	3.4e-117	5.42e-115
BnaC04g10830D	S-CK	S-6h	18.5943	675.774	347.184	5.23984	0.227727	-23.0093	3.76e-117	5.97e-115
BnaA07g38610D	S-CK	S-6h	1519.86	322.115	920.986	-2.23976	0.0973628	23.0043	4.23e-117	6.68e-115
BnaA07g38400D	S-CK	S-6h	283.05	1390.59	836.822	2.29611	0.100115	-22.9346	2.1e-116	3.3e-114
BnaC03g72320D	S-CK	S-6h	607.954	58.6937	333.324	-3.37207	0.147179	22.9114	3.58e-116	5.61e-114
BnaC06g41060D	S-CK	S-6h	1407.91	301.371	854.642	-2.22276	0.097236	22.8594	1.18e-115	1.84e-113
BnaA05g03760D	S-CK	S-6h	25.8526	686.999	356.426	4.75652	0.209372	-22.718	2.97e-114	4.62e-112
BnaC04g47680D	S-CK	S-6h	2742.27	7914.14	5328.21	1.52998	0.0675054	-22.6646	1e-113	1.55e-111
BnaA03g13170D	S-CK	S-6h	12.1341	779.551	395.843	5.98525	0.264149	-22.6586	1.15e-113	1.77e-111
BnaA05g01040D	S-CK	S-6h	670.317	15.5292	342.923	-5.4214	0.239746	22.6131	3.22e-113	4.95e-111
BnaA09g29940D	S-CK	S-6h	920.237	108.047	514.142	-3.08881	0.136731	22.5903	5.39e-113	8.26e-111
BnaA10g25220D	S-CK	S-6h	354.183	1355.91	855.047	1.93453	0.0856855	-22.5771	7.28e-113	1.11e-110
BnaA07g34130D	S-CK	S-6h	770.206	104.798	437.502	-2.88046	0.127845	22.5309	2.07e-112	3.14e-110
BnaA05g31940D	S-CK	S-6h	848.865	2627.34	1738.1	1.62915	0.0723391	-22.521	2.59e-112	3.91e-110
BnaA04g24390D	S-CK	S-6h	180.213	1131.11	655.663	2.66135	0.118296	-22.4973	4.41e-112	6.65e-110
BnaA02g03720D	S-CK	S-6h	564.833	19.7639	292.299	-4.83278	0.214845	22.4943	4.72e-112	7.09e-110
BnaC03g08610D	S-CK	S-6h	760.855	117.976	439.416	-2.68687	0.119455	22.4927	4.89e-112	7.32e-110
BnaC02g42720D	S-CK	S-6h	249.492	1112.47	680.979	2.15337	0.0957811	-22.4822	6.2e-112	9.24e-110
BnaA06g22030D	S-CK	S-6h	50.8389	2848.71	1449.78	5.82852	0.259733	-22.4405	1.59e-111	2.35e-109
BnaC06g13860D	S-CK	S-6h	39.3232	584.147	311.735	3.89149	0.173739	-22.3985	4.07e-111	6.03e-109
BnaA02g28130D	S-CK	S-6h	7260	2343.15	4801.57	-1.63146	0.0729904	22.3517	1.16e-110	1.71e-108
BnaA10g12520D	S-CK	S-6h	99.9296	821.588	460.759	3.05459	0.13682	-22.3257	2.08e-110	3.06e-108
BnaC04g01980D	S-CK	S-6h	39.338	608.773	324.055	3.99062	0.179032	-22.29	4.62e-110	6.76e-108
BnaA05g12540D	S-CK	S-6h	49.5358	686.79	368.163	3.79847	0.170533	-22.2741	6.59e-110	9.6e-108
BnaC03g36110D	S-CK	S-6h	6750.03	1987.28	4368.65	-1.7639	0.0792234	22.2649	8.09e-110	1.17e-107
BnaA05g25230D	S-CK	S-6h	772.376	111.342	441.859	-2.79496	0.125672	22.2401	1.41e-109	2.03e-107
BnaC08g33910D	S-CK	S-6h	124.417	898.804	511.611	2.85818	0.128907	-22.1724	6.34e-109	9.13e-107
BnaC04g49360D	S-CK	S-6h	499.343	1700.73	1100.04	1.76778	0.0798187	-22.1475	1.1e-108	1.58e-106
BnaC09g51060D	S-CK	S-6h	147.885	859.258	503.571	2.53711	0.114568	-22.145	1.17e-108	1.67e-106
BnaA09g54170D	S-CK	S-6h	6.10368	1481.48	743.791	7.99013	0.361213	-22.1203	2.02e-108	2.87e-106
BnaC05g10910D	S-CK	S-6h	522.168	1799.6	1160.89	1.78615	0.0807695	-22.1142	2.31e-108	3.28e-106
BnaC09g17940D	S-CK	S-6h	850.166	135.87	493.018	-2.64559	0.119745	22.0934	3.65e-108	5.17e-106
BnaC03g44150D	S-CK	S-6h	1834.88	508.621	1171.75	-1.84928	0.0837231	22.088	4.12e-108	5.81e-106
BnaA03g01250D	S-CK	S-6h	913.43	3055.76	1984.59	1.74085	0.0788178	-22.087	4.21e-108	5.92e-106
BnaC09g17510D	S-CK	S-6h	564.677	47.0677	305.872	-3.58598	0.162379	22.084	4.51e-108	6.31e-106
BnaCnng02620D	S-CK	S-6h	115.169	881.071	498.12	2.92988	0.13307	-22.0176	1.95e-107	2.72e-105
BnaC04g27800D	S-CK	S-6h	325.451	1557.41	941.432	2.26409	0.102926	-21.9973	3.06e-107	4.25e-105
BnaC03g30070D	S-CK	S-6h	105.392	892.734	499.063	3.10841	0.141582	-21.9548	7.79e-107	1.08e-104
BnaA03g09920D	S-CK	S-6h	233.454	1431.22	832.337	2.62083	0.119381	-21.9536	8.01e-107	1.1e-104
BnaCnng44670D	S-CK	S-6h	2603.54	785.11	1694.32	-1.72975	0.0788071	21.9491	8.84e-107	1.21e-104
BnaA03g03450D	S-CK	S-6h	561.343	2142.29	1351.82	1.93095	0.0880348	-21.934	1.23e-106	1.69e-104
BnaA07g11080D	S-CK	S-6h	91.7997	774.649	433.224	3.08781	0.140811	-21.9288	1.38e-106	1.89e-104
BnaA06g17180D	S-CK	S-6h	341.243	1365.01	853.125	2.00156	0.0914599	-21.8846	3.64e-106	4.96e-104
BnaC08g49000D	S-CK	S-6h	2249.09	603.491	1426.29	-1.89817	0.0867553	21.8796	4.07e-106	5.51e-104
BnaC09g38470D	S-CK	S-6h	181.037	2931.01	1556.03	4.02649	0.184069	-21.8749	4.5e-106	6.08e-104
BnaC09g09660D	S-CK	S-6h	1137.59	267.247	702.421	-2.09155	0.0956735	21.8614	6.06e-106	8.16e-104
BnaC03g61030D	S-CK	S-6h	532.06	37.3359	284.698	-3.83193	0.175515	21.8325	1.14e-105	1.53e-103
BnaA02g21330D	S-CK	S-6h	426.494	2116.58	1271.54	2.3145	0.10615	-21.8041	2.12e-105	2.83e-103
BnaA09g21570D	S-CK	S-6h	675.975	2273.76	1474.87	1.75227	0.0803935	-21.7962	2.52e-105	3.36e-103
BnaC08g16730D	S-CK	S-6h	4751.95	13255	9003.47	1.48031	0.0679408	-21.7882	3e-105	3.99e-103
BnaA09g09720D	S-CK	S-6h	116.508	766.215	441.361	2.72895	0.125348	-21.771	4.37e-105	5.78e-103
BnaC04g27320D	S-CK	S-6h	1015.65	231.983	623.818	-2.13014	0.0978955	21.7593	5.64e-105	7.44e-103
BnaA09g27480D	S-CK	S-6h	38.4485	598.619	318.534	3.96426	0.182394	-21.7346	9.66e-105	1.27e-102
BnaA03g25100D	S-CK	S-6h	1205.02	321.749	763.385	-1.90519	0.0876977	21.7244	1.21e-104	1.58e-102
BnaA07g05770D	S-CK	S-6h	24.8495	572.731	298.79	4.57015	0.210459	-21.7151	1.48e-104	1.93e-102
BnaC09g04060D	S-CK	S-6h	788.373	3436.33	2112.35	2.12919	0.098085	-21.7076	1.74e-104	2.26e-102
BnaA10g10590D	S-CK	S-6h	224.772	1027.23	626.003	2.19324	0.101344	-21.6415	7.31e-104	9.49e-102
BnaA09g12880D	S-CK	S-6h	4710.5	1280.2	2995.35	-1.87922	0.0869469	21.6134	1.34e-103	1.74e-101
BnaC08g11100D	S-CK	S-6h	149.328	861.86	505.594	2.52606	0.117175	-21.5581	4.45e-103	5.73e-101
BnaC07g26590D	S-CK	S-6h	7.14021	989.151	498.146	7.10463	0.329697	-21.5489	5.42e-103	6.96e-101
BnaA02g33910D	S-CK	S-6h	156.641	975.264	565.953	2.63782	0.122642	-21.5083	1.3e-102	1.67e-100
BnaC03g59990D	S-CK	S-6h	381.857	1616.34	999.096	2.07941	0.0966827	-21.5076	1.32e-102	1.69e-100
BnaAnng13720D	S-CK	S-6h	544.436	2101.2	1322.82	1.95106	0.0907777	-21.4928	1.82e-102	2.31e-100
BnaC01g21110D	S-CK	S-6h	123.218	750.868	437.043	2.61213	0.121659	-21.4709	2.91e-102	3.69e-100
BnaC05g52020D	S-CK	S-6h	294.127	1289.89	792.009	2.13079	0.0993733	-21.4423	5.39e-102	6.82e-100
BnaC04g14110D	S-CK	S-6h	172.886	995.227	584.056	2.53299	0.118141	-21.4404	5.62e-102	7.08e-100
BnaA07g32990D	S-CK	S-6h	376.497	1376.47	876.482	1.86661	0.0870875	-21.4338	6.47e-102	8.13e-100
BnaA09g16950D	S-CK	S-6h	781.099	121.834	451.467	-2.67874	0.125231	21.3904	1.64e-101	2.05e-99
BnaC01g13420D	S-CK	S-6h	2005.55	77.9889	1041.77	-4.68546	0.219083	21.3867	1.78e-101	2.22e-99
BnaC06g07780D	S-CK	S-6h	529.266	44.6375	286.952	-3.56716	0.166943	21.3675	2.68e-101	3.34e-99
BnaA03g50900D	S-CK	S-6h	181.865	959.592	570.729	2.41143	0.113101	-21.3211	7.24e-101	8.98e-99
BnaC03g37680D	S-CK	S-6h	1242.88	4837.1	3039.99	1.95827	0.0921182	-21.2582	2.77e-100	3.42e-98
BnaC05g16290D	S-CK	S-6h	422.441	1608.76	1015.6	1.93048	0.0909021	-21.2369	4.36e-100	5.37e-98
BnaC07g11880D	S-CK	S-6h	10043.2	3373.91	6708.55	-1.57356	0.0741576	21.2191	6.36e-100	7.82e-98
BnaC05g14070D	S-CK	S-6h	279.463	1401.84	840.649	2.32511	0.109766	-21.1824	1.39e-99	1.7e-97
BnaC08g28500D	S-CK	S-6h	4375.4	11429.5	7902.45	1.38576	0.0655125	-21.1527	2.61e-99	3.18e-97
BnaC02g00340D	S-CK	S-6h	593.168	75.4463	334.307	-2.97551	0.140772	21.1371	3.63e-99	4.41e-97
BnaC09g20030D	S-CK	S-6h	560.138	1875.53	1217.83	1.74536	0.0826582	-21.1154	5.74e-99	6.97e-97
BnaA09g50980D	S-CK	S-6h	1109.4	2999.31	2054.36	1.43488	0.0679933	-21.1033	7.42e-99	8.97e-97
BnaC02g47680D	S-CK	S-6h	752.567	143.307	447.937	-2.39287	0.113688	21.0476	2.4e-98	2.9e-96
BnaC05g31450D	S-CK	S-6h	2052.9	614.556	1333.73	-1.74024	0.0826818	21.0475	2.41e-98	2.9e-96
BnaC08g33540D	S-CK	S-6h	388.895	1533.52	961.208	1.9825	0.094246	-21.0354	3.11e-98	3.73e-96
BnaA05g29710D	S-CK	S-6h	3236.84	1057.55	2147.2	-1.615	0.0768109	21.0257	3.82e-98	4.56e-96
BnaC08g16330D	S-CK	S-6h	561.257	64.995	313.126	-3.10669	0.147871	21.0094	5.38e-98	6.41e-96
BnaA07g25000D	S-CK	S-6h	80.943	1983.66	1032.3	4.61998	0.220206	-20.9803	9.93e-98	1.18e-95
BnaC03g54440D	S-CK	S-6h	751.993	92.7415	422.367	-3.02214	0.144152	20.9649	1.37e-97	1.62e-95
BnaA02g33370D	S-CK	S-6h	4019.13	1253.53	2636.33	-1.6802	0.0802752	20.9305	2.82e-97	3.33e-95
BnaA03g00180D	S-CK	S-6h	297.838	1141.64	719.737	1.93379	0.0924018	-20.9281	2.97e-97	3.5e-95
BnaC03g49100D	S-CK	S-6h	36.4788	2974.3	1505.39	6.36765	0.304555	-20.908	4.53e-97	5.31e-95
BnaC03g74360D	S-CK	S-6h	85.6363	618.489	352.063	2.86488	0.137411	-20.849	1.56e-96	1.82e-94
BnaC09g07250D	S-CK	S-6h	212.413	924.565	568.489	2.12781	0.102271	-20.8057	3.84e-96	4.48e-94
BnaC08g31140D	S-CK	S-6h	43.4725	504.277	273.875	3.5276	0.169657	-20.7925	5.06e-96	5.88e-94
BnaA03g50850D	S-CK	S-6h	1833.38	605.526	1219.45	-1.59806	0.0769641	20.7638	9.21e-96	1.07e-93
BnaA06g04160D	S-CK	S-6h	61.4085	598.246	329.827	3.29207	0.158686	-20.7457	1.34e-95	1.55e-93
BnaC03g11820D	S-CK	S-6h	113.017	698.278	405.648	2.62816	0.126815	-20.7243	2.09e-95	2.41e-93
BnaCnng60760D	S-CK	S-6h	2523.65	599.18	1561.42	-2.07478	0.100253	20.6954	3.81e-95	4.38e-93
BnaC06g20160D	S-CK	S-6h	597.362	65.747	331.554	-3.18566	0.154021	20.6833	4.9e-95	5.61e-93
BnaC01g38480D	S-CK	S-6h	821.827	175.178	498.502	-2.22924	0.107782	20.6829	4.94e-95	5.64e-93
BnaCnng07350D	S-CK	S-6h	396.864	1776.85	1086.86	2.16819	0.105127	-20.6244	1.66e-94	1.89e-92
BnaA03g45080D	S-CK	S-6h	727.476	85.455	406.466	-3.09026	0.149887	20.6173	1.92e-94	2.18e-92
BnaA08g21760D	S-CK	S-6h	193.517	1137.19	665.353	2.56601	0.124833	-20.5554	6.88e-94	7.79e-92
BnaC03g56630D	S-CK	S-6h	1765.91	5579.03	3672.47	1.65996	0.0810399	-20.4832	3.04e-93	3.43e-91
BnaA01g02620D	S-CK	S-6h	322.387	1584.46	953.422	2.3031	0.112528	-20.4669	4.25e-93	4.79e-91
BnaA03g02040D	S-CK	S-6h	394.459	1465.99	930.222	1.89205	0.0926701	-20.4171	1.18e-92	1.32e-90
BnaA04g05120D	S-CK	S-6h	1893.79	4391.28	3142.54	1.2135	0.0598353	-20.2807	1.9e-91	2.13e-89
BnaA07g29470D	S-CK	S-6h	804.996	2874.44	1839.72	1.83862	0.0908036	-20.2483	3.68e-91	4.1e-89
BnaA08g12420D	S-CK	S-6h	206.644	936.498	571.571	2.18868	0.10812	-20.2431	4.09e-91	4.55e-89
BnaC09g10990D	S-CK	S-6h	619.373	103.088	361.23	-2.58844	0.1279	20.238	4.53e-91	5.03e-89
BnaA01g05060D	S-CK	S-6h	25.8841	1511.39	768.635	5.90509	0.291858	-20.2327	5.04e-91	5.58e-89
BnaC02g10660D	S-CK	S-6h	81.609	625.198	353.403	2.95122	0.145974	-20.2174	6.88e-91	7.6e-89
BnaA06g23820D	S-CK	S-6h	77.2232	572.091	324.657	2.90515	0.143797	-20.2032	9.18e-91	1.01e-88
BnaC05g44880D	S-CK	S-6h	893.225	2735.72	1814.47	1.61318	0.0798955	-20.1912	1.17e-90	1.29e-88
BnaC03g65100D	S-CK	S-6h	200.859	1130.84	665.851	2.50369	0.124157	-20.1655	1.97e-90	2.16e-88
BnaC07g05000D	S-CK	S-6h	88.7728	643.614	366.193	2.83886	0.140812	-20.1606	2.17e-90	2.37e-88
BnaA09g51810D	S-CK	S-6h	597.586	84.4176	341.002	-2.82123	0.139974	20.1554	2.41e-90	2.63e-88
BnaA07g28990D	S-CK	S-6h	1783.06	488.87	1135.96	-1.86868	0.092756	20.1461	2.91e-90	3.16e-88
BnaA09g54980D	S-CK	S-6h	139.307	929.755	534.531	2.74331	0.136183	-20.1442	3.03e-90	3.28e-88
BnaC08g41390D	S-CK	S-6h	1450.43	352.072	901.25	-2.04349	0.101473	20.1383	3.41e-90	3.68e-88
BnaC09g34840D	S-CK	S-6h	143.949	843.551	493.75	2.559	0.127166	-20.1233	4.61e-90	4.97e-88
BnaC08g46340D	S-CK	S-6h	501.13	44.1469	272.639	-3.50045	0.174466	20.0638	1.53e-89	1.64e-87
BnaA01g34790D	S-CK	S-6h	110	678.462	394.231	2.63949	0.131689	-20.0433	2.31e-89	2.47e-87
BnaA09g28670D	S-CK	S-6h	460.009	1526.85	993.432	1.73435	0.0865323	-20.0429	2.33e-89	2.49e-87
BnaC05g43540D	S-CK	S-6h	695.526	2265.25	1480.39	1.70377	0.0850214	-20.0393	2.5e-89	2.66e-87
BnaC01g06660D	S-CK	S-6h	4.59895	1286.21	645.405	8.17431	0.408866	-19.9927	6.38e-89	6.78e-87
BnaC04g13550D	S-CK	S-6h	255.48	1094.1	674.791	2.10005	0.105059	-19.9893	6.83e-89	7.23e-87
BnaAnng01320D	S-CK	S-6h	5.32721	956.534	480.931	7.44931	0.372825	-19.9807	8.1e-89	8.56e-87
BnaC01g00800D	S-CK	S-6h	1395.7	402.55	899.126	-1.79379	0.0897923	19.9771	8.72e-89	9.19e-87
BnaC01g36330D	S-CK	S-6h	47.0767	583.246	315.161	3.62021	0.181947	-19.897	4.32e-88	4.54e-86
BnaC05g15160D	S-CK	S-6h	1381.88	3851.68	2616.78	1.48137	0.0744706	-19.892	4.77e-88	5e-86
BnaC09g13530D	S-CK	S-6h	872.718	177.894	525.306	-2.2929	0.115352	19.8774	6.39e-88	6.68e-86
BnaC03g30370D	S-CK	S-6h	511.853	58.1692	285.011	-3.13682	0.15785	19.8721	7.09e-88	7.39e-86
BnaA01g07960D	S-CK	S-6h	806.528	160.626	483.577	-2.33187	0.117387	19.8647	8.22e-88	8.55e-86
BnaC08g00490D	S-CK	S-6h	1584.01	497.8	1040.9	-1.66912	0.084047	19.8594	9.14e-88	9.48e-86
BnaAnng27980D	S-CK	S-6h	85.2316	617.612	351.422	2.85383	0.143738	-19.8544	1.01e-87	1.04e-85
BnaC05g46560D	S-CK	S-6h	828.086	2486.99	1657.54	1.5867	0.0799622	-19.8431	1.26e-87	1.3e-85
BnaC03g78230D	S-CK	S-6h	1119.5	3053.88	2086.69	1.44459	0.0728709	-19.824	1.85e-87	1.9e-85
BnaA08g16050D	S-CK	S-6h	436.458	16.0242	226.241	-4.76936	0.240759	19.8097	2.46e-87	2.52e-85
BnaA03g50800D	S-CK	S-6h	52.3218	548.006	300.164	3.42086	0.173087	-19.7638	6.1e-87	6.24e-85
BnaA08g17100D	S-CK	S-6h	156.739	787.046	471.892	2.33869	0.118337	-19.7629	6.21e-87	6.34e-85
BnaA06g34490D	S-CK	S-6h	483.083	1523.19	1003.14	1.65694	0.0839025	-19.7484	8.28e-87	8.42e-85
BnaA08g10840D	S-CK	S-6h	782.686	139.192	460.939	-2.49266	0.126447	19.7131	1.66e-86	1.69e-84
BnaA06g21890D	S-CK	S-6h	191.079	843.771	517.425	2.14135	0.108746	-19.6913	2.56e-86	2.59e-84
BnaC07g37570D	S-CK	S-6h	53.8233	1703.09	878.454	4.99155	0.253643	-19.6794	3.24e-86	3.27e-84
BnaA03g22890D	S-CK	S-6h	18.9776	509.625	264.301	4.75624	0.241716	-19.677	3.39e-86	3.42e-84
BnaA07g06510D	S-CK	S-6h	474.461	45.0944	259.778	-3.39576	0.172735	19.6587	4.87e-86	4.89e-84
BnaC03g51620D	S-CK	S-6h	76.7801	607.569	342.174	2.99304	0.152372	-19.6429	6.65e-86	6.66e-84
BnaA09g27270D	S-CK	S-6h	498.567	53.0133	275.79	-3.23591	0.165036	19.6073	1.34e-85	1.34e-83
BnaA03g18910D	S-CK	S-6h	26.9457	449.482	238.214	4.10074	0.209247	-19.5976	1.62e-85	1.62e-83
BnaC05g44660D	S-CK	S-6h	175.119	807.923	491.521	2.21271	0.113036	-19.5752	2.51e-85	2.5e-83
BnaA09g08290D	S-CK	S-6h	54.3067	512.787	283.547	3.21861	0.164519	-19.5637	3.15e-85	3.13e-83
BnaA04g28480D	S-CK	S-6h	142.093	782.547	462.32	2.46769	0.126196	-19.5545	3.78e-85	3.74e-83
BnaA09g53080D	S-CK	S-6h	669.339	136.094	402.716	-2.29966	0.117912	19.5032	1.03e-84	1.02e-82
BnaC09g33200D	S-CK	S-6h	233.355	913.072	573.213	1.96929	0.101088	-19.4809	1.59e-84	1.57e-82
BnaC07g11890D	S-CK	S-6h	70.318	561.628	315.973	3.0047	0.1545	-19.4479	3.04e-84	2.98e-82
BnaC08g31130D	S-CK	S-6h	197.787	887.256	542.522	2.16548	0.111417	-19.4357	3.85e-84	3.77e-82
BnaA05g31720D	S-CK	S-6h	136.108	797.004	466.556	2.56215	0.131983	-19.4127	6.03e-84	5.89e-82
BnaA09g39340D	S-CK	S-6h	201.697	980.375	591.036	2.28232	0.117617	-19.4047	7.04e-84	6.86e-82
BnaA09g35450D	S-CK	S-6h	40.9531	469.992	255.472	3.52609	0.181781	-19.3975	8.11e-84	7.88e-82
BnaA09g38770D	S-CK	S-6h	316.145	1221.13	768.639	1.95487	0.100843	-19.3853	1.03e-83	9.97e-82
BnaA05g22360D	S-CK	S-6h	294.01	1158.97	726.49	1.98501	0.102443	-19.3767	1.21e-83	1.17e-81
BnaC09g22760D	S-CK	S-6h	439.631	28.8038	234.217	-3.93672	0.203179	19.3756	1.24e-83	1.2e-81
BnaA03g42110D	S-CK	S-6h	108.59	641.946	375.268	2.55914	0.132176	-19.3616	1.63e-83	1.57e-81
BnaA06g28200D	S-CK	S-6h	478.512	37.0591	257.786	-3.69495	0.19085	19.3605	1.66e-83	1.6e-81
BnaA09g23510D	S-CK	S-6h	418.705	29.5108	224.108	-3.8181	0.197327	19.3491	2.07e-83	1.99e-81
BnaA01g01550D	S-CK	S-6h	154.76	726.427	440.594	2.22927	0.115287	-19.3368	2.63e-83	2.52e-81
BnaA08g00950D	S-CK	S-6h	60.3084	503.259	281.784	3.07927	0.159538	-19.3012	5.24e-83	5e-81
BnaC04g42010D	S-CK	S-6h	4851.74	2095.51	3473.63	-1.21178	0.0628609	19.2772	8.35e-83	7.94e-81
BnaC01g44580D	S-CK	S-6h	2131.88	707.396	1419.64	-1.59113	0.0825866	19.2662	1.03e-82	9.79e-81
BnaA09g03360D	S-CK	S-6h	213.55	890.149	551.849	2.05124	0.106568	-19.2483	1.46e-82	1.38e-80
BnaC02g41470D	S-CK	S-6h	878.138	212.36	545.249	-2.04609	0.106521	19.2083	3.16e-82	2.98e-80
BnaA10g14320D	S-CK	S-6h	179.566	1028.11	603.836	2.52739	0.131702	-19.1902	4.47e-82	4.21e-80
BnaC07g24090D	S-CK	S-6h	251.133	1353.6	802.366	2.43297	0.126984	-19.1597	8.04e-82	7.56e-80
BnaA01g16780D	S-CK	S-6h	700.308	1892.54	1296.42	1.43491	0.0752205	-19.076	4e-81	3.75e-79
BnaA05g14080D	S-CK	S-6h	693.762	102.268	398.015	-2.7627	0.144932	19.0621	5.22e-81	4.88e-79
BnaC03g77910D	S-CK	S-6h	26.9322	1323.64	675.284	5.6537	0.296722	-19.0538	6.11e-81	5.7e-79
BnaC03g11050D	S-CK	S-6h	303.573	1049.33	676.451	1.78713	0.0938585	-19.0407	7.85e-81	7.31e-79
BnaA03g38170D	S-CK	S-6h	63.6048	500.091	281.848	2.96382	0.15567	-19.0391	8.09e-81	7.51e-79
BnaAnng24030D	S-CK	S-6h	582.057	103.832	342.944	-2.48377	0.130553	19.0249	1.06e-80	9.82e-79
BnaC09g50160D	S-CK	S-6h	332.229	1108.37	720.299	1.74284	0.0916944	-19.0071	1.49e-80	1.38e-78
BnaA01g08770D	S-CK	S-6h	89.4556	647.868	368.662	2.86145	0.150753	-18.981	2.45e-80	2.26e-78
BnaA08g23300D	S-CK	S-6h	842.775	218.132	530.454	-1.94928	0.102742	18.9725	2.88e-80	2.65e-78
BnaC01g37590D	S-CK	S-6h	709.665	142.392	426.029	-2.31332	0.122052	18.9536	4.13e-80	3.79e-78
BnaC09g17950D	S-CK	S-6h	626.408	120.467	373.438	-2.37967	0.12562	18.9434	5.01e-80	4.59e-78
BnaA02g31290D	S-CK	S-6h	314.373	1077.86	696.117	1.77844	0.0939592	-18.9278	6.74e-80	6.15e-78
BnaC04g56750D	S-CK	S-6h	353.389	1381.89	867.64	1.97423	0.104398	-18.9107	9.32e-80	8.49e-78
BnaA03g08110D	S-CK	S-6h	27.3875	470.068	248.728	4.08822	0.216216	-18.9081	9.79e-80	8.9e-78
BnaA07g34240D	S-CK	S-6h	182.123	900.914	541.519	2.30118	0.12194	-18.8715	1.96e-79	1.78e-77
BnaA06g06900D	S-CK	S-6h	47.823	450.612	249.217	3.24186	0.171967	-18.8516	2.85e-79	2.58e-77
BnaC07g36250D	S-CK	S-6h	1172.04	3101.45	2136.75	1.40151	0.0743967	-18.8383	3.66e-79	3.31e-77
BnaC03g48540D	S-CK	S-6h	142.505	760.023	451.264	2.41068	0.127993	-18.8344	3.95e-79	3.55e-77
BnaCnng47320D	S-CK	S-6h	17.3014	390.4	203.851	4.48501	0.238315	-18.8197	5.21e-79	4.69e-77
BnaC09g15120D	S-CK	S-6h	195.877	793.294	494.585	2.01824	0.107256	-18.817	5.48e-79	4.91e-77
BnaC07g49620D	S-CK	S-6h	394.55	36.0457	215.298	-3.45185	0.183468	18.8145	5.75e-79	5.14e-77
BnaC05g00440D	S-CK	S-6h	775.764	143.081	459.422	-2.43827	0.12974	18.7936	8.52e-79	7.61e-77
BnaAnng14060D	S-CK	S-6h	1722.36	512.222	1117.29	-1.75149	0.0933359	18.7654	1.45e-78	1.29e-76
BnaC02g44780D	S-CK	S-6h	817.038	203.928	510.483	-2.00068	0.106652	18.7589	1.64e-78	1.45e-76
BnaC02g04560D	S-CK	S-6h	167.422	758.921	463.172	2.18835	0.116799	-18.736	2.52e-78	2.23e-76
BnaA02g31710D	S-CK	S-6h	711.55	2212.21	1461.88	1.63572	0.087364	-18.723	3.21e-78	2.84e-76
BnaA02g23870D	S-CK	S-6h	1483.11	3826.51	2654.81	1.36728	0.0730597	-18.7145	3.77e-78	3.33e-76
BnaA06g13740D	S-CK	S-6h	535.037	4370.45	2452.74	3.03337	0.162111	-18.7117	3.97e-78	3.5e-76
BnaA06g09200D	S-CK	S-6h	23.8213	410.897	217.359	4.13576	0.221411	-18.6791	7.32e-78	6.44e-76
BnaC03g49400D	S-CK	S-6h	60.2885	469.605	264.947	2.98511	0.160049	-18.6512	1.24e-77	1.08e-75
BnaA06g23420D	S-CK	S-6h	2004.67	5230.47	3617.57	1.3846	0.0742825	-18.6396	1.53e-77	1.34e-75
BnaA03g39830D	S-CK	S-6h	1058.09	292.46	675.273	-1.85557	0.099628	18.6249	2.02e-77	1.76e-75
BnaC07g14700D	S-CK	S-6h	222.368	959.963	591.166	2.11901	0.113806	-18.6195	2.23e-77	1.94e-75
BnaC08g15790D	S-CK	S-6h	1157.73	287.64	722.686	-2.01048	0.108014	18.6132	2.51e-77	2.18e-75
BnaC03g59280D	S-CK	S-6h	162.478	738.469	450.474	2.19549	0.118091	-18.5915	3.77e-77	3.27e-75
BnaC01g04340D	S-CK	S-6h	53.5438	491.758	272.651	3.18992	0.171691	-18.5794	4.71e-77	4.08e-75
BnaC04g29690D	S-CK	S-6h	358.974	1273.17	816.071	1.82929	0.0985027	-18.5709	5.52e-77	4.77e-75
BnaA03g34150D	S-CK	S-6h	103.105	717.325	410.215	2.81092	0.151368	-18.5701	5.61e-77	4.83e-75
BnaC04g45200D	S-CK	S-6h	4559.49	2069.38	3314.43	-1.13958	0.0613952	18.5613	6.6e-77	5.68e-75
BnaCnng30830D	S-CK	S-6h	105.862	621.764	363.813	2.56828	0.138444	-18.551	8e-77	6.86e-75
BnaC08g49970D	S-CK	S-6h	649.094	111.229	380.162	-2.54461	0.137192	18.5478	8.49e-77	7.26e-75
BnaA05g24150D	S-CK	S-6h	343.547	1181.33	762.438	1.77784	0.0959046	-18.5376	1.03e-76	8.77e-75
BnaC07g33180D	S-CK	S-6h	123.73	678.918	401.324	2.4616	0.132794	-18.537	1.04e-76	8.85e-75
BnaC04g41340D	S-CK	S-6h	560.38	1724.2	1142.29	1.62401	0.0876587	-18.5265	1.26e-76	1.07e-74
BnaC04g14990D	S-CK	S-6h	132.512	698.851	415.682	2.39364	0.129317	-18.5098	1.72e-76	1.46e-74
BnaCnng31520D	S-CK	S-6h	384.294	14.9399	199.617	-4.67649	0.252756	18.502	1.99e-76	1.69e-74
BnaC08g12490D	S-CK	S-6h	755.153	5983.68	3369.41	2.98801	0.161527	-18.4985	2.12e-76	1.79e-74
BnaC05g51160D	S-CK	S-6h	621.589	109.901	365.745	-2.50143	0.13523	18.4976	2.16e-76	1.82e-74
BnaA05g03490D	S-CK	S-6h	320.677	1192.69	756.686	1.89408	0.10244	-18.4896	2.5e-76	2.11e-74
BnaC03g61740D	S-CK	S-6h	358.593	17.9406	188.267	-4.32293	0.233885	18.4831	2.82e-76	2.37e-74
BnaC03g19570D	S-CK	S-6h	354.507	1328.61	841.561	1.91293	0.103525	-18.478	3.1e-76	2.6e-74
BnaC04g17620D	S-CK	S-6h	193.735	908.34	551.038	2.23427	0.120959	-18.4713	3.52e-76	2.94e-74
BnaC07g49800D	S-CK	S-6h	870.722	208.396	539.559	-2.06573	0.1119	18.4605	4.29e-76	3.58e-74
BnaC02g00990D	S-CK	S-6h	347.314	1193.92	770.618	1.78778	0.0968539	-18.4585	4.46e-76	3.71e-74
BnaC01g35580D	S-CK	S-6h	1810.66	667.722	1239.19	-1.43929	0.0782853	18.3852	1.73e-75	1.43e-73
BnaC03g77160D	S-CK	S-6h	358.141	1106.23	732.184	1.6273	0.0885958	-18.3677	2.38e-75	1.98e-73
BnaC03g67920D	S-CK	S-6h	1105.62	40.8271	573.223	-4.75858	0.259476	18.3392	4.03e-75	3.33e-73
BnaC06g18710D	S-CK	S-6h	2531.91	705.571	1618.74	-1.84381	0.100563	18.3349	4.36e-75	3.6e-73
BnaC07g44600D	S-CK	S-6h	129.554	640.099	384.827	2.30763	0.125936	-18.3239	5.34e-75	4.39e-73
BnaC01g09540D	S-CK	S-6h	834.532	148.839	491.685	-2.49089	0.135976	18.3185	5.89e-75	4.84e-73
BnaC01g15980D	S-CK	S-6h	311.641	1023.12	667.381	1.71771	0.0938697	-18.2989	8.44e-75	6.92e-73
BnaC09g03670D	S-CK	S-6h	332.547	1441.19	886.87	2.12311	0.116439	-18.2337	2.79e-74	2.28e-72
BnaC09g31430D	S-CK	S-6h	331.081	1059.49	695.284	1.68052	0.0922535	-18.2163	3.83e-74	3.13e-72
BnaC06g31680D	S-CK	S-6h	28.0856	390.047	209.066	3.78334	0.207794	-18.2072	4.53e-74	3.69e-72
BnaA02g03310D	S-CK	S-6h	522.207	97.6049	309.906	-2.419	0.132975	18.1914	6.04e-74	4.91e-72
BnaA10g00280D	S-CK	S-6h	293.057	1127.45	710.253	1.93649	0.106458	-18.1901	6.18e-74	5.01e-72
BnaC03g32370D	S-CK	S-6h	107.63	574.174	340.902	2.40867	0.132631	-18.1606	1.06e-73	8.57e-72
BnaCnng02590D	S-CK	S-6h	634.288	137.478	385.883	-2.20739	0.121553	18.1599	1.07e-73	8.66e-72
BnaA06g22750D	S-CK	S-6h	408.009	49.2458	228.627	-3.05128	0.16803	18.1591	1.09e-73	8.77e-72
BnaA06g18630D	S-CK	S-6h	3053.51	1213.66	2133.59	-1.33145	0.0733402	18.1544	1.19e-73	9.54e-72
BnaC06g10390D	S-CK	S-6h	379.226	33.3199	206.273	-3.51044	0.193443	18.1472	1.35e-73	1.09e-71
BnaC07g21910D	S-CK	S-6h	23.3216	365.518	194.42	3.97223	0.219087	-18.1308	1.82e-73	1.46e-71
BnaC05g06500D	S-CK	S-6h	369.962	1180.16	775.062	1.67807	0.0926795	-18.1062	2.85e-73	2.28e-71
BnaA06g32840D	S-CK	S-6h	3326.78	1231.91	2279.35	-1.43328	0.079243	18.0872	4.02e-73	3.21e-71
BnaA09g47680D	S-CK	S-6h	571.769	1968.74	1270.25	1.78803	0.0988986	-18.0794	4.63e-73	3.69e-71
BnaC09g08120D	S-CK	S-6h	371.807	21.0585	196.433	-4.1443	0.229252	18.0775	4.79e-73	3.81e-71
BnaC05g00370D	S-CK	S-6h	352.626	1194.97	773.8	1.75743	0.0973595	-18.051	7.75e-73	6.15e-71
BnaC08g42450D	S-CK	S-6h	740.995	2046.41	1393.7	1.46582	0.0812064	-18.0506	7.81e-73	6.18e-71
BnaA06g09540D	S-CK	S-6h	618.869	1754.79	1186.83	1.50263	0.0833491	-18.0282	1.17e-72	9.25e-71
BnaC04g54520D	S-CK	S-6h	11.5625	386.587	199.075	5.01722	0.278309	-18.0276	1.18e-72	9.34e-71
BnaC05g35010D	S-CK	S-6h	459	58.1087	258.555	-2.97818	0.165476	17.9976	2.03e-72	1.6e-70
BnaA07g15940D	S-CK	S-6h	1292.39	3128.17	2210.28	1.27396	0.0708416	-17.9833	2.64e-72	2.07e-70
BnaCnng25850D	S-CK	S-6h	625.624	113.553	369.589	-2.4669	0.137242	17.9748	3.07e-72	2.41e-70
BnaA04g21230D	S-CK	S-6h	1103.87	283.609	693.74	-1.96051	0.109095	17.9707	3.3e-72	2.58e-70
BnaAnng03700D	S-CK	S-6h	51.1772	426.063	238.62	3.04802	0.169746	-17.9564	4.28e-72	3.34e-70
BnaA08g17810D	S-CK	S-6h	116.008	582.749	349.379	2.33121	0.129883	-17.9485	4.93e-72	3.84e-70
BnaA08g04520D	S-CK	S-6h	8099.32	3643.27	5871.29	-1.15253	0.0642222	17.946	5.16e-72	4.01e-70
BnaC05g16900D	S-CK	S-6h	672.27	1775.21	1223.74	1.40366	0.0783009	-17.9265	7.32e-72	5.68e-70
BnaC06g17940D	S-CK	S-6h	130.935	714.266	422.601	2.44311	0.136388	-17.9129	9.35e-72	7.24e-70
BnaA07g23670D	S-CK	S-6h	921.784	270.21	595.997	-1.77103	0.0989263	17.9025	1.13e-71	8.71e-70
BnaA07g34860D	S-CK	S-6h	106.069	576.197	341.133	2.44717	0.136927	-17.8721	1.95e-71	1.5e-69
BnaA10g13310D	S-CK	S-6h	687.283	163.509	425.396	-2.07367	0.11603	17.8718	1.95e-71	1.5e-69
BnaC07g33620D	S-CK	S-6h	367.732	1132.32	750.026	1.62159	0.0908006	-17.8588	2.47e-71	1.9e-69
BnaC08g46530D	S-CK	S-6h	379.163	37.1157	208.139	-3.35114	0.187964	17.8287	4.23e-71	3.25e-69
BnaC01g25850D	S-CK	S-6h	980.021	286.982	633.502	-1.77127	0.0993524	17.8281	4.28e-71	3.27e-69
BnaA09g44550D	S-CK	S-6h	734.338	1872.03	1303.18	1.34994	0.0757298	-17.8257	4.46e-71	3.41e-69
BnaA10g13830D	S-CK	S-6h	977.267	297.318	637.293	-1.71744	0.0963477	17.8255	4.48e-71	3.42e-69
BnaA09g38550D	S-CK	S-6h	60.957	422.761	241.859	2.79442	0.156781	-17.8237	4.63e-71	3.52e-69
BnaC06g02740D	S-CK	S-6h	462.85	1833.97	1148.41	1.98059	0.11125	-17.803	6.69e-71	5.08e-69
BnaA07g30160D	S-CK	S-6h	113.502	653.327	383.415	2.53788	0.142577	-17.8001	7.06e-71	5.35e-69
BnaC06g03750D	S-CK	S-6h	232.429	913.926	573.178	1.97279	0.110937	-17.7829	9.58e-71	7.25e-69
BnaC03g15980D	S-CK	S-6h	44.9554	391.808	218.382	3.11061	0.175009	-17.7739	1.12e-70	8.49e-69
BnaA05g28400D	S-CK	S-6h	121.563	613.415	367.489	2.31958	0.130531	-17.7704	1.2e-70	9.03e-69
BnaA09g07350D	S-CK	S-6h	607.083	1802.1	1204.59	1.57515	0.0886587	-17.7665	1.29e-70	9.67e-69
BnaC05g09880D	S-CK	S-6h	11913	23521.9	17717.5	0.981419	0.0552631	-17.759	1.47e-70	1.1e-68
BnaCnng03470D	S-CK	S-6h	7979.64	3297.12	5638.38	-1.27532	0.0719033	17.7366	2.19e-70	1.64e-68
BnaCnng54110D	S-CK	S-6h	102.687	2538.51	1320.6	4.62981	0.261057	-17.7349	2.26e-70	1.69e-68
BnaC09g08180D	S-CK	S-6h	184.804	841.746	513.275	2.203	0.124648	-17.6737	6.69e-70	4.99e-68
BnaA06g05210D	S-CK	S-6h	122.045	593.73	357.888	2.29575	0.129976	-17.6629	8.1e-70	6.04e-68
BnaC03g55440D	S-CK	S-6h	375.09	1195.52	785.305	1.67395	0.0949611	-17.6278	1.51e-69	1.12e-67
BnaC06g09680D	S-CK	S-6h	1214.73	256.495	735.613	-2.24708	0.127526	17.6205	1.71e-69	1.27e-67
BnaA07g31880D	S-CK	S-6h	496.605	1899.13	1197.87	1.93558	0.110009	-17.5947	2.7e-69	2e-67
BnaA06g12890D	S-CK	S-6h	92.6981	596.634	344.666	2.69128	0.153057	-17.5835	3.29e-69	2.44e-67
BnaC05g38410D	S-CK	S-6h	115.92	597.353	356.637	2.37138	0.134927	-17.5752	3.82e-69	2.82e-67
BnaA04g04140D	S-CK	S-6h	1236.68	422.679	829.681	-1.5499	0.0882316	17.5662	4.47e-69	3.29e-67
BnaA04g22770D	S-CK	S-6h	141.427	714.944	428.186	2.35524	0.134122	-17.5605	4.95e-69	3.64e-67
BnaC01g10210D	S-CK	S-6h	12.8772	345.471	179.174	4.76686	0.271537	-17.5551	5.44e-69	3.99e-67
BnaA03g34110D	S-CK	S-6h	884.955	192.901	538.928	-2.20063	0.125526	17.5313	8.27e-69	6.06e-67
BnaAnng07270D	S-CK	S-6h	35.3375	399.723	217.53	3.50148	0.199732	-17.5309	8.33e-69	6.09e-67
BnaA08g08490D	S-CK	S-6h	174.654	689.26	431.957	1.97664	0.112937	-17.5021	1.38e-68	1.01e-66
BnaA09g09500D	S-CK	S-6h	705.505	156.483	430.994	-2.17594	0.124424	17.4881	1.76e-68	1.29e-66
BnaA06g18440D	S-CK	S-6h	246.16	873.766	559.963	1.83331	0.104882	-17.4798	2.04e-68	1.49e-66
BnaC07g43320D	S-CK	S-6h	139.777	624.724	382.25	2.15307	0.123208	-17.4751	2.22e-68	1.61e-66
BnaA10g26350D	S-CK	S-6h	743.233	183.984	463.608	-2.01687	0.11549	17.4635	2.72e-68	1.97e-66
BnaC09g04050D	S-CK	S-6h	328.394	1066.84	697.618	1.7036	0.0977059	-17.436	4.4e-68	3.18e-66
BnaC07g31340D	S-CK	S-6h	44.3903	388.92	216.655	3.14427	0.180339	-17.4353	4.45e-68	3.21e-66
BnaC08g14510D	S-CK	S-6h	513.634	1533.56	1023.6	1.58145	0.090752	-17.4261	5.23e-68	3.77e-66
BnaA04g15790D	S-CK	S-6h	31.9363	358.789	195.363	3.48204	0.200071	-17.4041	7.69e-68	5.53e-66
BnaA10g29180D	S-CK	S-6h	2318.6	1006.6	1662.6	-1.20355	0.069324	17.3612	1.62e-67	1.16e-65
BnaA04g23170D	S-CK	S-6h	355.134	30.2527	192.694	-3.56305	0.205268	17.358	1.71e-67	1.23e-65
BnaA02g13340D	S-CK	S-6h	1272.01	394.057	833.035	-1.69319	0.0975457	17.358	1.72e-67	1.23e-65
BnaC05g44040D	S-CK	S-6h	1623.88	582.179	1103.03	-1.48182	0.0854556	17.3402	2.34e-67	1.67e-65
BnaC07g44590D	S-CK	S-6h	25.5963	342.269	183.932	3.70782	0.213882	-17.3358	2.52e-67	1.8e-65
BnaA02g01510D	S-CK	S-6h	69.4799	432.732	251.106	2.64354	0.152563	-17.3275	2.92e-67	2.07e-65
BnaC04g26330D	S-CK	S-6h	721.009	140.883	430.946	-2.35736	0.136244	17.3025	4.51e-67	3.2e-65
BnaC05g49410D	S-CK	S-6h	6476.1	2248.44	4362.27	-1.526	0.0882084	17.3	4.71e-67	3.33e-65
BnaA03g49190D	S-CK	S-6h	90.8904	519.628	305.259	2.53038	0.146289	-17.2971	4.95e-67	3.5e-65
BnaA05g34850D	S-CK	S-6h	14.5817	340.441	177.511	4.62346	0.267428	-17.2886	5.73e-67	4.05e-65
BnaA09g44300D	S-CK	S-6h	55.5663	445.518	250.542	3.02246	0.174841	-17.2869	5.9e-67	4.16e-65
BnaC08g26910D	S-CK	S-6h	357.86	3210.52	1784.19	3.16896	0.183355	-17.2833	6.29e-67	4.43e-65
BnaA08g00590D	S-CK	S-6h	3762.48	1756.81	2759.65	-1.09909	0.0636104	17.2784	6.84e-67	4.8e-65
BnaA05g05070D	S-CK	S-6h	445.799	63.2844	254.542	-2.81065	0.162682	17.277	7.01e-67	4.91e-65
BnaCnng63830D	S-CK	S-6h	629.185	1677.28	1153.23	1.41328	0.0818395	-17.269	8.06e-67	5.64e-65
BnaA06g02800D	S-CK	S-6h	75.1206	439.791	257.456	2.55605	0.148052	-17.2646	8.7e-67	6.08e-65
BnaA02g01000D	S-CK	S-6h	612.237	151.465	381.851	-2.01412	0.11667	17.2634	8.87e-67	6.19e-65
BnaC01g02400D	S-CK	S-6h	1250.19	372.013	811.104	-1.75026	0.1014	17.2608	9.28e-67	6.46e-65
BnaA08g23780D	S-CK	S-6h	3534.63	7683.6	5609.11	1.12042	0.0649744	-17.244	1.24e-66	8.62e-65
BnaA01g12930D	S-CK	S-6h	66.7736	494.852	280.813	2.89512	0.168165	-17.216	2.02e-66	1.4e-64
BnaCnng01020D	S-CK	S-6h	476.298	74.2746	275.286	-2.67674	0.155535	17.2099	2.24e-66	1.55e-64
BnaA02g26210D	S-CK	S-6h	550.242	90.8491	320.545	-2.59808	0.151251	17.1773	3.93e-66	2.71e-64
BnaC08g27710D	S-CK	S-6h	617.113	1702.76	1159.94	1.46985	0.0856684	-17.1575	5.53e-66	3.81e-64
BnaCnng24180D	S-CK	S-6h	140.31	625.02	382.665	2.15135	0.125457	-17.1482	6.49e-66	4.47e-64
BnaC04g45760D	S-CK	S-6h	2251.97	6121.39	4186.68	1.44222	0.0841662	-17.1353	8.09e-66	5.56e-64
BnaA08g31050D	S-CK	S-6h	1310.49	3207.99	2259.24	1.29266	0.0755133	-17.1183	1.08e-65	7.44e-64
BnaC03g53620D	S-CK	S-6h	2560.55	1016.71	1788.63	-1.33315	0.077882	17.1176	1.1e-65	7.52e-64
BnaC09g36910D	S-CK	S-6h	1545.07	544.374	1044.72	-1.50553	0.0879575	17.1165	1.12e-65	7.65e-64
BnaC03g17190D	S-CK	S-6h	4072.13	1817.75	2944.94	-1.16412	0.0680187	17.1148	1.15e-65	7.86e-64
BnaC09g50490D	S-CK	S-6h	942.902	269.405	606.154	-1.80595	0.105584	17.1045	1.37e-65	9.37e-64
BnaC09g47250D	S-CK	S-6h	56.0678	453.528	254.798	3.03138	0.177365	-17.0912	1.73e-65	1.18e-63
BnaA08g13930D	S-CK	S-6h	492.974	1397.5	945.238	1.50164	0.0879444	-17.0749	2.28e-65	1.55e-63
BnaCnng09750D	S-CK	S-6h	2130.91	880.643	1505.78	-1.27527	0.0747066	17.0703	2.47e-65	1.67e-63
BnaC03g60590D	S-CK	S-6h	786.819	221.329	504.074	-1.83201	0.107597	17.0266	5.21e-65	3.53e-63
BnaC04g46230D	S-CK	S-6h	8284.87	3366.37	5825.62	-1.29968	0.0764135	17.0085	7.1e-65	4.8e-63
BnaC04g33210D	S-CK	S-6h	1081.36	3029.81	2055.58	1.48745	0.0874578	-17.0076	7.21e-65	4.86e-63
BnaC03g06000D	S-CK	S-6h	25.9194	319.015	172.467	3.61773	0.212809	-16.9999	8.23e-65	5.54e-63
BnaC01g06900D	S-CK	S-6h	166.722	660.087	413.405	1.9872	0.11693	-16.9948	8.98e-65	6.03e-63
BnaA06g34780D	S-CK	S-6h	1410.58	3222.88	2316.73	1.19204	0.0701497	-16.9928	9.29e-65	6.23e-63
BnaC08g26470D	S-CK	S-6h	139.728	609.758	374.743	2.1398	0.125973	-16.9861	1.04e-64	6.97e-63
BnaC09g05080D	S-CK	S-6h	936.58	261.822	599.201	-1.83809	0.108318	16.9693	1.38e-64	9.26e-63
BnaC06g20590D	S-CK	S-6h	634.297	2082.2	1358.25	1.7158	0.101138	-16.965	1.49e-64	9.96e-63
BnaC02g34790D	S-CK	S-6h	93.5966	515.603	304.6	2.46299	0.14528	-16.9535	1.81e-64	1.21e-62
BnaC02g27940D	S-CK	S-6h	519.788	107.721	313.754	-2.26656	0.133744	16.947	2.03e-64	1.35e-62
BnaA06g38450D	S-CK	S-6h	35.3857	370.928	203.157	3.3741	0.199114	-16.9456	2.08e-64	1.38e-62
BnaA03g14210D	S-CK	S-6h	4726.61	2211.44	3469.03	-1.09644	0.0647144	16.9428	2.18e-64	1.44e-62
BnaC07g44660D	S-CK	S-6h	49.6263	389.686	219.656	2.95988	0.17475	-16.9378	2.37e-64	1.57e-62
BnaA03g04460D	S-CK	S-6h	21.0571	306.621	163.839	3.87409	0.228754	-16.9356	2.46e-64	1.63e-62
BnaC02g31320D	S-CK	S-6h	246.206	902.515	574.361	1.86964	0.110484	-16.9223	3.08e-64	2.03e-62
BnaA04g04790D	S-CK	S-6h	744.004	212.931	478.467	-1.80437	0.106807	16.8938	5e-64	3.29e-62
BnaA09g26200D	S-CK	S-6h	20.3141	331.042	175.678	4.01339	0.237757	-16.8802	6.29e-64	4.14e-62
BnaA09g33130D	S-CK	S-6h	325.431	33.7877	179.609	-3.26407	0.193432	16.8745	6.93e-64	4.55e-62
BnaA05g07550D	S-CK	S-6h	888.71	214.56	551.635	-2.0494	0.121631	16.8493	1.06e-63	6.95e-62
BnaC02g06510D	S-CK	S-6h	39.4779	358.261	198.87	3.18518	0.189866	-16.7759	3.66e-63	2.39e-61
BnaC08g27340D	S-CK	S-6h	101.874	611.438	356.656	2.59502	0.154707	-16.7737	3.8e-63	2.48e-61
BnaC03g08550D	S-CK	S-6h	97.4024	477.21	287.306	2.29136	0.136636	-16.7698	4.06e-63	2.65e-61
BnaAnng15480D	S-CK	S-6h	68.259	434.067	251.163	2.65737	0.158569	-16.7584	4.91e-63	3.2e-61
BnaA09g05510D	S-CK	S-6h	932.307	307.183	619.745	-1.60369	0.0957741	16.7445	6.21e-63	4.03e-61
BnaAnng00210D	S-CK	S-6h	5046.77	12076	8561.38	1.25926	0.075236	-16.7374	6.99e-63	4.54e-61
BnaUnng00740D	S-CK	S-6h	1367.58	347.908	857.745	-1.97626	0.118105	16.7331	7.52e-63	4.87e-61
BnaA04g27050D	S-CK	S-6h	596.083	3949.24	2272.66	2.73057	0.163285	-16.7227	8.96e-63	5.8e-61
BnaA09g47290D	S-CK	S-6h	1445.91	520.98	983.445	-1.47437	0.088184	16.7192	9.5e-63	6.13e-61
BnaA03g06500D	S-CK	S-6h	1676.11	3631.1	2653.61	1.1146	0.0666867	-16.714	1.04e-62	6.69e-61
BnaC04g07210D	S-CK	S-6h	683.199	181.826	432.513	-1.90776	0.114201	16.7053	1.2e-62	7.72e-61
BnaA05g15310D	S-CK	S-6h	1464.15	512.283	988.216	-1.51592	0.090783	16.6983	1.35e-62	8.66e-61
BnaA07g21490D	S-CK	S-6h	2504.86	1073.47	1789.16	-1.22212	0.0732221	16.6906	1.53e-62	9.83e-61
BnaC07g29470D	S-CK	S-6h	1256.4	3159.72	2208.06	1.33038	0.0797901	-16.6735	2.04e-62	1.31e-60
BnaA03g56550D	S-CK	S-6h	465.698	1609.51	1037.6	1.79707	0.107794	-16.6714	2.12e-62	1.35e-60
BnaA01g03010D	S-CK	S-6h	53.1887	380.692	216.94	2.83522	0.170222	-16.6561	2.73e-62	1.75e-60
BnaC07g49750D	S-CK	S-6h	76.9219	439.728	258.325	2.51034	0.150727	-16.6549	2.79e-62	1.78e-60
BnaA06g30740D	S-CK	S-6h	92.0771	550.631	321.354	2.57994	0.154932	-16.6521	2.92e-62	1.86e-60
BnaCnng47880D	S-CK	S-6h	699.91	2361.61	1530.76	1.75659	0.10551	-16.6486	3.1e-62	1.97e-60
BnaA03g45950D	S-CK	S-6h	722.503	176.912	449.707	-2.02864	0.122022	16.6252	4.58e-62	2.9e-60
BnaA07g29070D	S-CK	S-6h	34.1944	361.385	197.79	3.39138	0.203995	-16.6248	4.61e-62	2.92e-60
BnaC01g00960D	S-CK	S-6h	1521.07	604.888	1062.98	-1.33162	0.0802034	16.603	6.63e-62	4.19e-60
BnaA07g12830D	S-CK	S-6h	1046.13	254.383	650.257	-2.04042	0.12292	16.5996	7.02e-62	4.43e-60
BnaC03g13410D	S-CK	S-6h	19.0592	305.723	162.391	4.019	0.24216	-16.5965	7.39e-62	4.66e-60
BnaC08g49520D	S-CK	S-6h	58.1242	375.263	216.694	2.69566	0.162554	-16.5831	9.23e-62	5.8e-60
BnaC08g07690D	S-CK	S-6h	50.7657	405.266	228.016	3.01801	0.182006	-16.5819	9.42e-62	5.91e-60
BnaA08g19690D	S-CK	S-6h	770.833	2552.13	1661.48	1.72939	0.104308	-16.5796	9.78e-62	6.14e-60
BnaC02g11940D	S-CK	S-6h	1926.98	838.323	1382.65	-1.20005	0.0724168	16.5714	1.12e-61	7.02e-60
BnaA10g15590D	S-CK	S-6h	1900.76	3879.69	2890.22	1.02989	0.0621848	-16.5617	1.32e-61	8.24e-60
BnaA08g24900D	S-CK	S-6h	892.605	242.527	567.566	-1.88197	0.113661	16.5578	1.41e-61	8.78e-60
BnaC09g01940D	S-CK	S-6h	97.8655	539.557	318.711	2.46894	0.149125	-16.5561	1.45e-61	9.01e-60
BnaA04g21240D	S-CK	S-6h	864.658	239.015	551.837	-1.8544	0.112041	16.5511	1.57e-61	9.78e-60
BnaA05g33110D	S-CK	S-6h	2210.53	189.236	1199.88	-3.54693	0.214387	16.5445	1.75e-61	1.09e-59
BnaC04g49980D	S-CK	S-6h	688.798	191.335	440.066	-1.84626	0.111747	16.5219	2.55e-61	1.58e-59
BnaC08g15340D	S-CK	S-6h	1366.47	479.267	922.87	-1.51099	0.091493	16.5148	2.87e-61	1.78e-59
BnaA01g23920D	S-CK	S-6h	9.93128	344.768	177.349	5.0746	0.307428	-16.5066	3.29e-61	2.03e-59
BnaC04g28440D	S-CK	S-6h	156.558	615.309	385.933	1.97897	0.119914	-16.5032	3.48e-61	2.15e-59
BnaC04g41540D	S-CK	S-6h	400.482	65.9394	233.211	-2.59827	0.157568	16.4898	4.34e-61	2.67e-59
BnaC03g56980D	S-CK	S-6h	279.078	16.5901	147.834	-4.06891	0.24685	16.4833	4.84e-61	2.97e-59
BnaA09g07770D	S-CK	S-6h	130.906	569.488	350.197	2.13292	0.129441	-16.4779	5.29e-61	3.25e-59
BnaA06g23500D	S-CK	S-6h	91.7618	518.635	305.198	2.50811	0.152391	-16.4584	7.3e-61	4.47e-59
BnaA09g12280D	S-CK	S-6h	703.967	166.497	435.232	-2.08055	0.126498	16.4472	8.78e-61	5.38e-59
BnaC09g17150D	S-CK	S-6h	866.458	204.99	535.724	-2.08129	0.12662	16.4373	1.03e-60	6.32e-59
BnaA05g06540D	S-CK	S-6h	556.639	138.418	347.529	-2.00565	0.122049	16.4332	1.11e-60	6.76e-59
BnaC02g21190D	S-CK	S-6h	14.0936	299.146	156.62	4.47474	0.272449	-16.4242	1.28e-60	7.83e-59
BnaA01g24250D	S-CK	S-6h	234.176	1054.62	644.399	2.17605	0.132761	-16.3907	2.23e-60	1.36e-58
BnaC07g27160D	S-CK	S-6h	2825.87	1019.93	1922.9	-1.46972	0.0897073	16.3835	2.51e-60	1.52e-58
BnaC03g32530D	S-CK	S-6h	108.425	491.762	300.093	2.18635	0.133486	-16.3788	2.71e-60	1.64e-58
BnaAnng41480D	S-CK	S-6h	872.598	283.604	578.101	-1.62373	0.0992034	16.3677	3.25e-60	1.97e-58
BnaC01g19640D	S-CK	S-6h	6401.62	12232.8	9317.21	0.934629	0.057148	-16.3545	4.04e-60	2.44e-58
BnaA07g14020D	S-CK	S-6h	470.009	99.2732	284.641	-2.24253	0.137163	16.3494	4.39e-60	2.65e-58
BnaC03g67950D	S-CK	S-6h	16.6464	293.089	154.868	4.15362	0.254807	-16.301	9.7e-60	5.85e-58
BnaC04g47640D	S-CK	S-6h	61.1285	405.885	233.507	2.7242	0.167198	-16.2932	1.1e-59	6.64e-58
BnaC09g02710D	S-CK	S-6h	316.462	1013.58	665.021	1.67625	0.102901	-16.29	1.16e-59	6.99e-58
BnaAnng25690D	S-CK	S-6h	6938.37	3205.7	5072.03	-1.11412	0.0684264	16.282	1.33e-59	7.96e-58
BnaA03g01040D	S-CK	S-6h	414.228	69.799	242.013	-2.57231	0.158013	16.2791	1.39e-59	8.32e-58
BnaA07g32400D	S-CK	S-6h	7761.4	3544.56	5652.98	-1.1306	0.0694833	16.2716	1.57e-59	9.4e-58
BnaA06g19130D	S-CK	S-6h	574.81	140.288	357.549	-2.03258	0.125025	16.2574	1.98e-59	1.18e-57
BnaA02g27310D	S-CK	S-6h	323.627	1147.78	735.702	1.82931	0.112542	-16.2546	2.07e-59	1.24e-57
BnaC03g32810D	S-CK	S-6h	552.951	139.189	346.07	-1.99086	0.12255	16.2452	2.42e-59	1.44e-57
BnaC03g77170D	S-CK	S-6h	5200.98	2570.12	3885.55	-1.01721	0.0626559	16.2348	2.86e-59	1.7e-57
BnaA05g20090D	S-CK	S-6h	1122.67	365.45	744.058	-1.61872	0.0997174	16.233	2.94e-59	1.75e-57
BnaA06g08960D	S-CK	S-6h	4446.05	1646.81	3046.43	-1.43283	0.0883027	16.2263	3.29e-59	1.95e-57
BnaA03g08820D	S-CK	S-6h	858.727	270.828	564.778	-1.66369	0.102598	16.2156	3.91e-59	2.32e-57
BnaA08g00900D	S-CK	S-6h	632.798	1561.15	1096.98	1.30077	0.0802389	-16.2112	4.2e-59	2.48e-57
BnaA03g14420D	S-CK	S-6h	1076.86	2459.92	1768.39	1.19108	0.0734955	-16.2061	4.57e-59	2.69e-57
BnaA03g10170D	S-CK	S-6h	323.765	41.4025	182.584	-2.963	0.182987	16.1924	5.71e-59	3.36e-57
BnaA07g31870D	S-CK	S-6h	692.293	4167.98	2430.13	2.59026	0.160174	-16.1715	8.01e-59	4.72e-57
BnaA03g43160D	S-CK	S-6h	165.999	792.537	479.268	2.25607	0.13955	-16.1667	8.66e-59	5.09e-57
BnaC07g44410D	S-CK	S-6h	72.6711	414.155	243.413	2.50328	0.155112	-16.1385	1.37e-58	8.02e-57
BnaA03g01420D	S-CK	S-6h	180.339	678.93	429.635	1.91531	0.118711	-16.1342	1.47e-58	8.59e-57
BnaC03g20530D	S-CK	S-6h	3345.11	1152.52	2248.81	-1.53735	0.0953002	16.1317	1.53e-58	8.94e-57
BnaC08g42830D	S-CK	S-6h	160.762	676.468	418.615	2.06243	0.127906	-16.1246	1.71e-58	1e-56
BnaC03g26810D	S-CK	S-6h	78.0298	518.424	298.227	2.73815	0.169883	-16.1179	1.91e-58	1.11e-56
BnaA06g38230D	S-CK	S-6h	6055.31	2500.84	4278.08	-1.27573	0.0791543	16.117	1.94e-58	1.13e-56
BnaA02g33410D	S-CK	S-6h	85.5849	443.729	264.657	2.37471	0.147399	-16.1108	2.14e-58	1.25e-56
BnaAnng07380D	S-CK	S-6h	1631.74	651.239	1141.49	-1.32539	0.0823407	16.0964	2.7e-58	1.57e-56
BnaC03g50000D	S-CK	S-6h	45.9168	336.057	190.987	2.86502	0.17814	-16.083	3.36e-58	1.95e-56
BnaC03g29360D	S-CK	S-6h	21.8002	290.346	156.073	3.76678	0.234302	-16.0766	3.72e-58	2.15e-56
BnaA10g20560D	S-CK	S-6h	93.8047	514.745	304.275	2.45586	0.152886	-16.0633	4.61e-58	2.67e-56
BnaA07g01250D	S-CK	S-6h	51.0892	402.81	226.95	2.95736	0.184163	-16.0584	4.99e-58	2.88e-56
BnaA08g06880D	S-CK	S-6h	19.5723	278.127	148.85	3.85401	0.240011	-16.0577	5.05e-58	2.91e-56
BnaA08g25770D	S-CK	S-6h	339.716	45.6188	192.667	-2.89341	0.180307	16.0471	5.99e-58	3.45e-56
BnaA06g34320D	S-CK	S-6h	2180.83	899.697	1540.26	-1.27867	0.0797004	16.0434	6.35e-58	3.65e-56
BnaCnng05590D	S-CK	S-6h	844.273	269.268	556.77	-1.64794	0.102738	16.0402	6.69e-58	3.84e-56
BnaC01g01940D	S-CK	S-6h	171.99	661.891	416.94	1.94083	0.121051	-16.0332	7.49e-58	4.29e-56
BnaAnng27630D	S-CK	S-6h	925.8	265.345	595.572	-1.80227	0.112476	16.0236	8.75e-58	5e-56
BnaA09g05080D	S-CK	S-6h	28.3804	314.523	171.452	3.4694	0.216526	-16.0231	8.82e-58	5.04e-56
BnaC04g04230D	S-CK	S-6h	978.037	326.339	652.188	-1.5836	0.0988468	16.0208	9.15e-58	5.22e-56
BnaC04g34700D	S-CK	S-6h	367.897	1089.06	728.479	1.57202	0.0981483	-16.0168	9.75e-58	5.56e-56
BnaA08g24320D	S-CK	S-6h	26.0042	1799.82	912.912	6.13272	0.383065	-16.0096	1.09e-57	6.23e-56
BnaA01g11800D	S-CK	S-6h	1983.51	806.845	1395.18	-1.29847	0.0811158	16.0076	1.13e-57	6.42e-56
BnaA01g18270D	S-CK	S-6h	847.722	2089.39	1468.55	1.30182	0.0813287	-16.0069	1.14e-57	6.48e-56
BnaA03g02640D	S-CK	S-6h	269.723	4308.75	2289.24	4.00161	0.250015	-16.0055	1.17e-57	6.63e-56
BnaA02g15870D	S-CK	S-6h	6.18202	367.231	186.707	5.8966	0.368486	-16.0022	1.23e-57	6.97e-56
BnaC08g31360D	S-CK	S-6h	845.159	245.733	545.446	-1.78475	0.111535	16.0017	1.24e-57	7.02e-56
BnaA09g20650D	S-CK	S-6h	263.045	831.115	547.08	1.66036	0.103837	-15.9901	1.5e-57	8.45e-56
BnaA09g55830D	S-CK	S-6h	220.237	744.754	482.496	1.76136	0.110227	-15.9795	1.78e-57	1e-55
BnaC01g24660D	S-CK	S-6h	109.816	572.964	341.39	2.399	0.150193	-15.9728	1.98e-57	1.11e-55
BnaA06g11500D	S-CK	S-6h	172.993	726.088	449.541	2.06257	0.129217	-15.9621	2.35e-57	1.32e-55
BnaC09g08690D	S-CK	S-6h	1110.36	331.953	721.155	-1.74413	0.109282	15.9599	2.43e-57	1.36e-55
BnaA08g07620D	S-CK	S-6h	668.737	169.414	419.075	-1.98123	0.124147	15.9587	2.48e-57	1.39e-55
BnaA06g00380D	S-CK	S-6h	282.251	22.6995	152.475	-3.6415	0.228246	15.9543	2.66e-57	1.49e-55
BnaA04g17910D	S-CK	S-6h	15661.5	7414.22	11537.9	-1.07884	0.0676377	15.9503	2.83e-57	1.58e-55
BnaC01g10480D	S-CK	S-6h	505.601	1457.94	981.769	1.52818	0.0958368	-15.9456	3.05e-57	1.7e-55
BnaUnng03440D	S-CK	S-6h	701.641	215.277	458.459	-1.70389	0.106887	15.9411	3.29e-57	1.83e-55
BnaA07g22640D	S-CK	S-6h	157.018	613.25	385.134	1.96886	0.12353	-15.9383	3.44e-57	1.91e-55
BnaC08g01790D	S-CK	S-6h	1820.69	732.651	1276.67	-1.31372	0.0824359	15.9363	3.55e-57	1.97e-55
BnaC06g40530D	S-CK	S-6h	11.5459	286.613	149.079	4.66195	0.292557	-15.9352	3.61e-57	2e-55
BnaC09g23850D	S-CK	S-6h	87.6848	459.911	273.798	2.37196	0.149073	-15.9114	5.28e-57	2.93e-55
BnaC07g34450D	S-CK	S-6h	131.717	581.493	356.605	2.14532	0.134855	-15.9083	5.55e-57	3.07e-55
BnaC03g23350D	S-CK	S-6h	136.63	605.822	371.226	2.16159	0.13593	-15.9023	6.11e-57	3.37e-55
BnaC01g07450D	S-CK	S-6h	2076.7	880.766	1478.73	-1.23882	0.0779213	15.8984	6.5e-57	3.58e-55
BnaC04g43980D	S-CK	S-6h	26.2861	289.1	157.693	3.45573	0.217489	-15.8892	7.53e-57	4.14e-55
BnaA08g11390D	S-CK	S-6h	259.016	825.988	542.502	1.67055	0.105157	-15.8863	7.89e-57	4.34e-55
BnaA07g10590D	S-CK	S-6h	35.7922	311.463	173.627	3.12759	0.197187	-15.8611	1.18e-56	6.47e-55
BnaC03g39560D	S-CK	S-6h	1754.39	556.367	1155.38	-1.65702	0.104693	15.8274	2.01e-56	1.1e-54
BnaA02g20270D	S-CK	S-6h	275.169	9.19965	142.185	-4.89814	0.309506	15.8256	2.07e-56	1.13e-54
BnaC02g21840D	S-CK	S-6h	1093.14	405.143	749.141	-1.43079	0.0904304	15.822	2.19e-56	1.2e-54
BnaA04g17960D	S-CK	S-6h	338.657	47.8485	193.253	-2.81902	0.178217	15.8179	2.34e-56	1.28e-54
BnaA08g17050D	S-CK	S-6h	52.0456	353.315	202.68	2.76405	0.174848	-15.8083	2.73e-56	1.49e-54
BnaA02g21790D	S-CK	S-6h	509.612	94.2164	301.914	-2.42896	0.153665	15.8069	2.79e-56	1.52e-54
BnaA07g21170D	S-CK	S-6h	1775.89	579.156	1177.52	-1.61603	0.102364	15.7871	3.82e-56	2.07e-54
BnaAnng17510D	S-CK	S-6h	865.445	271.192	568.318	-1.67234	0.105977	15.7802	4.26e-56	2.31e-54
BnaCnng27240D	S-CK	S-6h	38.6533	316.7	177.677	3.04329	0.192944	-15.7729	4.78e-56	2.59e-54
BnaA07g36300D	S-CK	S-6h	85.8964	541.108	313.502	2.66445	0.168971	-15.7687	5.11e-56	2.77e-54
BnaA05g13070D	S-CK	S-6h	690.345	1698.84	1194.59	1.29901	0.0824116	-15.7625	5.64e-56	3.05e-54
BnaC03g73490D	S-CK	S-6h	122.835	506.421	314.628	2.05277	0.130244	-15.761	5.77e-56	3.12e-54
BnaC03g18280D	S-CK	S-6h	291.29	997.951	644.621	1.78307	0.113253	-15.7441	7.54e-56	4.06e-54
BnaA05g25150D	S-CK	S-6h	444.451	101.858	273.155	-2.12606	0.13506	15.7416	7.84e-56	4.22e-54
BnaC06g15040D	S-CK	S-6h	459.947	85.4614	272.704	-2.42547	0.154098	15.7398	8.07e-56	4.34e-54
BnaA03g32420D	S-CK	S-6h	581.617	1372.7	977.16	1.23736	0.0786138	-15.7397	8.08e-56	4.34e-54
BnaA03g43440D	S-CK	S-6h	112.511	496.375	304.443	2.14083	0.136058	-15.7347	8.74e-56	4.69e-54
BnaA09g17290D	S-CK	S-6h	225.345	890.843	558.094	1.98455	0.126136	-15.7334	8.93e-56	4.78e-54
BnaC03g25160D	S-CK	S-6h	338.342	50.9764	194.659	-2.73031	0.173589	15.7286	9.64e-56	5.15e-54
BnaA09g51620D	S-CK	S-6h	144.585	693.412	418.998	2.25831	0.143645	-15.7214	1.08e-55	5.76e-54
BnaC08g06450D	S-CK	S-6h	185.05	751.623	468.336	2.02787	0.129061	-15.7126	1.24e-55	6.61e-54
BnaA07g06460D	S-CK	S-6h	1169.04	2872.12	2020.58	1.29679	0.082556	-15.708	1.33e-55	7.1e-54
BnaCnng36750D	S-CK	S-6h	146.465	3593	1869.73	4.62127	0.294221	-15.7068	1.36e-55	7.23e-54
BnaC03g21720D	S-CK	S-6h	368.809	1021.05	694.929	1.47024	0.0936582	-15.6979	1.56e-55	8.3e-54
BnaA09g04260D	S-CK	S-6h	200.307	803.811	502.059	2.00505	0.127866	-15.6809	2.04e-55	1.08e-53
BnaC07g45950D	S-CK	S-6h	149.215	578.201	363.708	1.94684	0.124179	-15.6777	2.15e-55	1.14e-53
BnaA07g28880D	S-CK	S-6h	230.702	715.92	473.311	1.63278	0.104147	-15.6776	2.15e-55	1.14e-53
BnaA05g29350D	S-CK	S-6h	73.8624	404.273	239.068	2.45135	0.156492	-15.6644	2.65e-55	1.4e-53
BnaA06g01990D	S-CK	S-6h	17445.5	7536.31	12490.9	-1.21119	0.077333	15.6621	2.75e-55	1.45e-53
BnaC05g18020D	S-CK	S-6h	447.86	1271.86	859.862	1.50572	0.0961953	-15.6527	3.18e-55	1.68e-53
BnaC09g34470D	S-CK	S-6h	97.3529	503.57	300.461	2.3618	0.151023	-15.6386	3.97e-55	2.09e-53
BnaCnng29190D	S-CK	S-6h	549.058	96.4504	322.754	-2.50911	0.160483	15.6347	4.22e-55	2.22e-53
BnaA09g00170D	S-CK	S-6h	536.767	1335.15	935.959	1.31356	0.0840861	-15.6216	5.19e-55	2.72e-53
BnaC05g05310D	S-CK	S-6h	111.624	512.423	312.024	2.2067	0.141742	-15.5684	1.19e-54	6.25e-53
BnaCnng24950D	S-CK	S-6h	373.786	1073.4	723.596	1.5193	0.0975911	-15.5681	1.2e-54	6.28e-53
BnaA05g04890D	S-CK	S-6h	1203.92	450.535	827.226	-1.41771	0.0910966	15.5627	1.31e-54	6.82e-53
BnaC09g45450D	S-CK	S-6h	175.439	783.752	479.595	2.16958	0.13943	-15.5604	1.35e-54	7.06e-53
BnaC03g11190D	S-CK	S-6h	254.227	10.9662	132.597	-4.54679	0.292335	15.5534	1.51e-54	7.86e-53
BnaC05g33800D	S-CK	S-6h	878.092	2054.93	1466.51	1.22931	0.0790431	-15.5524	1.53e-54	7.98e-53
BnaC04g06450D	S-CK	S-6h	171.644	842.931	507.288	2.30119	0.14806	-15.5422	1.8e-54	9.34e-53
BnaA05g21030D	S-CK	S-6h	621.063	1446.37	1033.72	1.22208	0.0787395	-15.5206	2.52e-54	1.31e-52
BnaC03g74320D	S-CK	S-6h	102.31	461.436	281.873	2.17912	0.140519	-15.5077	3.08e-54	1.6e-52
BnaC05g50160D	S-CK	S-6h	100.563	554.476	327.519	2.47442	0.159565	-15.5073	3.1e-54	1.6e-52
BnaA02g30740D	S-CK	S-6h	615.844	164.96	390.402	-1.89652	0.122358	15.4997	3.48e-54	1.8e-52
BnaC07g23090D	S-CK	S-6h	187.878	651.278	419.578	1.79484	0.115872	-15.4898	4.07e-54	2.1e-52
BnaCnng65520D	S-CK	S-6h	403.132	1058.63	730.883	1.39506	0.0900795	-15.4869	4.25e-54	2.19e-52
BnaCnng24070D	S-CK	S-6h	1797.69	4001	2899.35	1.15468	0.0746275	-15.4726	5.31e-54	2.73e-52
BnaC06g22370D	S-CK	S-6h	884.957	324.543	604.75	-1.44853	0.0936347	15.4701	5.53e-54	2.84e-52
BnaC02g43600D	S-CK	S-6h	65.8906	376.953	221.422	2.53295	0.163913	-15.453	7.2e-54	3.7e-52
BnaA01g31490D	S-CK	S-6h	306.708	5.73103	156.219	-5.73647	0.371609	15.4369	9.25e-54	4.74e-52
BnaA05g34540D	S-CK	S-6h	73.7386	469.509	271.624	2.69404	0.174525	-15.4364	9.32e-54	4.77e-52
BnaA10g28210D	S-CK	S-6h	834.869	254.377	544.623	-1.71665	0.111236	15.4325	9.9e-54	5.07e-52
BnaA09g20370D	S-CK	S-6h	521.272	107.714	314.493	-2.27912	0.147737	15.4269	1.08e-53	5.51e-52
BnaC05g19630D	S-CK	S-6h	68.8217	393.751	231.286	2.52094	0.163424	-15.4258	1.1e-53	5.6e-52
BnaA07g31240D	S-CK	S-6h	625.355	160.629	392.992	-1.96056	0.127104	15.4249	1.11e-53	5.68e-52
BnaC07g15380D	S-CK	S-6h	829.673	186.751	508.212	-2.15115	0.139512	15.4191	1.22e-53	6.2e-52
BnaC07g36650D	S-CK	S-6h	39.2499	309.459	174.355	2.9757	0.193099	-15.4102	1.4e-53	7.1e-52
BnaA06g22060D	S-CK	S-6h	75.4115	459.097	267.254	2.62161	0.170159	-15.4068	1.47e-53	7.48e-52
BnaCnng35830D	S-CK	S-6h	286.161	854.08	570.121	1.5802	0.102635	-15.3962	1.73e-53	8.79e-52
BnaC03g33040D	S-CK	S-6h	85.8649	454.782	270.324	2.41396	0.156819	-15.3933	1.81e-53	9.19e-52
BnaA06g00690D	S-CK	S-6h	88.1094	432.515	260.312	2.2866	0.148616	-15.386	2.03e-53	1.03e-51
BnaCnng38760D	S-CK	S-6h	319.189	969.974	644.581	1.60523	0.104374	-15.3795	2.25e-53	1.13e-51
BnaA02g32550D	S-CK	S-6h	41.8278	310.139	175.983	2.87603	0.187024	-15.3779	2.3e-53	1.16e-51
BnaA06g37010D	S-CK	S-6h	137.824	666.7	402.262	2.27742	0.148113	-15.3762	2.36e-53	1.19e-51
BnaA08g04620D	S-CK	S-6h	256.434	755.617	506.025	1.55938	0.101432	-15.3737	2.46e-53	1.24e-51
BnaC07g46410D	S-CK	S-6h	255.55	24.0129	139.781	-3.41406	0.222083	15.3729	2.49e-53	1.25e-51
BnaA07g33970D	S-CK	S-6h	2023.57	956.658	1490.11	-1.08079	0.0703809	15.3564	3.21e-53	1.61e-51
BnaA02g01980D	S-CK	S-6h	4426.02	1891.25	3158.63	-1.22703	0.0799611	15.3453	3.81e-53	1.91e-51
BnaAnng22920D	S-CK	S-6h	143.193	592.277	367.735	2.03207	0.132537	-15.332	4.67e-53	2.34e-51
BnaA10g22470D	S-CK	S-6h	46.5603	330.603	188.582	2.82091	0.183991	-15.3317	4.69e-53	2.35e-51
BnaA05g30290D	S-CK	S-6h	227.047	742.231	484.639	1.71131	0.111631	-15.3301	4.81e-53	2.4e-51
BnaC04g47070D	S-CK	S-6h	3.25928	583.11	293.185	7.56305	0.493426	-15.3276	5e-53	2.49e-51
BnaCnng28110D	S-CK	S-6h	512.628	132.351	322.49	-1.9531	0.127443	15.3254	5.18e-53	2.58e-51
BnaCnng71840D	S-CK	S-6h	949.687	2160.68	1555.18	1.18789	0.0775229	-15.323	5.36e-53	2.67e-51
BnaA01g16440D	S-CK	S-6h	7579.79	3545.71	5562.75	-1.0964	0.0715583	15.3218	5.47e-53	2.72e-51
BnaC08g15730D	S-CK	S-6h	2621.97	6011.11	4316.54	1.19743	0.0781596	-15.3203	5.59e-53	2.78e-51
BnaA06g35120D	S-CK	S-6h	27.3291	316.138	171.733	3.56869	0.232965	-15.3185	5.75e-53	2.85e-51
BnaC09g35820D	S-CK	S-6h	489.134	101.277	295.205	-2.27264	0.14836	15.3184	5.76e-53	2.85e-51
BnaC08g40260D	S-CK	S-6h	99.6901	453.437	276.563	2.20081	0.143686	-15.3168	5.91e-53	2.92e-51
BnaC09g07900D	S-CK	S-6h	79.6964	402.629	241.162	2.33666	0.1527	-15.3023	7.38e-53	3.64e-51
BnaC03g77130D	S-CK	S-6h	303.401	883.941	593.671	1.54664	0.10116	-15.2891	9.04e-53	4.45e-51
BnaA05g09450D	S-CK	S-6h	3.97919	425.715	214.847	6.69764	0.438265	-15.2822	1.01e-52	4.95e-51
BnaA07g37120D	S-CK	S-6h	105.789	479.346	292.567	2.18279	0.142905	-15.2744	1.13e-52	5.57e-51
BnaC07g26660D	S-CK	S-6h	20.0155	260.354	140.185	3.75129	0.245794	-15.2619	1.37e-52	6.74e-51
BnaA06g22090D	S-CK	S-6h	91.5068	418.376	254.942	2.20052	0.144195	-15.2607	1.4e-52	6.85e-51
BnaC08g24800D	S-CK	S-6h	51.1477	343.438	197.293	2.73729	0.179372	-15.2604	1.4e-52	6.88e-51
BnaA09g42270D	S-CK	S-6h	511.686	139.217	325.452	-1.87985	0.12319	15.2598	1.42e-52	6.94e-51
BnaC05g39470D	S-CK	S-6h	1826.41	662.976	1244.69	-1.46249	0.0958421	15.2594	1.43e-52	6.96e-51
BnaC05g13350D	S-CK	S-6h	29.1221	352.775	190.949	3.57785	0.234582	-15.252	1.6e-52	7.79e-51
BnaA07g30770D	S-CK	S-6h	298.615	34.2775	166.446	-3.1243	0.204872	15.25	1.65e-52	8.03e-51
BnaCnng37500D	S-CK	S-6h	269.146	32.3008	150.723	-3.05949	0.200641	15.2486	1.68e-52	8.19e-51
BnaA05g06820D	S-CK	S-6h	54.8913	346.63	200.76	2.67834	0.175666	-15.2468	1.73e-52	8.41e-51
BnaC03g56460D	S-CK	S-6h	151.985	579.409	365.697	1.93294	0.126879	-15.2346	2.09e-52	1.01e-50
BnaA03g21340D	S-CK	S-6h	300.019	45.5585	172.789	-2.71755	0.178495	15.2248	2.42e-52	1.17e-50
BnaCnng73330D	S-CK	S-6h	465.503	99.2528	282.378	-2.23169	0.146598	15.2232	2.48e-52	1.2e-50
BnaC01g35480D	S-CK	S-6h	191.817	714.878	453.348	1.89907	0.124794	-15.2176	2.7e-52	1.31e-50
BnaA05g04610D	S-CK	S-6h	683.896	156.361	420.129	-2.13038	0.140025	15.2142	2.84e-52	1.37e-50
BnaAnng17320D	S-CK	S-6h	192.739	624.458	408.598	1.69594	0.111538	-15.2051	3.27e-52	1.58e-50
BnaA05g26040D	S-CK	S-6h	75.7454	393.948	234.847	2.38371	0.1568	-15.2022	3.42e-52	1.65e-50
BnaC03g31730D	S-CK	S-6h	126.365	503.329	314.847	1.99849	0.131461	-15.2022	3.42e-52	1.65e-50
BnaC05g36780D	S-CK	S-6h	5601.03	2732.98	4167.01	-1.03492	0.0681818	15.1788	4.89e-52	2.35e-50
BnaA09g01040D	S-CK	S-6h	3676.85	1742.01	2709.43	-1.07741	0.0710338	15.1676	5.8e-52	2.78e-50
BnaA10g27940D	S-CK	S-6h	1390.33	498.928	944.63	-1.47757	0.0974419	15.1636	6.16e-52	2.96e-50
BnaCnng63910D	S-CK	S-6h	344.373	915.24	629.806	1.40914	0.0930152	-15.1495	7.63e-52	3.66e-50
BnaC04g19270D	S-CK	S-6h	1334.49	491.533	913.01	-1.44305	0.0952618	15.1483	7.78e-52	3.72e-50
BnaC07g42520D	S-CK	S-6h	374.319	1088.36	731.341	1.54273	0.101843	-15.1481	7.8e-52	3.73e-50
BnaC03g10190D	S-CK	S-6h	362.691	43.4676	203.079	-3.06533	0.202637	15.1272	1.07e-51	5.12e-50
BnaA01g05240D	S-CK	S-6h	276.698	36.681	156.689	-2.91466	0.192803	15.1173	1.25e-51	5.94e-50
BnaA07g05610D	S-CK	S-6h	2734.28	1223.06	1978.67	-1.16069	0.0768831	15.0968	1.7e-51	8.09e-50
BnaA07g35040D	S-CK	S-6h	558.957	160.038	359.498	-1.80339	0.119535	15.0867	1.98e-51	9.42e-50
BnaAnng14440D	S-CK	S-6h	201.958	698.291	450.125	1.79778	0.119297	-15.0698	2.56e-51	1.22e-49
BnaC02g38460D	S-CK	S-6h	43.7474	313.734	178.741	2.83381	0.188125	-15.0635	2.82e-51	1.34e-49
BnaA02g11830D	S-CK	S-6h	2382.38	1057.6	1719.99	-1.17253	0.0778561	15.0602	2.96e-51	1.4e-49
BnaC03g66530D	S-CK	S-6h	79.6379	390.713	235.175	2.28586	0.151784	-15.06	2.97e-51	1.41e-49
BnaA09g38190D	S-CK	S-6h	848.382	2032.15	1440.26	1.2596	0.0836975	-15.0494	3.48e-51	1.65e-49
BnaA02g18320D	S-CK	S-6h	2099.29	903.212	1501.25	-1.21574	0.0807902	15.0481	3.55e-51	1.68e-49
BnaA01g06660D	S-CK	S-6h	69.2366	388.385	228.811	2.5105	0.16715	-15.0194	5.48e-51	2.58e-49
BnaC02g36460D	S-CK	S-6h	117.39	499.521	308.455	2.10094	0.139893	-15.0181	5.58e-51	2.63e-49
BnaA06g30520D	S-CK	S-6h	190.622	4841.03	2515.83	4.67068	0.311049	-15.0159	5.78e-51	2.72e-49
BnaA08g20280D	S-CK	S-6h	149.501	590.739	370.12	1.99214	0.132703	-15.012	6.13e-51	2.88e-49
BnaA09g50590D	S-CK	S-6h	785.292	278.728	532.01	-1.49481	0.0997066	14.992	8.28e-51	3.88e-49
BnaC07g48680D	S-CK	S-6h	255.547	24.6578	140.102	-3.37813	0.225456	14.9835	9.41e-51	4.41e-49
BnaC05g40630D	S-CK	S-6h	296.224	38.4333	167.329	-2.94905	0.196836	14.9822	9.6e-51	4.49e-49
BnaC02g39460D	S-CK	S-6h	140.415	509.795	325.105	1.85852	0.124081	-14.9783	1.02e-50	4.76e-49
BnaC04g05190D	S-CK	S-6h	420.026	94.4538	257.24	-2.14898	0.143596	14.9654	1.24e-50	5.77e-49
BnaA01g33430D	S-CK	S-6h	351.404	998.366	674.885	1.51095	0.101029	-14.9556	1.43e-50	6.68e-49
BnaA03g11990D	S-CK	S-6h	2892.48	1223.39	2057.94	-1.24183	0.0830419	14.9543	1.46e-50	6.81e-49
BnaC01g09180D	S-CK	S-6h	8292.27	3974.96	6133.62	-1.06082	0.0709514	14.9514	1.53e-50	7.1e-49
BnaA03g32350D	S-CK	S-6h	1109.23	390.349	749.788	-1.50744	0.100935	14.9347	1.96e-50	9.1e-49
BnaCnng03460D	S-CK	S-6h	6248.06	2648.76	4448.41	-1.23837	0.0829953	14.9209	2.41e-50	1.12e-48
BnaC02g39850D	S-CK	S-6h	113.417	481.506	297.462	2.08616	0.139825	-14.9198	2.45e-50	1.14e-48
BnaA08g15470D	S-CK	S-6h	247.455	7.42269	127.439	-5.07214	0.340189	14.9098	2.85e-50	1.32e-48
BnaA07g25750D	S-CK	S-6h	3055.35	6154.95	4605.15	1.01093	0.0678839	-14.892	3.71e-50	1.72e-48
BnaC08g02750D	S-CK	S-6h	345.712	66.0373	205.875	-2.38576	0.160205	14.892	3.72e-50	1.72e-48
BnaCnng03290D	S-CK	S-6h	356.867	65.1549	211.011	-2.44956	0.164534	14.8878	3.95e-50	1.83e-48
BnaC02g20430D	S-CK	S-6h	370.251	61.7503	216.001	-2.58177	0.173515	14.8792	4.5e-50	2.07e-48
BnaA04g20150D	S-CK	S-6h	474.996	1525	1000	1.67855	0.112814	-14.879	4.51e-50	2.08e-48
BnaC07g44640D	S-CK	S-6h	237.645	14.1306	125.888	-4.07983	0.274218	14.8781	4.58e-50	2.1e-48
BnaC09g53340D	S-CK	S-6h	1213.03	462.298	837.666	-1.39371	0.0936837	14.8767	4.67e-50	2.14e-48
BnaC04g42020D	S-CK	S-6h	3512.92	1637.96	2575.44	-1.10139	0.0740469	14.8743	4.84e-50	2.22e-48
BnaC03g37710D	S-CK	S-6h	1235.36	510.467	872.912	-1.27661	0.0858669	14.8673	5.37e-50	2.46e-48
BnaA03g25630D	S-CK	S-6h	82.3905	387.358	234.874	2.23967	0.150676	-14.8642	5.63e-50	2.58e-48
BnaA03g50050D	S-CK	S-6h	384.517	50.3812	217.449	-2.93241	0.197341	14.8596	6.03e-50	2.76e-48
BnaC01g27270D	S-CK	S-6h	134.091	512.315	323.203	1.93186	0.130107	-14.8483	7.14e-50	3.26e-48
BnaC02g30550D	S-CK	S-6h	1669.46	773.553	1221.5	-1.10961	0.0747638	14.8416	7.89e-50	3.6e-48
BnaA02g34360D	S-CK	S-6h	1347.45	579.26	963.357	-1.21851	0.0821133	14.8393	8.15e-50	3.72e-48
BnaC03g07130D	S-CK	S-6h	2648.97	1313.56	1981.26	-1.01256	0.0682527	14.8355	8.64e-50	3.93e-48
BnaC03g64610D	S-CK	S-6h	482.439	121.635	302.037	-1.98908	0.134083	14.8347	8.74e-50	3.97e-48
BnaC02g12680D	S-CK	S-6h	71.2697	433.276	252.273	2.59353	0.174956	-14.8239	1.03e-49	4.66e-48
BnaAnng19280D	S-CK	S-6h	889.924	1911.61	1400.77	1.10341	0.0744787	-14.8151	1.17e-49	5.3e-48
BnaA02g35930D	S-CK	S-6h	136.808	558.74	347.774	2.02828	0.136983	-14.8069	1.32e-49	5.99e-48
BnaC09g33600D	S-CK	S-6h	187.716	651.776	419.746	1.78771	0.120772	-14.8024	1.41e-49	6.39e-48
BnaA02g30450D	S-CK	S-6h	463.947	72.0097	267.979	-2.69248	0.181897	14.8022	1.42e-49	6.41e-48
BnaC09g11040D	S-CK	S-6h	718.879	240.505	479.692	-1.5805	0.106826	14.7951	1.58e-49	7.12e-48
BnaC03g50570D	S-CK	S-6h	72.2645	388.025	230.145	2.41699	0.163476	-14.785	1.83e-49	8.26e-48
BnaC01g29450D	S-CK	S-6h	6.69705	271.757	139.227	5.24927	0.355074	-14.7836	1.87e-49	8.42e-48
BnaAnng05850D	S-CK	S-6h	413.979	84.5713	249.275	-2.29063	0.155097	14.769	2.32e-49	1.04e-47
BnaA01g26250D	S-CK	S-6h	932.365	2020.69	1476.53	1.11788	0.0757777	-14.7521	2.98e-49	1.34e-47
BnaC08g17520D	S-CK	S-6h	855.107	307.958	581.532	-1.47545	0.100029	14.7503	3.06e-49	1.38e-47
BnaC01g03240D	S-CK	S-6h	854.702	1901.56	1378.13	1.15395	0.0782413	-14.7487	3.14e-49	1.41e-47
BnaC05g44580D	S-CK	S-6h	628.764	198.195	413.48	-1.66527	0.112946	14.744	3.36e-49	1.51e-47
BnaA03g33790D	S-CK	S-6h	426.759	1151.8	789.28	1.44005	0.0977059	-14.7386	3.64e-49	1.63e-47
BnaC06g32130D	S-CK	S-6h	8.24483	247.149	127.697	4.91101	0.333258	-14.7364	3.76e-49	1.68e-47
BnaCnng54620D	S-CK	S-6h	223.581	12.822	118.201	-4.13238	0.280683	14.7226	4.62e-49	2.06e-47
BnaC09g40230D	S-CK	S-6h	596.478	1624.45	1110.46	1.44265	0.0980464	-14.714	5.24e-49	2.34e-47
BnaA09g06020D	S-CK	S-6h	248.028	29.37	138.699	-3.07619	0.209156	14.7076	5.76e-49	2.57e-47
BnaA05g00790D	S-CK	S-6h	211.248	748.625	479.936	1.81733	0.123581	-14.7056	5.94e-49	2.64e-47
BnaC05g11460D	S-CK	S-6h	164.24	548.777	356.508	1.74326	0.118549	-14.705	5.99e-49	2.66e-47
BnaC05g44620D	S-CK	S-6h	7.42342	259.448	133.436	5.10944	0.347574	-14.7003	6.42e-49	2.85e-47
BnaC06g11000D	S-CK	S-6h	69.977	375.955	222.966	2.42736	0.165139	-14.6989	6.55e-49	2.91e-47
BnaA06g39800D	S-CK	S-6h	220.618	13.1072	116.862	-4.07233	0.27707	14.6978	6.66e-49	2.95e-47
BnaCnng20650D	S-CK	S-6h	99.0959	1077.96	588.53	3.43997	0.234139	-14.692	7.25e-49	3.21e-47
BnaA09g30390D	S-CK	S-6h	308.93	870.483	589.707	1.49011	0.101569	-14.6709	9.9e-49	4.37e-47
BnaC08g42860D	S-CK	S-6h	278.13	32.3425	155.236	-3.10722	0.211883	14.6648	1.08e-48	4.78e-47
BnaA07g34420D	S-CK	S-6h	507.089	1545.1	1026.09	1.60311	0.10937	-14.6577	1.2e-48	5.3e-47
BnaC01g14030D	S-CK	S-6h	273.802	34.6719	154.237	-2.98041	0.203338	14.6574	1.21e-48	5.32e-47
BnaAnng20820D	S-CK	S-6h	278.386	880.889	579.637	1.66858	0.11392	-14.647	1.41e-48	6.19e-47
BnaA09g10660D	S-CK	S-6h	813.582	308.735	561.158	-1.39752	0.0954281	14.6448	1.45e-48	6.39e-47
BnaC03g59660D	S-CK	S-6h	294.642	48.2084	171.425	-2.61478	0.178564	14.6434	1.48e-48	6.52e-47
BnaC01g01450D	S-CK	S-6h	247.038	26.5651	136.801	-3.22374	0.220192	14.6406	1.55e-48	6.78e-47
BnaC09g13570D	S-CK	S-6h	1276.59	545.339	910.966	-1.22792	0.0838732	14.6402	1.56e-48	6.81e-47
BnaA05g24390D	S-CK	S-6h	118.682	479.521	299.102	2.00894	0.137417	-14.6193	2.12e-48	9.26e-47
BnaC07g01460D	S-CK	S-6h	2878.06	1350.62	2114.34	-1.09077	0.0746364	14.6144	2.27e-48	9.93e-47
BnaC04g17300D	S-CK	S-6h	725.096	186.696	455.896	-1.95803	0.134008	14.6113	2.38e-48	1.04e-46
BnaC02g12700D	S-CK	S-6h	107.644	485.242	296.443	2.16852	0.148437	-14.609	2.46e-48	1.07e-46
BnaC03g34430D	S-CK	S-6h	693.529	231.062	462.295	-1.58643	0.108652	14.6009	2.77e-48	1.21e-46
BnaC08g12560D	S-CK	S-6h	780.441	226.802	503.621	-1.78561	0.122305	14.5996	2.82e-48	1.23e-46
BnaC01g19760D	S-CK	S-6h	109.665	447.934	278.799	2.02134	0.138503	-14.5942	3.06e-48	1.33e-46
BnaCnng30870D	S-CK	S-6h	526.132	149.972	338.052	-1.81161	0.124212	14.5848	3.51e-48	1.52e-46
BnaC09g20670D	S-CK	S-6h	580.476	152.135	366.306	-1.93273	0.132608	14.5747	4.07e-48	1.76e-46
BnaC01g36700D	S-CK	S-6h	284.445	43.8606	164.153	-2.69801	0.185137	14.5731	4.17e-48	1.8e-46
BnaA07g25590D	S-CK	S-6h	89.9391	409.784	249.862	2.18046	0.14972	-14.5636	4.79e-48	2.07e-46
BnaA05g04220D	S-CK	S-6h	605.718	176.359	391.039	-1.77947	0.122207	14.5611	4.97e-48	2.15e-46
BnaC03g39670D	S-CK	S-6h	302.487	844.894	573.69	1.48455	0.101995	-14.5552	5.42e-48	2.34e-46
BnaCnng55170D	S-CK	S-6h	76.247	375.741	225.994	2.30445	0.158683	-14.5223	8.75e-48	3.77e-46
BnaC03g39000D	S-CK	S-6h	167.381	604.239	385.81	1.86162	0.128318	-14.5079	1.08e-47	4.65e-46
BnaC07g46150D	S-CK	S-6h	1493.54	3081.33	2287.43	1.04693	0.0721825	-14.5039	1.14e-47	4.92e-46
BnaA05g19350D	S-CK	S-6h	1426.21	562.393	994.3	-1.34382	0.0927611	14.4869	1.47e-47	6.3e-46
BnaC06g41140D	S-CK	S-6h	213.148	724.297	468.723	1.7628	0.121687	-14.4863	1.48e-47	6.35e-46
BnaA09g39240D	S-CK	S-6h	2130.48	919.168	1524.82	-1.21147	0.0837069	14.4728	1.8e-47	7.72e-46
BnaA03g16240D	S-CK	S-6h	2.811	519.502	261.156	7.56705	0.522859	-14.4725	1.81e-47	7.75e-46
BnaCnng02380D	S-CK	S-6h	334.38	898.438	616.409	1.42755	0.0986525	-14.4705	1.86e-47	7.96e-46
BnaA09g32500D	S-CK	S-6h	198.063	654.479	426.271	1.71634	0.118681	-14.4618	2.11e-47	9.02e-46
BnaC01g01660D	S-CK	S-6h	142.284	622.617	382.45	2.14701	0.148523	-14.4557	2.31e-47	9.84e-46
BnaA01g03080D	S-CK	S-6h	49.273	316.959	183.116	2.66639	0.184453	-14.4557	2.31e-47	9.84e-46
BnaA04g17700D	S-CK	S-6h	277.76	802.921	540.34	1.53371	0.106128	-14.4514	2.45e-47	1.05e-45
BnaA02g08130D	S-CK	S-6h	1260.5	2962.68	2111.59	1.23508	0.0854658	-14.4511	2.47e-47	1.05e-45
BnaC06g43050D	S-CK	S-6h	335.468	66.7752	201.122	-2.33058	0.161341	14.445	2.69e-47	1.15e-45
BnaC02g02310D	S-CK	S-6h	7.01177	243.454	125.233	5.14938	0.356961	-14.4256	3.57e-47	1.52e-45
BnaA06g01590D	S-CK	S-6h	89.0682	439.411	264.239	2.29138	0.158856	-14.4242	3.64e-47	1.54e-45
BnaA03g38380D	S-CK	S-6h	7.44335	803.295	405.369	6.78605	0.470679	-14.4176	4.01e-47	1.7e-45
BnaA09g05850D	S-CK	S-6h	3421.06	1717.99	2569.53	-0.994046	0.0689639	14.414	4.22e-47	1.79e-45
BnaA03g29020D	S-CK	S-6h	534.637	143.694	339.166	-1.90025	0.13186	14.4111	4.4e-47	1.86e-45
BnaC04g05070D	S-CK	S-6h	616.967	181.38	399.173	-1.76596	0.122581	14.4065	4.71e-47	1.99e-45
BnaA04g12520D	S-CK	S-6h	241.71	30.5904	136.15	-2.98073	0.206981	14.401	5.1e-47	2.15e-45
BnaA03g23010D	S-CK	S-6h	431.466	1221.85	826.658	1.50909	0.104799	-14.3998	5.19e-47	2.19e-45
BnaC01g17950D	S-CK	S-6h	144.141	494.739	319.44	1.78142	0.123822	-14.3869	6.25e-47	2.63e-45
BnaC09g21860D	S-CK	S-6h	283.888	45.9134	164.901	-2.63011	0.182824	14.386	6.33e-47	2.66e-45
BnaC04g08190D	S-CK	S-6h	439.137	92.6254	265.881	-2.24737	0.156281	14.3803	6.88e-47	2.89e-45
BnaC02g38230D	S-CK	S-6h	2460.37	961.938	1711.15	-1.35467	0.0942422	14.3743	7.5e-47	3.15e-45
BnaA01g13630D	S-CK	S-6h	114.022	462.286	288.154	2.01797	0.140417	-14.3713	7.84e-47	3.29e-45
BnaA08g30240D	S-CK	S-6h	120.794	496.628	308.711	2.06032	0.14346	-14.3616	9.01e-47	3.77e-45
BnaA04g23150D	S-CK	S-6h	3617.57	1486.84	2552.21	-1.28378	0.0894526	14.3515	1.04e-46	4.36e-45
BnaA06g17430D	S-CK	S-6h	2030.19	5088.74	3559.46	1.32526	0.092392	-14.3439	1.16e-46	4.86e-45
BnaC07g29920D	S-CK	S-6h	538.718	144.792	341.755	-1.89837	0.132363	14.3421	1.19e-46	4.98e-45
BnaA09g41080D	S-CK	S-6h	214.469	9.0028	111.736	-4.58548	0.319728	14.3418	1.2e-46	5e-45
BnaC05g00460D	S-CK	S-6h	45.8668	362.178	204.022	2.98847	0.208457	-14.3362	1.3e-46	5.42e-45
BnaC07g34250D	S-CK	S-6h	715.176	1985.49	1350.33	1.47302	0.102835	-14.3241	1.55e-46	6.44e-45
BnaC08g05690D	S-CK	S-6h	6238.7	3330.72	4784.71	-0.905402	0.0632206	14.3213	1.61e-46	6.69e-45
BnaA03g24370D	S-CK	S-6h	752.201	280.814	516.508	-1.42231	0.0994953	14.2952	2.34e-46	9.73e-45
BnaA10g16530D	S-CK	S-6h	158.408	531.479	344.943	1.74976	0.122451	-14.2894	2.55e-46	1.06e-44
BnaC04g20780D	S-CK	S-6h	211.931	16.5387	114.235	-3.67829	0.257541	14.2824	2.82e-46	1.17e-44
BnaA07g18560D	S-CK	S-6h	470.993	129.256	300.124	-1.86392	0.130568	14.2755	3.11e-46	1.29e-44
BnaA01g17460D	S-CK	S-6h	438.305	1069.78	754.044	1.28691	0.0901502	-14.2752	3.12e-46	1.29e-44
BnaAnng02530D	S-CK	S-6h	502.703	1173.19	837.948	1.22075	0.0856147	-14.2586	3.96e-46	1.64e-44
BnaA05g32300D	S-CK	S-6h	1253.94	473.805	863.871	-1.40492	0.0985831	14.2512	4.41e-46	1.82e-44
BnaA02g28400D	S-CK	S-6h	134.283	532.474	333.378	2.00234	0.140821	-14.219	6.98e-46	2.88e-44
BnaA01g12870D	S-CK	S-6h	77.8482	444.627	261.238	2.53141	0.178306	-14.197	9.56e-46	3.94e-44
BnaC09g17930D	S-CK	S-6h	460.784	125.676	293.23	-1.87424	0.132019	14.1967	9.6e-46	3.95e-44
BnaC04g51910D	S-CK	S-6h	402.788	98.5526	250.671	-2.03376	0.143274	14.195	9.84e-46	4.04e-44
BnaA01g23540D	S-CK	S-6h	626.434	1367.89	997.163	1.12722	0.0794688	-14.1845	1.14e-45	4.69e-44
BnaA01g16450D	S-CK	S-6h	2405.11	4342.76	3373.94	0.852709	0.0601351	-14.1799	1.22e-45	5e-44
BnaA05g20600D	S-CK	S-6h	1141.17	413.217	777.193	-1.46722	0.103678	14.1517	1.82e-45	7.47e-44
BnaA07g26100D	S-CK	S-6h	158.028	656.398	407.213	2.07041	0.14635	-14.147	1.95e-45	7.97e-44
BnaA06g36560D	S-CK	S-6h	402.64	66.6247	234.633	-2.59618	0.183798	14.1252	2.66e-45	1.09e-43
BnaC03g74740D	S-CK	S-6h	297.608	47.6095	172.609	-2.64724	0.187621	14.1095	3.32e-45	1.36e-43
BnaC02g17500D	S-CK	S-6h	1315.44	580.336	947.891	-1.18042	0.0836668	14.1085	3.37e-45	1.37e-43
BnaCnng53390D	S-CK	S-6h	663.501	215.865	439.683	-1.62299	0.115059	14.1058	3.5e-45	1.43e-43
BnaC03g28730D	S-CK	S-6h	1479.37	470.759	975.063	-1.64935	0.116963	14.1015	3.72e-45	1.51e-43
BnaA06g17960D	S-CK	S-6h	83.3371	448.258	265.798	2.42843	0.172242	-14.099	3.85e-45	1.57e-43
BnaA09g35030D	S-CK	S-6h	125.879	465.63	295.755	1.89937	0.134885	-14.0814	4.94e-45	2.01e-43
BnaC04g51840D	S-CK	S-6h	31.4297	261.572	146.501	3.08912	0.219418	-14.0787	5.13e-45	2.08e-43
BnaA04g21830D	S-CK	S-6h	488.875	135.289	312.082	-1.85459	0.131807	14.0705	5.77e-45	2.34e-43
BnaC06g13430D	S-CK	S-6h	740.173	1655.86	1198.02	1.16206	0.082596	-14.0692	5.88e-45	2.38e-43
BnaA03g03220D	S-CK	S-6h	514.553	1281.69	898.12	1.32085	0.0939076	-14.0654	6.2e-45	2.51e-43
BnaC02g18150D	S-CK	S-6h	284.648	797.304	540.976	1.48976	0.105917	-14.0653	6.21e-45	2.51e-43
BnaA08g24740D	S-CK	S-6h	68.3702	351	209.685	2.37684	0.169135	-14.0529	7.39e-45	2.98e-43
BnaC07g08000D	S-CK	S-6h	366.956	918.552	642.754	1.32306	0.0942137	-14.0432	8.48e-45	3.42e-43
BnaC07g47590D	S-CK	S-6h	811.469	1773.73	1292.6	1.12844	0.080457	-14.0254	1.09e-44	4.39e-43
BnaA09g44370D	S-CK	S-6h	102.168	411.234	256.701	2.01895	0.14398	-14.0225	1.14e-44	4.57e-43
BnaC09g13470D	S-CK	S-6h	7323.13	2983.28	5153.21	-1.29538	0.0925566	13.9955	1.66e-44	6.67e-43
BnaC04g45790D	S-CK	S-6h	12917.2	6392.05	9654.61	-1.0151	0.0725494	13.9918	1.75e-44	7.02e-43
BnaA07g25350D	S-CK	S-6h	1315.7	545.907	930.803	-1.26885	0.0906883	13.9914	1.76e-44	7.06e-43
BnaA09g00870D	S-CK	S-6h	51.9005	298.312	175.106	2.53954	0.181628	-13.9821	2.01e-44	8.04e-43
BnaA07g33930D	S-CK	S-6h	3310.46	6857.2	5083.83	1.05166	0.0752329	-13.9787	2.1e-44	8.41e-43
BnaCnng03760D	S-CK	S-6h	59.5672	314.014	186.79	2.38811	0.170846	-13.9781	2.12e-44	8.48e-43
BnaC04g49900D	S-CK	S-6h	346.923	56.2662	201.594	-2.62828	0.188076	13.9745	2.23e-44	8.91e-43
BnaA07g04890D	S-CK	S-6h	35.2392	262.371	148.805	2.87597	0.205948	-13.9645	2.57e-44	1.02e-42
BnaA08g20300D	S-CK	S-6h	1379.58	566.1	972.841	-1.28609	0.0921169	13.9615	2.68e-44	1.07e-42
BnaC04g07270D	S-CK	S-6h	181.981	563.374	372.677	1.63303	0.116969	-13.9612	2.69e-44	1.07e-42
BnaA07g30620D	S-CK	S-6h	13715.9	8021.41	10868.7	-0.77402	0.055495	13.9476	3.26e-44	1.3e-42
BnaA07g38130D	S-CK	S-6h	70.3097	348.919	209.614	2.31718	0.166375	-13.9275	4.31e-44	1.71e-42
BnaC08g42140D	S-CK	S-6h	314.927	894.262	604.595	1.50895	0.108378	-13.9231	4.59e-44	1.82e-42
BnaA01g34880D	S-CK	S-6h	4630.24	2414.46	3522.35	-0.938903	0.0675027	13.9091	5.58e-44	2.21e-42
BnaC08g08070D	S-CK	S-6h	333.46	66.3175	199.889	-2.32821	0.167473	13.902	6.16e-44	2.44e-42
BnaAnng16310D	S-CK	S-6h	302.728	51.2509	176.99	-2.56855	0.184808	13.8985	6.47e-44	2.56e-42
BnaC08g08220D	S-CK	S-6h	121.827	492.305	307.066	2.01619	0.145156	-13.8898	7.3e-44	2.89e-42
BnaA04g06090D	S-CK	S-6h	1768.26	3530.88	2649.57	0.998014	0.0718626	-13.8878	7.51e-44	2.97e-42
BnaC09g03690D	S-CK	S-6h	1206.94	503.857	855.399	-1.25964	0.0907733	13.8767	8.77e-44	3.46e-42
BnaA02g15190D	S-CK	S-6h	215.057	651.266	433.162	1.60248	0.115513	-13.8728	9.27e-44	3.65e-42
BnaA08g14520D	S-CK	S-6h	8.60319	209.061	108.832	4.61025	0.332694	-13.8573	1.15e-43	4.52e-42
BnaA10g00360D	S-CK	S-6h	813.9	268.034	540.967	-1.60291	0.115686	13.8557	1.17e-43	4.62e-42
BnaC08g35370D	S-CK	S-6h	1830.64	767.168	1298.9	-1.25529	0.0906531	13.8472	1.32e-43	5.2e-42
BnaC06g31430D	S-CK	S-6h	52.0803	326.011	189.046	2.66501	0.192557	-13.8401	1.46e-43	5.74e-42
BnaC07g48780D	S-CK	S-6h	76.9669	342.226	209.597	2.15179	0.155478	-13.8398	1.47e-43	5.75e-42
BnaA07g17510D	S-CK	S-6h	686.478	1428.5	1057.49	1.05721	0.0763952	-13.8387	1.49e-43	5.84e-42
BnaC07g11830D	S-CK	S-6h	667.401	205.352	436.377	-1.70002	0.122868	13.8362	1.54e-43	6.04e-42
BnaC02g23400D	S-CK	S-6h	205.078	714.806	459.942	1.80507	0.130485	-13.8336	1.6e-43	6.25e-42
BnaA05g14890D	S-CK	S-6h	3508.67	590.646	2049.66	-2.57107	0.185866	13.8329	1.61e-43	6.3e-42
BnaC02g13840D	S-CK	S-6h	175.802	537.862	356.832	1.61431	0.116723	-13.8303	1.67e-43	6.53e-42
BnaC05g03430D	S-CK	S-6h	53.1881	310.796	181.992	2.5727	0.186032	-13.8293	1.7e-43	6.62e-42
BnaC04g08990D	S-CK	S-6h	599.065	195.372	397.218	-1.61817	0.117056	13.8239	1.83e-43	7.13e-42
BnaC07g27620D	S-CK	S-6h	1121.52	2347.5	1734.51	1.0661	0.0771721	-13.8146	2.08e-43	8.1e-42
BnaC04g30250D	S-CK	S-6h	8498.73	15008.8	11753.8	0.820933	0.0594761	-13.8027	2.45e-43	9.54e-42
BnaA07g04740D	S-CK	S-6h	531.501	1421.08	976.288	1.41997	0.102896	-13.8	2.55e-43	9.9e-42
BnaC02g43280D	S-CK	S-6h	1816.71	887.002	1351.86	-1.0347	0.075087	13.7801	3.36e-43	1.3e-41
BnaA09g18990D	S-CK	S-6h	1408.81	556.819	982.816	-1.33817	0.0971528	13.7738	3.66e-43	1.42e-41
BnaC04g17750D	S-CK	S-6h	4022.22	2189.84	3106.03	-0.876707	0.063675	13.7685	3.94e-43	1.53e-41
BnaC04g08780D	S-CK	S-6h	3597.59	6899.74	5248.67	0.939782	0.0682604	-13.7676	3.99e-43	1.54e-41
BnaC03g27140D	S-CK	S-6h	134.062	495.768	314.915	1.90286	0.138305	-13.7584	4.53e-43	1.75e-41
BnaA09g29380D	S-CK	S-6h	299.241	55.589	177.415	-2.42972	0.176606	13.7579	4.57e-43	1.76e-41
BnaA04g02160D	S-CK	S-6h	297.197	59.0299	178.113	-2.33224	0.169532	13.7569	4.63e-43	1.79e-41
BnaA09g29520D	S-CK	S-6h	56.0678	294.482	175.275	2.409	0.175159	-13.7532	4.87e-43	1.88e-41
BnaAnng27610D	S-CK	S-6h	13863.8	6089.9	9976.85	-1.1871	0.086344	13.7485	5.2e-43	2e-41
BnaC08g49120D	S-CK	S-6h	247.276	28.3315	137.804	-3.13218	0.227824	13.7483	5.22e-43	2.01e-41
BnaC08g06020D	S-CK	S-6h	104.983	429.905	267.444	2.038	0.148297	-13.7427	5.64e-43	2.17e-41
BnaA02g01840D	S-CK	S-6h	97.0589	403.872	250.466	2.06665	0.150434	-13.7379	6.02e-43	2.31e-41
BnaA08g20570D	S-CK	S-6h	2638.65	1232.01	1935.33	-1.09908	0.0800496	13.7301	6.71e-43	2.57e-41
BnaA07g24110D	S-CK	S-6h	1413.21	583.503	998.355	-1.27526	0.0929655	13.7176	7.97e-43	3.05e-41
BnaC09g17820D	S-CK	S-6h	576.475	162.092	369.283	-1.82757	0.133285	13.7117	8.64e-43	3.31e-41
BnaA06g40180D	S-CK	S-6h	36.0954	257.971	147.033	2.8519	0.208045	-13.7081	9.08e-43	3.47e-41
BnaC09g11090D	S-CK	S-6h	354.489	61.8335	208.161	-2.5194	0.183972	13.6945	1.1e-42	4.18e-41
BnaC02g42580D	S-CK	S-6h	3697.76	1780.78	2739.27	-1.05463	0.0770685	13.6843	1.26e-42	4.81e-41
BnaC07g48050D	S-CK	S-6h	1677.08	842.648	1259.86	-0.993507	0.0726099	13.6828	1.29e-42	4.9e-41
BnaA02g24170D	S-CK	S-6h	5797	2984.3	4390.65	-0.95838	0.0700473	13.6819	1.3e-42	4.96e-41
BnaA01g36310D	S-CK	S-6h	3659.81	1812.27	2736.04	-1.01394	0.0741123	13.6811	1.32e-42	5.01e-41
BnaA10g26930D	S-CK	S-6h	310.076	797.842	553.959	1.3696	0.100131	-13.678	1.37e-42	5.22e-41
BnaA04g26810D	S-CK	S-6h	198.336	10.2742	104.305	-4.27793	0.312828	13.675	1.43e-42	5.44e-41
BnaA07g25810D	S-CK	S-6h	169.997	572.426	371.211	1.75864	0.128692	-13.6655	1.63e-42	6.19e-41
BnaC08g10450D	S-CK	S-6h	219.849	21.2547	120.552	-3.38078	0.24749	13.6603	1.75e-42	6.65e-41
BnaA06g37340D	S-CK	S-6h	328.295	957.327	642.811	1.54616	0.113222	-13.656	1.86e-42	7.04e-41
BnaC02g06700D	S-CK	S-6h	506.718	159.3	333.009	-1.66849	0.122191	13.6548	1.89e-42	7.15e-41
BnaA05g18840D	S-CK	S-6h	412.222	109.253	260.737	-1.91351	0.140248	13.6438	2.2e-42	8.31e-41
BnaC04g56800D	S-CK	S-6h	71.8228	321.96	196.891	2.17255	0.159497	-13.6212	2.99e-42	1.13e-40
BnaC07g46390D	S-CK	S-6h	314.787	49.0266	181.907	-2.68642	0.197252	13.6192	3.08e-42	1.16e-40
BnaA09g51970D	S-CK	S-6h	515.398	139.902	327.65	-1.88093	0.138115	13.6186	3.1e-42	1.17e-40
BnaA03g26790D	S-CK	S-6h	147.757	495.444	321.601	1.7466	0.128285	-13.615	3.26e-42	1.23e-40
BnaC06g01060D	S-CK	S-6h	197.686	8.05376	102.87	-4.63199	0.340661	13.5971	4.17e-42	1.57e-40
BnaA04g14500D	S-CK	S-6h	125.986	447.064	286.525	1.82129	0.133956	-13.5962	4.22e-42	1.59e-40
BnaCnng37520D	S-CK	S-6h	59.7683	367.948	213.858	2.64254	0.19439	-13.594	4.35e-42	1.63e-40
BnaC06g01510D	S-CK	S-6h	1476.29	672.305	1074.3	-1.13516	0.0836112	13.5767	5.51e-42	2.06e-40
BnaA06g38070D	S-CK	S-6h	44.459	287.936	166.198	2.68134	0.197526	-13.5746	5.66e-42	2.12e-40
BnaC09g04210D	S-CK	S-6h	345.623	930.592	638.108	1.43443	0.105707	-13.5699	6.04e-42	2.26e-40
BnaA10g25790D	S-CK	S-6h	485.422	132.248	308.835	-1.8758	0.138263	13.5669	6.29e-42	2.35e-40
BnaA10g17050D	S-CK	S-6h	989.38	2264.58	1626.98	1.19395	0.08801	-13.5661	6.36e-42	2.38e-40
BnaA06g39940D	S-CK	S-6h	387.073	105.939	246.506	-1.86835	0.137724	13.5659	6.38e-42	2.38e-40
BnaCnng47130D	S-CK	S-6h	80.9924	344.412	212.702	2.10176	0.154968	-13.5625	6.68e-42	2.49e-40
BnaC03g14720D	S-CK	S-6h	3585.93	1567.67	2576.8	-1.19444	0.0880718	13.5621	6.72e-42	2.5e-40
BnaA03g27890D	S-CK	S-6h	1492.17	639.401	1065.78	-1.22131	0.0900984	13.5553	7.37e-42	2.74e-40
BnaA08g11560D	S-CK	S-6h	29.4536	902.587	466.02	4.96047	0.366138	-13.5481	8.13e-42	3.02e-40
BnaC09g00760D	S-CK	S-6h	29.4953	231.264	130.38	2.97303	0.219487	-13.5454	8.44e-42	3.14e-40
BnaA10g23470D	S-CK	S-6h	11.9376	197.92	104.929	4.01254	0.296301	-13.5421	8.82e-42	3.27e-40
BnaC03g07650D	S-CK	S-6h	275.742	39.5367	157.64	-2.80217	0.206937	13.5412	8.93e-42	3.31e-40
BnaA02g34090D	S-CK	S-6h	64.2092	317.728	190.968	2.3146	0.171002	-13.5355	9.65e-42	3.58e-40
BnaAnng12370D	S-CK	S-6h	413.048	112.185	262.616	-1.87687	0.13869	13.5328	1e-41	3.71e-40
BnaA10g13660D	S-CK	S-6h	127.701	1714.67	921.183	3.7541	0.2776	-13.5234	1.14e-41	4.21e-40
BnaC03g24670D	S-CK	S-6h	904.768	1893.51	1399.14	1.06352	0.0787781	-13.5002	1.56e-41	5.76e-40
BnaA08g10370D	S-CK	S-6h	235.413	4.16033	119.786	-5.82196	0.431475	13.4932	1.72e-41	6.33e-40
BnaC03g44340D	S-CK	S-6h	29964.3	16853	23408.6	-0.830279	0.0615589	13.4876	1.85e-41	6.82e-40
BnaC07g28870D	S-CK	S-6h	4056.25	2087.63	3071.94	-0.958377	0.0710565	13.4875	1.85e-41	6.82e-40
BnaA06g39530D	S-CK	S-6h	1039.24	461.756	750.497	-1.17214	0.086918	13.4856	1.9e-41	7e-40
BnaA06g26820D	S-CK	S-6h	506.536	1215.2	860.867	1.25963	0.0934299	-13.4821	1.99e-41	7.33e-40
BnaA07g12290D	S-CK	S-6h	388.045	922.638	655.341	1.25122	0.0928296	-13.4787	2.09e-41	7.67e-40
BnaC08g08290D	S-CK	S-6h	1335.76	600.854	968.307	-1.15128	0.0854232	13.4774	2.12e-41	7.79e-40
BnaA01g28340D	S-CK	S-6h	828.947	267.853	548.4	-1.62856	0.120937	13.4662	2.47e-41	9.06e-40
BnaA09g39170D	S-CK	S-6h	1085.48	471.922	778.7	-1.20282	0.0893477	13.4622	2.61e-41	9.56e-40
BnaA05g32820D	S-CK	S-6h	48.5359	315.697	182.116	2.73019	0.202813	-13.4617	2.63e-41	9.62e-40
BnaA09g57210D	S-CK	S-6h	708.944	1481.31	1095.13	1.06481	0.0791095	-13.4599	2.69e-41	9.84e-40
BnaC03g47520D	S-CK	S-6h	1754.44	3458.93	2606.68	0.97965	0.0727853	-13.4594	2.71e-41	9.9e-40
BnaA02g30210D	S-CK	S-6h	1876.98	738.288	1307.63	-1.34532	0.0999934	13.454	2.91e-41	1.06e-39
BnaA09g53940D	S-CK	S-6h	397.481	91.348	244.415	-2.12262	0.157775	13.4534	2.94e-41	1.07e-39
BnaC05g32840D	S-CK	S-6h	1733.56	828.342	1280.95	-1.06611	0.0792622	13.4504	3.06e-41	1.12e-39
BnaC05g15170D	S-CK	S-6h	237.196	710.055	473.626	1.58245	0.117655	-13.4499	3.08e-41	1.12e-39
BnaA06g25920D	S-CK	S-6h	1325.58	2834.81	2080.19	1.09681	0.0815714	-13.446	3.25e-41	1.18e-39
BnaA05g09830D	S-CK	S-6h	33.8726	253.555	143.714	2.90483	0.216088	-13.4428	3.39e-41	1.23e-39
BnaC03g68660D	S-CK	S-6h	42.5292	251.706	147.117	2.57554	0.191624	-13.4406	3.5e-41	1.27e-39
BnaA02g14860D	S-CK	S-6h	16.8179	207.184	112.001	3.69646	0.275155	-13.4341	3.82e-41	1.38e-39
BnaA08g14110D	S-CK	S-6h	1120.82	500.638	810.727	-1.1618	0.0865	13.4313	3.97e-41	1.44e-39
BnaC03g49840D	S-CK	S-6h	504.787	146.971	325.879	-1.78338	0.132794	13.4297	4.05e-41	1.47e-39
BnaC04g36310D	S-CK	S-6h	69.778	339.033	204.405	2.29309	0.170759	-13.4288	4.1e-41	1.48e-39
BnaC07g13850D	S-CK	S-6h	60.5435	295.119	177.831	2.30062	0.171383	-13.4239	4.38e-41	1.58e-39
BnaA07g17350D	S-CK	S-6h	219.112	693.052	456.082	1.66828	0.124289	-13.4227	4.45e-41	1.61e-39
BnaC05g40920D	S-CK	S-6h	364.203	77.9517	221.077	-2.2285	0.166106	13.4161	4.86e-41	1.75e-39
BnaC07g48800D	S-CK	S-6h	3247.49	1378.44	2312.97	-1.23728	0.0922597	13.4109	5.22e-41	1.88e-39
BnaC09g29540D	S-CK	S-6h	184.522	14.65	99.5861	-3.65141	0.272335	13.4078	5.45e-41	1.96e-39
BnaC05g00490D	S-CK	S-6h	440.149	1053.92	747.032	1.25977	0.0939584	-13.4077	5.45e-41	1.96e-39
BnaA09g05280D	S-CK	S-6h	41.088	253.803	147.446	2.62676	0.195951	-13.4052	5.64e-41	2.03e-39
BnaA09g17560D	S-CK	S-6h	109.734	1019.41	564.57	3.22432	0.2407	-13.3956	6.42e-41	2.3e-39
BnaA06g31250D	S-CK	S-6h	1299.12	596.071	947.598	-1.12571	0.0840853	13.3877	7.14e-41	2.56e-39
BnaC09g39140D	S-CK	S-6h	2007.38	4539.76	3273.57	1.17834	0.0880233	-13.3867	7.23e-41	2.59e-39
BnaC06g07690D	S-CK	S-6h	254.209	45.0763	149.643	-2.49549	0.186494	13.3811	7.8e-41	2.79e-39
BnaA08g16310D	S-CK	S-6h	631.433	1411.72	1021.57	1.16293	0.0869256	-13.3785	8.08e-41	2.89e-39
BnaC01g02610D	S-CK	S-6h	18.5942	199.547	109.071	3.4308	0.256585	-13.371	8.93e-41	3.19e-39
BnaC06g08930D	S-CK	S-6h	1228.54	525.399	876.969	-1.22693	0.0917661	13.3702	9.03e-41	3.22e-39
BnaA10g26070D	S-CK	S-6h	974.024	112.584	543.304	-3.11354	0.232886	13.3693	9.13e-41	3.26e-39
BnaC02g32000D	S-CK	S-6h	1805.47	263.933	1034.7	-2.77491	0.207643	13.3638	9.84e-41	3.5e-39
BnaC01g00060D	S-CK	S-6h	181.063	12.4808	96.7717	-3.85877	0.288767	13.3629	9.96e-41	3.54e-39
BnaA02g27550D	S-CK	S-6h	70.8632	313.036	191.95	2.13916	0.160114	-13.3602	1.03e-40	3.67e-39
BnaC07g43640D	S-CK	S-6h	177.276	571.576	374.426	1.68349	0.126012	-13.3597	1.04e-40	3.69e-39
BnaC05g01400D	S-CK	S-6h	296.62	59.6324	178.126	-2.31855	0.173549	13.3597	1.04e-40	3.69e-39
BnaCnng23380D	S-CK	S-6h	178.853	577.155	378.004	1.68735	0.126313	-13.3584	1.06e-40	3.75e-39
BnaA10g16280D	S-CK	S-6h	166.818	543.366	355.092	1.69944	0.127296	-13.3502	1.18e-40	4.18e-39
BnaA08g21610D	S-CK	S-6h	1068.6	474.708	771.652	-1.17235	0.0878268	13.3485	1.21e-40	4.28e-39
BnaC05g33370D	S-CK	S-6h	1636.61	711.426	1174.02	-1.20298	0.0901867	13.3388	1.38e-40	4.87e-39
BnaC07g49810D	S-CK	S-6h	348.121	75.0677	211.594	-2.21773	0.166286	13.3369	1.41e-40	4.99e-39
BnaA04g04360D	S-CK	S-6h	320.157	66.3314	193.244	-2.27359	0.170537	13.332	1.51e-40	5.33e-39
BnaC04g41510D	S-CK	S-6h	9945.29	5009.67	7477.48	-0.98937	0.0742457	13.3256	1.64e-40	5.79e-39
BnaA07g29790D	S-CK	S-6h	634.141	1395.49	1014.81	1.13825	0.0854372	-13.3227	1.71e-40	6.02e-39
BnaA09g21850D	S-CK	S-6h	351.558	85.1237	218.341	-2.04747	0.153697	13.3215	1.74e-40	6.11e-39
BnaA10g25280D	S-CK	S-6h	321.799	76.8407	199.32	-2.06515	0.155032	13.3208	1.75e-40	6.17e-39
BnaC09g08170D	S-CK	S-6h	279.006	47.3661	163.186	-2.56158	0.192368	13.3161	1.87e-40	6.56e-39
BnaC08g01540D	S-CK	S-6h	1401.51	593.136	997.321	-1.24006	0.0931338	13.3149	1.9e-40	6.66e-39
BnaC03g52400D	S-CK	S-6h	68.4583	330.561	199.509	2.29703	0.172602	-13.3083	2.07e-40	7.27e-39
BnaA09g27240D	S-CK	S-6h	322.861	72.5716	197.716	-2.15711	0.162096	13.3076	2.09e-40	7.33e-39
BnaCnng66800D	S-CK	S-6h	70.0182	329.016	199.517	2.24789	0.169021	-13.2994	2.33e-40	8.17e-39
BnaC03g12360D	S-CK	S-6h	79.1884	368.756	223.972	2.22008	0.167011	-13.293	2.54e-40	8.89e-39
BnaA06g33260D	S-CK	S-6h	277.279	733.319	505.299	1.40837	0.106026	-13.2833	2.89e-40	1.01e-38
BnaA09g30040D	S-CK	S-6h	199.613	19.0863	109.35	-3.38041	0.25483	13.2653	3.68e-40	1.28e-38
BnaC08g36920D	S-CK	S-6h	159.772	526.889	343.331	1.73196	0.130618	-13.2597	3.97e-40	1.38e-38
BnaCnng00330D	S-CK	S-6h	28.7021	224.357	126.53	2.97643	0.224506	-13.2576	4.07e-40	1.42e-38
BnaA10g03270D	S-CK	S-6h	428.58	118.01	273.295	-1.85818	0.140208	13.253	4.34e-40	1.51e-38
BnaC05g43610D	S-CK	S-6h	1498.22	581.371	1039.8	-1.36514	0.103021	13.2511	4.45e-40	1.55e-38
BnaC09g31160D	S-CK	S-6h	354.015	874.414	614.215	1.30048	0.0981432	-13.2509	4.46e-40	1.55e-38
BnaCnng27040D	S-CK	S-6h	262.777	694.909	478.843	1.40095	0.105749	-13.2479	4.64e-40	1.61e-38
BnaC02g24170D	S-CK	S-6h	5.45052	210.85	108.15	5.26758	0.397678	-13.2459	4.77e-40	1.65e-38
BnaA09g53810D	S-CK	S-6h	210.844	26.7386	118.791	-2.97328	0.224493	13.2444	4.86e-40	1.69e-38
BnaA06g07880D	S-CK	S-6h	1467.29	678.023	1072.66	-1.11243	0.0839962	13.2439	4.9e-40	1.7e-38
BnaA03g18490D	S-CK	S-6h	236.751	34.9555	135.853	-2.76707	0.209134	13.2311	5.8e-40	2.01e-38
BnaA10g25550D	S-CK	S-6h	223.042	746.934	484.988	1.75403	0.132574	-13.2306	5.84e-40	2.02e-38
BnaC02g41100D	S-CK	S-6h	218.796	7.63349	113.215	-4.84116	0.365994	13.2274	6.09e-40	2.11e-38
BnaCnng00430D	S-CK	S-6h	967.012	2048.25	1507.63	1.07985	0.0816611	-13.2235	6.42e-40	2.22e-38
BnaA01g04880D	S-CK	S-6h	61.0251	293.54	177.282	2.27329	0.172009	-13.2162	7.08e-40	2.44e-38
BnaA09g50650D	S-CK	S-6h	438.178	109.65	273.914	-1.99584	0.151043	13.2137	7.32e-40	2.52e-38
BnaA09g44060D	S-CK	S-6h	804.529	1620.69	1212.61	1.01353	0.0767045	-13.2135	7.34e-40	2.53e-38
BnaC04g35420D	S-CK	S-6h	10.3211	208.234	109.278	4.38119	0.331657	-13.21	7.68e-40	2.64e-38
BnaC02g28190D	S-CK	S-6h	1251.63	583.093	917.36	-1.1021	0.0834302	13.2099	7.7e-40	2.65e-38
BnaC02g03800D	S-CK	S-6h	400.888	104.088	252.488	-1.94283	0.147088	13.2086	7.83e-40	2.69e-38
BnaC08g36840D	S-CK	S-6h	41.6224	775.461	408.542	4.23696	0.320801	-13.2074	7.95e-40	2.73e-38
BnaA08g10090D	S-CK	S-6h	205.331	16.6131	110.972	-3.62324	0.274437	13.2024	8.49e-40	2.91e-38
BnaC07g26320D	S-CK	S-6h	189.721	555.328	372.524	1.54635	0.117139	-13.201	8.66e-40	2.97e-38
BnaC01g21220D	S-CK	S-6h	272.284	714.164	493.224	1.39793	0.105912	-13.199	8.89e-40	3.04e-38
BnaC03g60160D	S-CK	S-6h	478.795	1228.46	853.625	1.35725	0.10286	-13.1951	9.36e-40	3.2e-38
BnaC07g24130D	S-CK	S-6h	262.435	709.412	485.924	1.43213	0.108538	-13.1947	9.41e-40	3.22e-38
BnaA03g23240D	S-CK	S-6h	602.74	1332.81	967.773	1.14874	0.0870791	-13.1919	9.77e-40	3.34e-38
BnaC01g39680D	S-CK	S-6h	1329.6	2405.72	1867.66	0.855319	0.0649029	-13.1784	1.17e-39	3.98e-38
BnaC01g19630D	S-CK	S-6h	9799.56	4782.12	7290.84	-1.03539	0.0786505	13.1645	1.41e-39	4.79e-38
BnaA05g29460D	S-CK	S-6h	119.009	418.957	268.983	1.82001	0.138258	-13.1638	1.42e-39	4.83e-38
BnaCnng02970D	S-CK	S-6h	63.8297	322.271	193.05	2.34193	0.177974	-13.1588	1.51e-39	5.15e-38
BnaA04g28600D	S-CK	S-6h	54.1931	337.941	196.067	2.63712	0.200484	-13.1538	1.62e-39	5.5e-38
BnaA04g27920D	S-CK	S-6h	4815.27	2175.01	3495.14	-1.14688	0.0871926	13.1534	1.63e-39	5.53e-38
BnaA10g27170D	S-CK	S-6h	2132.92	920.243	1526.58	-1.21251	0.0922562	13.1428	1.87e-39	6.35e-38
BnaA08g17550D	S-CK	S-6h	317.634	815.549	566.592	1.35442	0.103094	-13.1378	2e-39	6.78e-38
BnaC03g17770D	S-CK	S-6h	117.123	419.372	268.247	1.85191	0.141015	-13.1327	2.14e-39	7.24e-38
BnaAnng03040D	S-CK	S-6h	212.236	26.9914	119.614	-2.96703	0.225945	13.1316	2.17e-39	7.34e-38
BnaC03g73070D	S-CK	S-6h	112.367	467.783	290.075	2.06836	0.157527	-13.1302	2.21e-39	7.47e-38
BnaCnng17470D	S-CK	S-6h	12.4623	181.737	97.0998	3.88029	0.295549	-13.1291	2.24e-39	7.58e-38
BnaA03g18970D	S-CK	S-6h	1988.93	856.622	1422.78	-1.21472	0.0925299	13.1278	2.28e-39	7.7e-38
BnaA03g53690D	S-CK	S-6h	432.412	124.483	278.447	-1.79695	0.136928	13.1233	2.42e-39	8.17e-38
BnaA02g36510D	S-CK	S-6h	279.511	2112.71	1196.11	2.91931	0.22266	-13.1111	2.85e-39	9.59e-38
BnaA10g25120D	S-CK	S-6h	194.546	16.8565	105.701	-3.5284	0.269151	13.1094	2.91e-39	9.8e-38
BnaA02g02720D	S-CK	S-6h	692.209	274.269	483.239	-1.33495	0.101833	13.1091	2.92e-39	9.82e-38
BnaC05g00480D	S-CK	S-6h	758.104	1492.96	1125.53	0.977451	0.074563	-13.1091	2.92e-39	9.82e-38
BnaA09g04810D	S-CK	S-6h	198.252	686.304	442.278	1.79846	0.137204	-13.1079	2.97e-39	9.96e-38
BnaC06g07230D	S-CK	S-6h	280.277	43.5485	161.913	-2.67725	0.204336	13.1022	3.2e-39	1.07e-37
BnaA02g00670D	S-CK	S-6h	381.819	88.4508	235.135	-2.11395	0.161345	13.102	3.21e-39	1.08e-37
BnaA06g05310D	S-CK	S-6h	2026.02	996.796	1511.41	-1.02461	0.0782047	13.1016	3.22e-39	1.08e-37
BnaA06g29050D	S-CK	S-6h	783.187	1597.17	1190.18	1.02965	0.0785998	-13.0999	3.3e-39	1.1e-37
BnaC03g26940D	S-CK	S-6h	38.6186	574.144	306.381	3.88336	0.296461	-13.0991	3.33e-39	1.11e-37
BnaA02g03140D	S-CK	S-6h	611.195	205.571	408.383	-1.57382	0.120195	13.0939	3.57e-39	1.19e-37
BnaA06g30350D	S-CK	S-6h	225.817	648.583	437.2	1.51868	0.116021	-13.0897	3.77e-39	1.26e-37
BnaC09g05150D	S-CK	S-6h	796.001	1799.37	1297.69	1.17624	0.0899159	-13.0815	4.2e-39	1.4e-37
BnaA08g02130D	S-CK	S-6h	23.8264	206.592	115.209	3.12624	0.239038	-13.0784	4.37e-39	1.46e-37
BnaA09g19970D	S-CK	S-6h	176.732	538.067	357.399	1.61459	0.123459	-13.0779	4.41e-39	1.47e-37
BnaA07g01730D	S-CK	S-6h	696.804	1611.48	1154.14	1.2097	0.0925032	-13.0774	4.44e-39	1.48e-37
BnaA05g11810D	S-CK	S-6h	42.8856	281.45	162.168	2.7232	0.208319	-13.0723	4.74e-39	1.58e-37
BnaA03g51590D	S-CK	S-6h	89.7768	380.087	234.932	2.1036	0.160955	-13.0695	4.92e-39	1.63e-37
BnaC01g06420D	S-CK	S-6h	57.0459	289.394	173.22	2.35238	0.180024	-13.067	5.08e-39	1.69e-37
BnaA01g01690D	S-CK	S-6h	143.787	459.722	301.755	1.68416	0.128912	-13.0644	5.26e-39	1.74e-37
BnaC08g46330D	S-CK	S-6h	333.424	76.8307	205.127	-2.11444	0.161855	13.0637	5.31e-39	1.76e-37
BnaA07g24080D	S-CK	S-6h	179.866	14.7108	97.2884	-3.6142	0.277034	13.0461	6.69e-39	2.22e-37
BnaA04g22300D	S-CK	S-6h	97.7241	359.547	228.635	1.8808	0.144175	-13.0453	6.76e-39	2.24e-37
BnaCnng18770D	S-CK	S-6h	119.431	418.214	268.822	1.82149	0.139636	-13.0446	6.82e-39	2.25e-37
BnaA05g26030D	S-CK	S-6h	60.0002	288.144	174.072	2.2811	0.174947	-13.0388	7.36e-39	2.43e-37
BnaA05g24860D	S-CK	S-6h	24.2566	217.387	120.822	3.13229	0.240274	-13.0363	7.61e-39	2.51e-37
BnaA01g29520D	S-CK	S-6h	86.3349	350.862	218.599	2.01095	0.154336	-13.0297	8.3e-39	2.73e-37
BnaA02g15820D	S-CK	S-6h	472.049	1111.94	791.995	1.23289	0.0946275	-13.0289	8.38e-39	2.76e-37
BnaA02g00310D	S-CK	S-6h	184.939	543.418	364.179	1.55422	0.119318	-13.0259	8.72e-39	2.87e-37
BnaC03g00280D	S-CK	S-6h	732.975	1598.56	1165.77	1.12486	0.0864202	-13.0162	9.89e-39	3.25e-37
BnaC01g24170D	S-CK	S-6h	493.341	128.17	310.755	-1.94284	0.149298	13.0132	1.03e-38	3.38e-37
BnaC04g00430D	S-CK	S-6h	177.188	565.994	371.591	1.68194	0.129267	-13.0114	1.05e-38	3.46e-37
BnaA08g20670D	S-CK	S-6h	472.832	134.166	303.499	-1.81906	0.139856	13.0066	1.12e-38	3.68e-37
BnaA06g08950D	S-CK	S-6h	269.593	52.7608	161.177	-2.35575	0.181164	13.0034	1.17e-38	3.84e-37
BnaC05g34770D	S-CK	S-6h	217.038	603.202	410.12	1.47834	0.113704	-13.0017	1.2e-38	3.92e-37
BnaC03g11160D	S-CK	S-6h	753.917	246.081	499.999	-1.61174	0.123965	13.0016	1.2e-38	3.92e-37
BnaA08g23460D	S-CK	S-6h	1696.31	749.716	1223.01	-1.17877	0.0907475	12.9895	1.4e-38	4.59e-37
BnaA01g15000D	S-CK	S-6h	14.0435	194.41	104.227	3.84853	0.296281	-12.9895	1.4e-38	4.59e-37
BnaA09g42300D	S-CK	S-6h	981.894	409.552	695.723	-1.2612	0.0971072	12.9877	1.44e-38	4.69e-37
BnaCnng13410D	S-CK	S-6h	8978.88	4864.7	6921.79	-0.884347	0.0680922	12.9875	1.44e-38	4.7e-37
BnaA07g35200D	S-CK	S-6h	270.887	697.913	484.4	1.36098	0.104802	-12.9862	1.46e-38	4.77e-37
BnaA06g35090D	S-CK	S-6h	569.019	1248.04	908.532	1.13628	0.0875135	-12.984	1.51e-38	4.91e-37
BnaCnng03230D	S-CK	S-6h	354.558	858.426	606.492	1.27611	0.0983088	-12.9807	1.58e-38	5.12e-37
BnaC01g38680D	S-CK	S-6h	518.92	1171.88	845.399	1.17497	0.0905325	-12.9784	1.62e-38	5.27e-37
BnaA10g23500D	S-CK	S-6h	337.679	85.0624	211.371	-1.99278	0.153636	12.9708	1.79e-38	5.82e-37
BnaC07g21260D	S-CK	S-6h	399.593	108.513	254.053	-1.88437	0.145281	12.9706	1.8e-38	5.83e-37
BnaA09g51710D	S-CK	S-6h	338.195	986.718	662.456	1.54774	0.119421	-12.9603	2.05e-38	6.66e-37
BnaC08g41090D	S-CK	S-6h	245.729	40.8976	143.313	-2.58447	0.199479	12.9561	2.17e-38	7.03e-37
BnaC04g10980D	S-CK	S-6h	25.9046	210.017	117.961	3.01427	0.232662	-12.9556	2.19e-38	7.07e-37
BnaAnng29170D	S-CK	S-6h	1088.21	445.743	766.978	-1.29015	0.0995859	12.9551	2.2e-38	7.11e-37
BnaC07g42640D	S-CK	S-6h	378.669	2572.78	1475.72	2.76476	0.213466	-12.9518	2.3e-38	7.42e-37
BnaC09g48200D	S-CK	S-6h	357.567	76.142	216.854	-2.23563	0.172728	12.9431	2.57e-38	8.3e-37
BnaA02g32720D	S-CK	S-6h	1088.11	390.165	739.139	-1.47799	0.114205	12.9415	2.62e-38	8.46e-37
BnaC01g37760D	S-CK	S-6h	280.443	1575.3	927.87	2.4947	0.192838	-12.9367	2.79e-38	9e-37
BnaC05g00640D	S-CK	S-6h	3820.33	2018.24	2919.28	-0.921238	0.0712212	12.9349	2.86e-38	9.21e-37
BnaC08g41800D	S-CK	S-6h	1041.94	422.717	732.328	-1.30171	0.100733	12.9224	3.36e-38	1.08e-36
BnaA05g04320D	S-CK	S-6h	449.511	137.53	293.52	-1.70496	0.13194	12.9223	3.37e-38	1.08e-36
BnaA05g13700D	S-CK	S-6h	44.547	255.099	149.823	2.51847	0.194939	-12.9193	3.51e-38	1.13e-36
BnaA05g02290D	S-CK	S-6h	249.198	674.099	461.648	1.4425	0.111657	-12.9191	3.51e-38	1.13e-36
BnaC04g02610D	S-CK	S-6h	340.731	82.1638	211.447	-2.04911	0.158635	12.9172	3.6e-38	1.16e-36
BnaC01g02130D	S-CK	S-6h	178.341	587.631	382.986	1.73037	0.133993	-12.9139	3.76e-38	1.2e-36
BnaC01g11040D	S-CK	S-6h	659.45	260.721	460.086	-1.33894	0.103722	12.9089	4.01e-38	1.28e-36
BnaC03g74630D	S-CK	S-6h	539.75	1217.61	878.678	1.17107	0.0907684	-12.9017	4.4e-38	1.41e-36
BnaA06g31160D	S-CK	S-6h	55.3485	280.866	168.107	2.33598	0.18107	-12.901	4.44e-38	1.42e-36
BnaC07g14150D	S-CK	S-6h	87.3228	427.477	257.4	2.30272	0.178564	-12.8958	4.75e-38	1.52e-36
BnaC05g11640D	S-CK	S-6h	268.464	704.847	486.655	1.39977	0.108546	-12.8956	4.77e-38	1.52e-36
BnaC08g27490D	S-CK	S-6h	423.85	120.491	272.171	-1.81322	0.140651	12.8916	5.02e-38	1.6e-36
BnaA09g25420D	S-CK	S-6h	468.678	148.123	308.4	-1.66004	0.128908	12.8777	6.01e-38	1.91e-36
BnaA03g21650D	S-CK	S-6h	274.028	56.0203	165.024	-2.28936	0.177781	12.8774	6.04e-38	1.92e-36
BnaA05g28580D	S-CK	S-6h	434.145	2328.99	1381.57	2.42662	0.188459	-12.8761	6.14e-38	1.95e-36
BnaA09g23970D	S-CK	S-6h	775.057	297.977	536.517	-1.3805	0.107265	12.87	6.64e-38	2.11e-36
BnaC02g10070D	S-CK	S-6h	175.397	522.15	348.774	1.58108	0.122852	-12.8698	6.65e-38	2.11e-36
BnaC03g62490D	S-CK	S-6h	2118.07	3936.59	3027.33	0.895995	0.0696689	-12.8608	7.48e-38	2.37e-36
BnaC02g11770D	S-CK	S-6h	366.245	93.6207	229.933	-1.97007	0.153202	12.8593	7.63e-38	2.42e-36
BnaC04g55830D	S-CK	S-6h	1709.66	779.852	1244.75	-1.13206	0.0880459	12.8576	7.79e-38	2.47e-36
BnaA08g07440D	S-CK	S-6h	205.058	702.263	453.66	1.77473	0.138117	-12.8495	8.66e-38	2.74e-36
BnaA02g18390D	S-CK	S-6h	43.6472	262.36	153.003	2.59077	0.201655	-12.8475	8.88e-38	2.81e-36
BnaA06g37290D	S-CK	S-6h	260.346	713.013	486.68	1.448	0.112717	-12.8464	9.01e-38	2.85e-36
BnaC09g36130D	S-CK	S-6h	14.432	181.441	97.9364	3.62877	0.282497	-12.8454	9.13e-38	2.88e-36
BnaA07g36000D	S-CK	S-6h	351.816	828.474	590.145	1.23648	0.0962732	-12.8435	9.36e-38	2.95e-36
BnaC08g11390D	S-CK	S-6h	9.80797	180.401	95.1045	4.14547	0.32288	-12.8391	9.91e-38	3.12e-36
BnaA06g13750D	S-CK	S-6h	82.7701	356.031	219.401	2.12399	0.165445	-12.8381	1e-37	3.16e-36
BnaCnng51700D	S-CK	S-6h	894.118	314.535	604.327	-1.50733	0.11746	12.8327	1.08e-37	3.39e-36
BnaA09g08390D	S-CK	S-6h	479.717	128.059	303.888	-1.9085	0.148738	12.8313	1.1e-37	3.45e-36
BnaC01g03860D	S-CK	S-6h	90.9487	357.6	224.274	1.97198	0.153861	-12.8166	1.32e-37	4.16e-36
BnaAnng13840D	S-CK	S-6h	872.669	384.912	628.791	-1.17946	0.0920278	12.8164	1.33e-37	4.17e-36
BnaA07g21790D	S-CK	S-6h	403.116	112.852	257.984	-1.83746	0.143487	12.8057	1.52e-37	4.78e-36
BnaA06g05280D	S-CK	S-6h	1219.91	527.125	873.518	-1.21228	0.0946872	12.803	1.58e-37	4.94e-36
BnaC03g31710D	S-CK	S-6h	278.393	55.659	167.026	-2.32772	0.181816	12.8026	1.59e-37	4.97e-36
BnaA07g32420D	S-CK	S-6h	2524.17	4357.41	3440.79	0.787312	0.0615084	-12.8001	1.64e-37	5.13e-36
BnaC09g52680D	S-CK	S-6h	134.161	438.768	286.465	1.70583	0.13331	-12.7959	1.73e-37	5.4e-36
BnaA09g01390D	S-CK	S-6h	4461.75	2462.7	3462.22	-0.856731	0.06697	12.7927	1.8e-37	5.63e-36
BnaA03g17280D	S-CK	S-6h	2061.19	913.028	1487.11	-1.17637	0.0920021	12.7863	1.96e-37	6.11e-36
BnaA08g02530D	S-CK	S-6h	417.1	125.19	271.145	-1.73577	0.135823	12.7796	2.13e-37	6.65e-36
BnaA07g38190D	S-CK	S-6h	382.058	106.037	244.047	-1.84661	0.144501	12.7792	2.14e-37	6.68e-36
BnaA01g00450D	S-CK	S-6h	180.593	18.6182	99.6056	-3.28403	0.257126	12.7721	2.35e-37	7.32e-36
BnaAnng22110D	S-CK	S-6h	3002.79	5064.39	4033.59	0.754328	0.0591117	-12.7611	2.7e-37	8.42e-36
BnaC01g42890D	S-CK	S-6h	98.4222	363.53	230.976	1.88081	0.147388	-12.7609	2.71e-37	8.43e-36
BnaC04g46680D	S-CK	S-6h	155.737	472.642	314.19	1.60799	0.126043	-12.7574	2.83e-37	8.81e-36
BnaC05g05330D	S-CK	S-6h	112.543	392.787	252.665	1.79585	0.140775	-12.7569	2.85e-37	8.86e-36
BnaC08g32420D	S-CK	S-6h	1255.08	536.309	895.695	-1.22929	0.0964378	12.747	3.24e-37	1.01e-35
BnaA10g13850D	S-CK	S-6h	125.503	482.039	303.771	1.94804	0.152881	-12.7422	3.44e-37	1.07e-35
BnaC03g17040D	S-CK	S-6h	793.251	1573.91	1183.58	0.988977	0.0776655	-12.7338	3.84e-37	1.19e-35
BnaC09g26420D	S-CK	S-6h	1511.38	770.333	1140.86	-0.972964	0.0764551	12.726	4.24e-37	1.31e-35
BnaA02g04300D	S-CK	S-6h	1210.84	2226.56	1718.7	0.879351	0.0691046	-12.7249	4.3e-37	1.33e-35
BnaC05g33040D	S-CK	S-6h	212.242	693.224	452.733	1.71305	0.134695	-12.718	4.7e-37	1.45e-35
BnaCnng16700D	S-CK	S-6h	545.408	199.471	372.44	-1.45238	0.114203	12.7175	4.73e-37	1.46e-35
BnaA04g18600D	S-CK	S-6h	86.2542	369.23	227.742	2.12219	0.166976	-12.7095	5.23e-37	1.62e-35
BnaC03g78280D	S-CK	S-6h	1166.61	505.739	836.172	-1.20625	0.0949508	12.7039	5.62e-37	1.73e-35
BnaA08g24600D	S-CK	S-6h	2188.63	4014	3101.32	0.876035	0.0690105	-12.6942	6.37e-37	1.96e-35
BnaC03g29960D	S-CK	S-6h	838.698	335.849	587.274	-1.32231	0.104176	12.693	6.46e-37	1.99e-35
BnaA10g14810D	S-CK	S-6h	245.193	41.8986	143.546	-2.54576	0.200752	12.6811	7.53e-37	2.31e-35
BnaA01g10690D	S-CK	S-6h	16.1198	180.607	98.3636	3.51335	0.27712	-12.678	7.83e-37	2.41e-35
BnaA09g41590D	S-CK	S-6h	348.489	87.1749	217.832	-2.00216	0.157947	12.6762	8.02e-37	2.46e-35
BnaC06g41940D	S-CK	S-6h	255.388	42.2896	148.839	-2.60166	0.20525	12.6755	8.08e-37	2.48e-35
BnaC05g38890D	S-CK	S-6h	916.371	1788.25	1352.31	0.961507	0.0758673	-12.6735	8.29e-37	2.54e-35
BnaA06g00050D	S-CK	S-6h	79.0418	342.172	210.607	2.09362	0.16527	-12.6679	8.9e-37	2.73e-35
BnaA07g38770D	S-CK	S-6h	2658.97	1402.78	2030.87	-0.922436	0.0728399	12.6639	9.37e-37	2.87e-35
BnaC02g31500D	S-CK	S-6h	2384.48	4324.17	3354.33	0.859135	0.067928	-12.6477	1.15e-36	3.52e-35
BnaA06g06960D	S-CK	S-6h	722.191	1454.48	1088.34	1.00973	0.0798673	-12.6426	1.23e-36	3.76e-35
BnaA02g26940D	S-CK	S-6h	363.49	97.7811	230.635	-1.89427	0.149865	12.6398	1.27e-36	3.89e-35
BnaA09g39570D	S-CK	S-6h	690.655	1357.19	1023.92	0.976249	0.0772715	-12.634	1.37e-36	4.18e-35
BnaA01g09740D	S-CK	S-6h	139.118	468.07	303.594	1.7664	0.139866	-12.6293	1.46e-36	4.44e-35
BnaC05g14810D	S-CK	S-6h	37.0035	232.474	134.739	2.67952	0.212276	-12.6228	1.58e-36	4.82e-35
BnaC08g17230D	S-CK	S-6h	1850.36	960.166	1405.26	-0.945109	0.0748747	12.6225	1.59e-36	4.83e-35
BnaC05g40450D	S-CK	S-6h	615.446	1315.3	965.373	1.098	0.0870052	-12.6199	1.64e-36	4.99e-35
BnaC05g01540D	S-CK	S-6h	329.178	61.6459	195.412	-2.42199	0.191961	12.6171	1.7e-36	5.17e-35
BnaA09g41050D	S-CK	S-6h	262.095	47.0543	154.574	-2.4758	0.196399	12.606	1.96e-36	5.95e-35
BnaA06g39780D	S-CK	S-6h	232.213	604.016	418.115	1.38075	0.109564	-12.6023	2.05e-36	6.23e-35
BnaC04g00740D	S-CK	S-6h	323.435	74.0881	198.762	-2.11986	0.168225	12.6014	2.08e-36	6.29e-35
BnaA05g25410D	S-CK	S-6h	107.82	392.315	250.068	1.85411	0.147139	-12.6011	2.08e-36	6.31e-35
BnaA03g27900D	S-CK	S-6h	3338.54	1586.52	2462.53	-1.07248	0.0851316	12.5979	2.17e-36	6.57e-35
BnaC01g17990D	S-CK	S-6h	209.605	28.3419	118.973	-2.8793	0.228815	12.5835	2.6e-36	7.87e-35
BnaA02g20480D	S-CK	S-6h	521.281	182.368	351.824	-1.51849	0.120726	12.578	2.79e-36	8.44e-35
BnaCnng59490D	S-CK	S-6h	1299.2	153.344	726.272	-3.08192	0.245055	12.5764	2.85e-36	8.6e-35
BnaC07g22500D	S-CK	S-6h	204.141	3.52455	103.833	-5.86019	0.466072	12.5736	2.95e-36	8.91e-35
BnaA10g29130D	S-CK	S-6h	333.941	824.628	579.284	1.30407	0.103716	-12.5734	2.96e-36	8.92e-35
BnaA05g26590D	S-CK	S-6h	371.615	101.763	236.689	-1.86973	0.148709	12.5731	2.97e-36	8.95e-35
BnaCnng09430D	S-CK	S-6h	223.858	36.545	130.202	-2.61475	0.208035	12.5688	3.13e-36	9.44e-35
BnaC03g49290D	S-CK	S-6h	1482.77	682.257	1082.51	-1.12075	0.0891942	12.5653	3.28e-36	9.87e-35
BnaC09g07970D	S-CK	S-6h	204.9	29.449	117.174	-2.80377	0.223199	12.5618	3.43e-36	1.03e-34
BnaA08g17380D	S-CK	S-6h	335.636	79.8209	207.728	-2.07511	0.165242	12.558	3.59e-36	1.08e-34
BnaC03g34730D	S-CK	S-6h	472.345	1095.79	784.066	1.21096	0.0964782	-12.5517	3.89e-36	1.17e-34
BnaA04g23600D	S-CK	S-6h	702.477	277.064	489.77	-1.34411	0.10714	12.5454	4.21e-36	1.26e-34
BnaA09g16720D	S-CK	S-6h	266.458	702.989	484.724	1.40336	0.111873	-12.5443	4.27e-36	1.28e-34
BnaA06g14340D	S-CK	S-6h	79.4517	909.056	494.254	3.51756	0.280426	-12.5436	4.31e-36	1.29e-34
BnaC05g43810D	S-CK	S-6h	127.162	429.084	278.123	1.76931	0.141064	-12.5426	4.36e-36	1.31e-34
BnaA06g23320D	S-CK	S-6h	102.211	390.199	246.205	1.93639	0.154428	-12.5391	4.56e-36	1.36e-34
BnaA04g09560D	S-CK	S-6h	1483.58	702.742	1093.16	-1.07767	0.0859566	12.5373	4.66e-36	1.39e-34
BnaC05g02370D	S-CK	S-6h	359.775	100.736	230.256	-1.83404	0.146287	12.5372	4.67e-36	1.39e-34
BnaA03g31110D	S-CK	S-6h	270.869	752.339	511.604	1.47397	0.117598	-12.5339	4.87e-36	1.45e-34
BnaCnng10250D	S-CK	S-6h	164.226	486.519	325.372	1.57441	0.125665	-12.5287	5.2e-36	1.55e-34
BnaC05g06710D	S-CK	S-6h	630.634	255.071	442.852	-1.30644	0.104277	12.5285	5.21e-36	1.55e-34
BnaC07g00140D	S-CK	S-6h	280.378	66.2622	173.32	-2.0793	0.166016	12.5247	5.47e-36	1.63e-34
BnaA01g36920D	S-CK	S-6h	405.912	126.118	266.015	-1.6881	0.134826	12.5206	5.76e-36	1.71e-34
BnaC03g38830D	S-CK	S-6h	23.3133	193.1	108.207	3.05211	0.24377	-12.5204	5.77e-36	1.72e-34
BnaC04g40710D	S-CK	S-6h	61.485	302.418	181.952	2.32011	0.185399	-12.5142	6.24e-36	1.86e-34
BnaA03g27050D	S-CK	S-6h	1809.99	991.704	1400.85	-0.868471	0.0694043	12.5132	6.32e-36	1.88e-34
BnaC07g17600D	S-CK	S-6h	459.093	154.859	306.976	-1.56733	0.125356	12.5031	7.18e-36	2.13e-34
BnaC09g25340D	S-CK	S-6h	228.958	600.135	414.546	1.38679	0.110924	-12.5022	7.26e-36	2.15e-34
BnaCnng38050D	S-CK	S-6h	1253.53	478.453	865.99	-1.38814	0.111048	12.5004	7.43e-36	2.2e-34
BnaA05g32060D	S-CK	S-6h	250.324	47.9467	149.135	-2.3856	0.190916	12.4956	7.89e-36	2.34e-34
BnaCnng05570D	S-CK	S-6h	1092.42	2165.98	1629.2	0.989789	0.0792144	-12.4951	7.94e-36	2.35e-34
BnaA07g08440D	S-CK	S-6h	16.1531	188.902	102.527	3.52896	0.282541	-12.4901	8.46e-36	2.5e-34
BnaA09g25550D	S-CK	S-6h	215.984	36.695	126.339	-2.55626	0.204704	12.4876	8.73e-36	2.58e-34
BnaA06g22050D	S-CK	S-6h	208.892	33.8065	121.349	-2.62888	0.210608	12.4823	9.32e-36	2.75e-34
BnaA07g09060D	S-CK	S-6h	463.423	154.966	309.195	-1.57876	0.126522	12.4781	9.83e-36	2.9e-34
BnaA06g39100D	S-CK	S-6h	172.258	7.98404	90.1208	-4.43479	0.35556	12.4727	1.05e-35	3.1e-34
BnaC03g57180D	S-CK	S-6h	536.133	1189.21	862.671	1.15101	0.092287	-12.4721	1.06e-35	3.12e-34
BnaA09g25400D	S-CK	S-6h	380.889	857.941	619.415	1.17237	0.0940302	-12.4681	1.12e-35	3.28e-34
BnaA09g01870D	S-CK	S-6h	992.203	1946.39	1469.29	0.971474	0.0779245	-12.4669	1.13e-35	3.33e-34
BnaA01g18650D	S-CK	S-6h	164.375	15.0051	89.69	-3.45643	0.277257	12.4665	1.14e-35	3.34e-34
BnaC04g49860D	S-CK	S-6h	50.176	262.659	156.417	2.38531	0.191357	-12.4652	1.16e-35	3.39e-34
BnaC04g51820D	S-CK	S-6h	258.107	51.4432	154.775	-2.32819	0.186815	12.4626	1.19e-35	3.51e-34
BnaAnng11500D	S-CK	S-6h	148.851	445.172	297.012	1.58244	0.127	-12.4601	1.23e-35	3.61e-34
BnaC01g32590D	S-CK	S-6h	4789.64	1130.57	2960.1	-2.08309	0.167185	12.4598	1.24e-35	3.62e-34
BnaA09g30360D	S-CK	S-6h	5.12879	188.972	97.0505	5.29361	0.424872	-12.4593	1.24e-35	3.64e-34
BnaA10g27420D	S-CK	S-6h	24.9162	189.814	107.365	2.9414	0.236177	-12.4542	1.33e-35	3.88e-34
BnaA07g16250D	S-CK	S-6h	265.347	60.5824	162.965	-2.13188	0.171202	12.4525	1.36e-35	3.96e-34
BnaA10g26760D	S-CK	S-6h	664.258	272.255	468.256	-1.28544	0.103262	12.4484	1.43e-35	4.17e-34
BnaC01g02780D	S-CK	S-6h	167.014	480.788	323.901	1.53009	0.122918	-12.448	1.43e-35	4.18e-34
BnaAnng15170D	S-CK	S-6h	339.546	94.0704	216.808	-1.85288	0.14892	12.4421	1.54e-35	4.5e-34
BnaA06g25030D	S-CK	S-6h	59.1274	279.857	169.492	2.25162	0.181054	-12.4362	1.66e-35	4.85e-34
BnaC08g48300D	S-CK	S-6h	95.8444	340.681	218.263	1.83594	0.147647	-12.4347	1.69e-35	4.93e-34
BnaC09g54310D	S-CK	S-6h	110.121	371.874	240.998	1.74767	0.140613	-12.429	1.82e-35	5.29e-34
BnaC05g38590D	S-CK	S-6h	393.765	109.11	251.438	-1.85052	0.148983	12.421	2.01e-35	5.84e-34
BnaAnng22440D	S-CK	S-6h	536.748	203.183	369.966	-1.40211	0.112891	12.4201	2.03e-35	5.91e-34
BnaA09g30080D	S-CK	S-6h	14.0235	170.464	92.2436	3.63183	0.292443	-12.4189	2.06e-35	5.99e-34
BnaC05g20500D	S-CK	S-6h	79.7979	350.51	215.154	2.13959	0.172287	-12.4187	2.07e-35	6e-34
BnaA08g11360D	S-CK	S-6h	4.8006	184.825	94.813	5.2689	0.424289	-12.4182	2.08e-35	6.04e-34
BnaC03g41960D	S-CK	S-6h	272.828	52.5317	162.68	-2.37586	0.191325	12.4179	2.09e-35	6.05e-34
BnaC03g26410D	S-CK	S-6h	1268.18	541.638	904.907	-1.22895	0.0989877	12.4152	2.16e-35	6.26e-34
BnaC02g02440D	S-CK	S-6h	2311.11	1241.18	1776.14	-0.897798	0.0723147	12.4152	2.16e-35	6.26e-34
BnaA03g35030D	S-CK	S-6h	187.773	14.9584	101.366	-3.65319	0.294459	12.4065	2.41e-35	6.97e-34
BnaA08g02930D	S-CK	S-6h	321.932	769.838	545.885	1.26247	0.101766	-12.4055	2.44e-35	7.04e-34
BnaA08g25950D	S-CK	S-6h	40.9364	245.164	143.05	2.57165	0.207311	-12.4048	2.46e-35	7.11e-34
BnaC01g05570D	S-CK	S-6h	605.395	1461.83	1033.61	1.27563	0.102865	-12.401	2.58e-35	7.44e-34
BnaA05g24610D	S-CK	S-6h	600.317	225.156	412.736	-1.41477	0.114086	12.401	2.58e-35	7.44e-34
BnaA06g17530D	S-CK	S-6h	319.311	819.706	569.509	1.36132	0.109835	-12.3942	2.81e-35	8.08e-34
BnaA09g08020D	S-CK	S-6h	183.384	526.41	354.897	1.526	0.123125	-12.3939	2.82e-35	8.11e-34
BnaA03g51870D	S-CK	S-6h	880.346	356.939	618.643	-1.30361	0.105189	12.393	2.85e-35	8.2e-34
BnaC08g25010D	S-CK	S-6h	84.9317	328.188	206.56	1.948	0.157302	-12.3838	3.2e-35	9.19e-34
BnaC01g16190D	S-CK	S-6h	329.978	83.0707	206.524	-1.98622	0.160571	12.3698	3.81e-35	1.09e-33
BnaA09g34280D	S-CK	S-6h	311.772	82.2633	197.018	-1.92259	0.155467	12.3665	3.97e-35	1.14e-33
BnaA05g23330D	S-CK	S-6h	17093	9163.14	13128.1	-0.899354	0.072744	12.3633	4.13e-35	1.18e-33
BnaA07g32850D	S-CK	S-6h	365.125	108.757	236.941	-1.74879	0.141488	12.36	4.3e-35	1.23e-33
BnaCnng66150D	S-CK	S-6h	187.055	27.4256	107.24	-2.76996	0.224122	12.3591	4.35e-35	1.24e-33
BnaA09g15410D	S-CK	S-6h	617.487	246.778	432.132	-1.32364	0.107104	12.3584	4.39e-35	1.26e-33
BnaA09g36000D	S-CK	S-6h	320.456	85.198	202.827	-1.91074	0.154682	12.3527	4.71e-35	1.35e-33
BnaC01g04230D	S-CK	S-6h	130.481	414.499	272.49	1.66192	0.134584	-12.3485	4.96e-35	1.42e-33
BnaA01g19870D	S-CK	S-6h	177.686	496.961	337.324	1.49103	0.120759	-12.3471	5.05e-35	1.44e-33
BnaA06g27060D	S-CK	S-6h	252.539	738.969	495.754	1.56056	0.126448	-12.3416	5.41e-35	1.54e-33
BnaC09g18480D	S-CK	S-6h	215.357	32.4785	123.918	-2.7283	0.221067	12.3415	5.41e-35	1.54e-33
BnaA01g28120D	S-CK	S-6h	811.802	321.947	566.874	-1.33305	0.10804	12.3386	5.62e-35	1.6e-33
BnaA03g36090D	S-CK	S-6h	240	44.9688	142.484	-2.41256	0.195689	12.3285	6.36e-35	1.81e-33
BnaA05g30860D	S-CK	S-6h	252.731	691.408	472.07	1.45916	0.118393	-12.3248	6.66e-35	1.89e-33
BnaA05g34080D	S-CK	S-6h	3728.45	2167.62	2948.03	-0.782949	0.0635395	12.3222	6.88e-35	1.95e-33
BnaC05g01700D	S-CK	S-6h	5.66375	177.757	91.7102	5.01483	0.406975	-12.3222	6.88e-35	1.95e-33
BnaC04g41790D	S-CK	S-6h	160.604	6.03473	83.3194	-4.72615	0.383593	12.3207	7.01e-35	1.99e-33
BnaA07g07160D	S-CK	S-6h	1134.59	549.915	842.252	-1.04533	0.0848947	12.3132	7.69e-35	2.18e-33
BnaC03g74840D	S-CK	S-6h	247.618	50.5265	149.072	-2.2952	0.186403	12.3131	7.7e-35	2.18e-33
BnaA10g01480D	S-CK	S-6h	306.741	767.53	537.135	1.32254	0.107431	-12.3107	7.94e-35	2.25e-33
BnaA02g12850D	S-CK	S-6h	28.1408	243.918	136.029	3.11717	0.253264	-12.308	8.2e-35	2.32e-33
BnaC02g15540D	S-CK	S-6h	212.345	31.5115	121.928	-2.74368	0.223083	12.2989	9.18e-35	2.6e-33
BnaA10g12200D	S-CK	S-6h	452.398	157.545	304.972	-1.52139	0.123772	12.2919	1e-34	2.83e-33
BnaC07g47720D	S-CK	S-6h	460.801	1018.4	739.6	1.14291	0.0929892	-12.2907	1.02e-34	2.87e-33
BnaC01g44250D	S-CK	S-6h	229.038	684.961	457	1.58406	0.128894	-12.2896	1.03e-34	2.9e-33
BnaC05g39280D	S-CK	S-6h	162.122	13.4156	87.7689	-3.59741	0.29272	12.2896	1.03e-34	2.9e-33
BnaA07g18950D	S-CK	S-6h	52.4469	257.094	154.771	2.28895	0.186277	-12.2879	1.05e-34	2.96e-33
BnaA05g33510D	S-CK	S-6h	4617.93	2379.82	3498.88	-0.956183	0.0778171	12.2876	1.06e-34	2.97e-33
BnaCnng07380D	S-CK	S-6h	164.529	557.765	361.147	1.75928	0.14319	-12.2863	1.07e-34	3.02e-33
BnaCnng37610D	S-CK	S-6h	1483.57	605.791	1044.68	-1.29151	0.105125	12.2855	1.08e-34	3.05e-33
BnaC08g28640D	S-CK	S-6h	342.856	99.7321	221.294	-1.78057	0.144935	12.2853	1.09e-34	3.05e-33
BnaA07g24130D	S-CK	S-6h	5790.12	9321.46	7555.79	0.687032	0.0559426	-12.281	1.15e-34	3.22e-33
BnaA05g33520D	S-CK	S-6h	1812.69	924.561	1368.63	-0.971802	0.0791338	12.2805	1.15e-34	3.23e-33
BnaA03g09520D	S-CK	S-6h	84.5452	365.52	225.033	2.1231	0.172889	-12.2802	1.16e-34	3.25e-33
BnaCnng11060D	S-CK	S-6h	240.433	49.4657	144.949	-2.28003	0.185715	12.277	1.2e-34	3.37e-33
BnaCnng70330D	S-CK	S-6h	699.746	260.463	480.105	-1.42619	0.116186	12.2751	1.23e-34	3.45e-33
BnaA03g35310D	S-CK	S-6h	5.13391	188.553	96.8436	5.19809	0.423623	-12.2705	1.3e-34	3.65e-33
BnaA10g05850D	S-CK	S-6h	57.6694	259.147	158.408	2.15981	0.176026	-12.2698	1.32e-34	3.68e-33
BnaCnng13700D	S-CK	S-6h	598.453	224.951	411.702	-1.41229	0.115238	12.2554	1.57e-34	4.39e-33
BnaC06g26300D	S-CK	S-6h	778.279	304.647	541.463	-1.35494	0.110623	12.2483	1.72e-34	4.79e-33
BnaC08g32470D	S-CK	S-6h	134.318	425.423	279.87	1.66828	0.136218	-12.2472	1.74e-34	4.85e-33
BnaC07g43630D	S-CK	S-6h	512.633	188.421	350.527	-1.44299	0.117857	12.2436	1.82e-34	5.07e-33
BnaCnng73290D	S-CK	S-6h	131.639	1935.4	1033.52	3.8839	0.31728	-12.2412	1.87e-34	5.21e-33
BnaA06g16650D	S-CK	S-6h	218.673	31.6652	125.169	-2.78237	0.227298	12.2411	1.88e-34	5.22e-33
BnaC09g36390D	S-CK	S-6h	945.904	374.867	660.386	-1.33392	0.108975	12.2406	1.89e-34	5.25e-33
BnaC08g44600D	S-CK	S-6h	50.8561	279.679	165.268	2.43952	0.199372	-12.236	2e-34	5.55e-33
BnaC03g13040D	S-CK	S-6h	394.279	118.274	256.276	-1.73676	0.14198	12.2324	2.09e-34	5.79e-33
BnaA05g26120D	S-CK	S-6h	387.594	118.368	252.981	-1.71101	0.139895	12.2307	2.13e-34	5.92e-33
BnaA07g30840D	S-CK	S-6h	2145	3943.38	3044.19	0.878022	0.0717964	-12.2293	2.17e-34	6.01e-33
BnaC02g05120D	S-CK	S-6h	4597.82	2488.14	3542.98	-0.886238	0.0724685	12.2293	2.17e-34	6.01e-33
BnaC04g33150D	S-CK	S-6h	462.503	157.505	310.004	-1.55582	0.127231	12.2283	2.19e-34	6.08e-33
BnaA05g27280D	S-CK	S-6h	24.5495	200.194	112.372	3.0389	0.248559	-12.2261	2.26e-34	6.24e-33
BnaA07g29920D	S-CK	S-6h	618.752	61.9274	340.34	-3.32105	0.271657	12.2251	2.28e-34	6.31e-33
BnaA04g12790D	S-CK	S-6h	256.657	38.8675	147.762	-2.72326	0.222765	12.2248	2.29e-34	6.33e-33
BnaC05g46700D	S-CK	S-6h	292.458	75.0542	183.756	-1.96195	0.160518	12.2227	2.35e-34	6.5e-33
BnaCnng10350D	S-CK	S-6h	220.207	2.91667	111.562	-6.254	0.511714	12.2217	2.38e-34	6.57e-33
BnaA10g19110D	S-CK	S-6h	27.1942	191.459	109.326	2.80821	0.229954	-12.212	2.68e-34	7.39e-33
BnaC05g39300D	S-CK	S-6h	431.2	943.042	687.121	1.12955	0.0924951	-12.212	2.68e-34	7.39e-33
BnaA03g46550D	S-CK	S-6h	46.3799	243.238	144.809	2.40026	0.196638	-12.2065	2.87e-34	7.9e-33
BnaC03g72490D	S-CK	S-6h	472.291	158.672	315.481	-1.5722	0.128835	12.2032	2.99e-34	8.22e-33
BnaA01g13540D	S-CK	S-6h	53.7101	278.274	165.992	2.35184	0.192763	-12.2007	3.08e-34	8.47e-33
BnaC03g55280D	S-CK	S-6h	620.065	1256.52	938.291	1.01975	0.0836105	-12.1965	3.25e-34	8.92e-33
BnaA08g30590D	S-CK	S-6h	1491.97	2702.59	2097.28	0.855521	0.0702341	-12.181	3.92e-34	1.08e-32
BnaA07g32040D	S-CK	S-6h	575.026	1162.35	868.687	1.01434	0.0832864	-12.179	4.02e-34	1.1e-32
BnaC02g31930D	S-CK	S-6h	1380.18	726.385	1053.28	-0.926049	0.0760599	12.1753	4.21e-34	1.15e-32
BnaA10g01680D	S-CK	S-6h	5.6554	170.297	87.9762	4.9534	0.406989	-12.1708	4.44e-34	1.22e-32
BnaA09g51160D	S-CK	S-6h	241.906	33.2915	137.599	-2.86816	0.235702	12.1686	4.57e-34	1.25e-32
BnaA09g31780D	S-CK	S-6h	264.416	36.8997	150.658	-2.84603	0.233885	12.1685	4.58e-34	1.25e-32
BnaC07g23630D	S-CK	S-6h	2108.7	1038.44	1573.57	-1.02189	0.0840053	12.1646	4.8e-34	1.31e-32
BnaA06g23560D	S-CK	S-6h	1303.74	602.64	953.19	-1.1155	0.0917215	12.1618	4.96e-34	1.36e-32
BnaA03g05580D	S-CK	S-6h	601.391	244.599	422.995	-1.29931	0.106878	12.157	5.27e-34	1.44e-32
BnaA03g22360D	S-CK	S-6h	366.866	876.067	621.466	1.25793	0.103479	-12.1564	5.31e-34	1.45e-32
BnaC08g33620D	S-CK	S-6h	156.624	9.89606	83.26	-3.99087	0.328384	12.1531	5.52e-34	1.51e-32
BnaA03g41960D	S-CK	S-6h	3986.19	6934.61	5460.4	0.799197	0.0657753	-12.1504	5.71e-34	1.56e-32
BnaA03g07740D	S-CK	S-6h	3160.73	1867.63	2514.18	-0.759052	0.0625273	12.1395	6.52e-34	1.78e-32
BnaC03g03740D	S-CK	S-6h	9.60632	157.71	83.6583	3.99824	0.329421	-12.1371	6.71e-34	1.83e-32
BnaA06g34860D	S-CK	S-6h	8393.04	4761.83	6577.44	-0.817695	0.0673883	12.1341	6.97e-34	1.9e-32
BnaA03g34290D	S-CK	S-6h	549.113	1324.56	936.836	1.27572	0.1052	-12.1266	7.63e-34	2.07e-32
BnaA07g28600D	S-CK	S-6h	307.107	741.395	524.251	1.27924	0.10556	-12.1187	8.41e-34	2.28e-32
BnaA07g19210D	S-CK	S-6h	6.07863	164.898	85.4881	4.81785	0.397593	-12.1176	8.53e-34	2.31e-32
BnaA03g46490D	S-CK	S-6h	61.7167	273.827	167.772	2.14569	0.17708	-12.117	8.58e-34	2.33e-32
BnaC03g20630D	S-CK	S-6h	1024.37	1886.93	1455.65	0.880523	0.0726853	-12.1142	8.88e-34	2.41e-32
BnaC07g34900D	S-CK	S-6h	118.153	382.906	250.529	1.68806	0.139399	-12.1095	9.4e-34	2.55e-32
BnaA08g14490D	S-CK	S-6h	121.44	444.233	282.836	1.88396	0.155594	-12.1082	9.56e-34	2.59e-32
BnaAnng40010D	S-CK	S-6h	2935.18	1504.23	2219.71	-0.964443	0.0796723	12.1051	9.92e-34	2.68e-32
BnaC02g43700D	S-CK	S-6h	1582.64	865.07	1223.86	-0.871546	0.0720003	12.1047	9.97e-34	2.69e-32
BnaA03g51890D	S-CK	S-6h	101.29	368.83	235.06	1.8713	0.154624	-12.1022	1.03e-33	2.78e-32
BnaC04g26560D	S-CK	S-6h	303.434	79.2763	191.355	-1.93714	0.160075	12.1014	1.04e-33	2.8e-32
BnaC08g39240D	S-CK	S-6h	415.303	977.233	696.268	1.23058	0.1017	-12.1	1.06e-33	2.85e-32
BnaA06g01730D	S-CK	S-6h	18.5345	169.893	94.2137	3.17967	0.263055	-12.0874	1.23e-33	3.32e-32
BnaA07g02870D	S-CK	S-6h	33.5662	224.996	129.281	2.70904	0.224135	-12.0867	1.24e-33	3.35e-32
BnaC03g32640D	S-CK	S-6h	1615.13	858.985	1237.06	-0.910952	0.0753909	12.083	1.3e-33	3.49e-32
BnaC02g20560D	S-CK	S-6h	449.395	1126	787.696	1.32879	0.11	-12.0799	1.35e-33	3.63e-32
BnaA07g34180D	S-CK	S-6h	4912.91	2907.55	3910.23	-0.75672	0.0626844	12.0719	1.49e-33	4e-32
BnaA01g31650D	S-CK	S-6h	323.192	783.494	553.343	1.27378	0.105555	-12.0674	1.57e-33	4.22e-32
BnaC07g46040D	S-CK	S-6h	467.951	170.298	319.125	-1.45938	0.120966	12.0644	1.63e-33	4.37e-32
BnaA02g11690D	S-CK	S-6h	101.822	357.868	229.845	1.81748	0.150655	-12.0639	1.64e-33	4.39e-32
BnaC04g46450D	S-CK	S-6h	285.665	724.592	505.129	1.3438	0.111429	-12.0598	1.72e-33	4.62e-32
BnaC01g40700D	S-CK	S-6h	178.618	24.6299	101.624	-2.86183	0.237323	12.0588	1.74e-33	4.67e-32
BnaA07g28240D	S-CK	S-6h	356.404	784.425	570.414	1.14061	0.0945916	-12.0583	1.75e-33	4.69e-32
BnaA04g08160D	S-CK	S-6h	7218.39	11322.6	9270.47	0.64983	0.0538925	-12.0579	1.76e-33	4.72e-32
BnaA09g01380D	S-CK	S-6h	304.502	735.065	519.784	1.27199	0.105538	-12.0524	1.88e-33	5.04e-32
BnaC08g35320D	S-CK	S-6h	1639.45	845.27	1242.36	-0.957503	0.0794519	12.0514	1.91e-33	5.1e-32
BnaAnng08970D	S-CK	S-6h	256.166	57.8241	156.995	-2.15226	0.178602	12.0506	1.93e-33	5.14e-32
BnaC07g37260D	S-CK	S-6h	2600.87	1361.36	1981.12	-0.934618	0.0775722	12.0484	1.98e-33	5.28e-32
BnaC06g42900D	S-CK	S-6h	362.77	102.256	232.513	-1.82554	0.151576	12.0438	2.09e-33	5.58e-32
BnaAnng22630D	S-CK	S-6h	494.906	1090.61	792.757	1.14619	0.0952251	-12.0367	2.28e-33	6.07e-32
BnaC07g42660D	S-CK	S-6h	359.521	856.042	607.781	1.24888	0.103759	-12.0363	2.29e-33	6.09e-32
BnaAnng36200D	S-CK	S-6h	217.238	571.867	394.552	1.39494	0.115955	-12.03	2.47e-33	6.58e-32
BnaC01g01110D	S-CK	S-6h	1893.01	3844.98	2869	1.02245	0.085009	-12.0275	2.55e-33	6.77e-32
BnaA06g26390D	S-CK	S-6h	179.232	25.1817	102.207	-2.82801	0.235233	12.0222	2.72e-33	7.22e-32
BnaC06g41560D	S-CK	S-6h	347.971	87.7589	217.865	-1.98983	0.165538	12.0204	2.78e-33	7.38e-32
BnaC07g27790D	S-CK	S-6h	343.08	806.173	574.627	1.23363	0.102653	-12.0175	2.88e-33	7.63e-32
BnaC03g34270D	S-CK	S-6h	457.483	157.026	307.255	-1.54131	0.128312	12.0122	3.07e-33	8.13e-32
BnaA04g15350D	S-CK	S-6h	238.58	601.884	420.232	1.33881	0.111514	-12.0057	3.32e-33	8.78e-32
BnaC09g01140D	S-CK	S-6h	204.858	534.765	369.811	1.3793	0.114953	-11.9988	3.6e-33	9.55e-32
BnaA09g11970D	S-CK	S-6h	5119.58	2799.59	3959.59	-0.870836	0.0725821	11.9979	3.64e-33	9.64e-32
BnaC01g13470D	S-CK	S-6h	743.003	329.34	536.172	-1.17577	0.0980343	11.9934	3.85e-33	1.02e-31
BnaA04g02190D	S-CK	S-6h	869.151	1634.63	1251.89	0.912341	0.0760835	-11.9913	3.95e-33	1.04e-31
BnaC04g00160D	S-CK	S-6h	55.157	297.929	176.543	2.40081	0.200218	-11.991	3.96e-33	1.05e-31
BnaC09g08380D	S-CK	S-6h	471.462	176.833	324.148	-1.41455	0.118014	11.9863	4.19e-33	1.11e-31
BnaC04g51510D	S-CK	S-6h	1806.03	3098.19	2452.11	0.778254	0.0649362	-11.9849	4.26e-33	1.12e-31
BnaA09g29950D	S-CK	S-6h	160.31	17.787	89.0488	-3.16479	0.264237	11.9771	4.69e-33	1.23e-31
BnaA03g28850D	S-CK	S-6h	440.683	148.865	294.774	-1.56959	0.131114	11.9712	5.03e-33	1.33e-31
BnaA10g18070D	S-CK	S-6h	194.609	30.688	112.648	-2.6677	0.222951	11.9654	5.4e-33	1.42e-31
BnaA09g18520D	S-CK	S-6h	110.313	368.287	239.3	1.73483	0.145004	-11.964	5.48e-33	1.44e-31
BnaA07g21550D	S-CK	S-6h	1564.99	2824.94	2194.97	0.85149	0.0711711	-11.964	5.49e-33	1.44e-31
BnaA03g00380D	S-CK	S-6h	4343.35	7520.11	5931.73	0.792082	0.0662622	-11.9537	6.21e-33	1.63e-31
BnaC07g38350D	S-CK	S-6h	42.4277	220.266	131.347	2.37628	0.198858	-11.9496	6.52e-33	1.71e-31
BnaC06g19660D	S-CK	S-6h	822.897	369.49	596.194	-1.15629	0.0967931	11.946	6.81e-33	1.79e-31
BnaA02g27470D	S-CK	S-6h	707.99	302.829	505.409	-1.22637	0.102727	11.9381	7.49e-33	1.96e-31
BnaC01g03410D	S-CK	S-6h	870.714	1642.15	1256.43	0.916835	0.0768034	-11.9374	7.55e-33	1.98e-31
BnaA01g00670D	S-CK	S-6h	208.426	683.741	446.084	1.72397	0.144437	-11.9358	7.7e-33	2.02e-31
BnaC02g06160D	S-CK	S-6h	682.404	250.806	466.605	-1.44578	0.121146	11.9342	7.85e-33	2.05e-31
BnaA09g02860D	S-CK	S-6h	423.444	894.268	658.856	1.08002	0.0905556	-11.9266	8.6e-33	2.25e-31
BnaC08g49360D	S-CK	S-6h	5717.55	10310.6	8014.06	0.850358	0.0713253	-11.9222	9.06e-33	2.37e-31
BnaA10g21350D	S-CK	S-6h	70.9745	289.386	180.18	2.04909	0.171901	-11.9202	9.29e-33	2.43e-31
BnaA01g28690D	S-CK	S-6h	70.7677	311.72	191.244	2.15737	0.181003	-11.9189	9.43e-33	2.46e-31
BnaC02g39630D	S-CK	S-6h	297.832	70.58	184.206	-2.0789	0.174463	11.916	9.77e-33	2.55e-31
BnaC09g05930D	S-CK	S-6h	927.615	374.496	651.055	-1.31014	0.109954	11.9153	9.85e-33	2.57e-31
BnaA09g30120D	S-CK	S-6h	266.175	66.963	166.569	-1.99174	0.167214	11.9113	1.03e-32	2.69e-31
BnaA09g45400D	S-CK	S-6h	36.2637	245.278	140.771	2.7974	0.234852	-11.9113	1.03e-32	2.69e-31
BnaC03g15360D	S-CK	S-6h	343.034	848.3	595.667	1.31105	0.110131	-11.9045	1.12e-32	2.92e-31
BnaA03g22040D	S-CK	S-6h	756.15	302.43	529.29	-1.32493	0.111342	11.8996	1.19e-32	3.09e-31
BnaA01g14510D	S-CK	S-6h	542.647	198.093	370.37	-1.45548	0.122326	11.8984	1.21e-32	3.13e-31
BnaC04g03400D	S-CK	S-6h	700.542	252.552	476.547	-1.47469	0.123958	11.8967	1.23e-32	3.2e-31
BnaC02g43450D	S-CK	S-6h	332.586	83.5102	208.048	-1.99241	0.167501	11.8949	1.26e-32	3.26e-31
BnaC03g76940D	S-CK	S-6h	361.221	901.825	631.523	1.32434	0.111429	-11.885	1.42e-32	3.67e-31
BnaC01g06430D	S-CK	S-6h	1224.04	625.633	924.834	-0.967702	0.0814784	11.8768	1.56e-32	4.05e-31
BnaC03g39720D	S-CK	S-6h	10009.4	15307.8	12658.6	0.612698	0.051656	-11.8611	1.88e-32	4.88e-31
BnaC04g18370D	S-CK	S-6h	217.523	43.7353	130.629	-2.31277	0.194993	11.8608	1.89e-32	4.89e-31
BnaC02g27240D	S-CK	S-6h	147.144	10.9009	79.0222	-3.76436	0.31738	11.8607	1.89e-32	4.89e-31
BnaC06g15850D	S-CK	S-6h	800.805	356.653	578.729	-1.16739	0.0984993	11.8518	2.11e-32	5.44e-31
BnaC02g46990D	S-CK	S-6h	689.487	285.295	487.391	-1.27445	0.107573	11.8473	2.22e-32	5.74e-31
BnaC03g10500D	S-CK	S-6h	842.077	369.417	605.747	-1.18947	0.100407	11.8465	2.24e-32	5.79e-31
BnaA04g06460D	S-CK	S-6h	7261.81	4497.64	5879.72	-0.691421	0.0584025	11.8389	2.46e-32	6.33e-31
BnaAnng02190D	S-CK	S-6h	1707.85	947.832	1327.84	-0.84926	0.0717978	11.8285	2.78e-32	7.17e-31
BnaC08g35290D	S-CK	S-6h	3742.38	2135.21	2938.8	-0.809473	0.0684386	11.8277	2.81e-32	7.23e-31
BnaA05g03790D	S-CK	S-6h	617.092	246.625	431.858	-1.3238	0.111953	11.8247	2.91e-32	7.49e-31
BnaA09g24310D	S-CK	S-6h	708.647	285.501	497.074	-1.31445	0.11122	11.8184	3.13e-32	8.06e-31
BnaC04g46370D	S-CK	S-6h	3002.2	4830.87	3916.54	0.686874	0.0581578	-11.8105	3.44e-32	8.85e-31
BnaA06g31190D	S-CK	S-6h	545.276	204.09	374.683	-1.42118	0.12035	11.8088	3.52e-32	9.03e-31
BnaC01g05240D	S-CK	S-6h	98.6438	347.375	223.009	1.81384	0.153608	-11.8082	3.54e-32	9.09e-31
BnaCnng55860D	S-CK	S-6h	666.253	222.212	444.233	-1.58602	0.134318	11.808	3.55e-32	9.11e-31
BnaC01g13370D	S-CK	S-6h	1545.66	774.062	1159.86	-0.996804	0.0844214	11.8075	3.57e-32	9.15e-31
BnaC08g48860D	S-CK	S-6h	162.328	480.392	321.36	1.56987	0.132962	-11.8069	3.6e-32	9.21e-31
BnaAnng00500D	S-CK	S-6h	346.584	768.38	557.482	1.15107	0.0975277	-11.8025	3.79e-32	9.7e-31
BnaA01g15080D	S-CK	S-6h	815.146	1863.68	1339.41	1.19246	0.101036	-11.8023	3.8e-32	9.71e-31
BnaA03g38760D	S-CK	S-6h	841.391	348.643	595.017	-1.2701	0.107629	11.8008	3.87e-32	9.89e-31
BnaA06g14840D	S-CK	S-6h	345.893	785.022	565.458	1.18357	0.100311	-11.7989	3.95e-32	1.01e-30
BnaC01g06560D	S-CK	S-6h	211.444	40.2106	125.827	-2.39258	0.202828	11.7961	4.09e-32	1.04e-30
BnaCnng30730D	S-CK	S-6h	74.8791	1105.43	590.153	3.88581	0.329467	-11.7943	4.18e-32	1.07e-30
BnaC07g29890D	S-CK	S-6h	318.403	744.005	531.204	1.22936	0.104249	-11.7925	4.27e-32	1.09e-30
BnaA10g15420D	S-CK	S-6h	4670.51	7496.68	6083.6	0.682716	0.0579127	-11.7887	4.46e-32	1.14e-30
BnaC02g22610D	S-CK	S-6h	2997.73	4952.46	3975.1	0.723729	0.0614056	-11.786	4.61e-32	1.17e-30
BnaC05g20560D	S-CK	S-6h	319.052	793.502	556.277	1.32347	0.112318	-11.7832	4.76e-32	1.21e-30
BnaA09g50600D	S-CK	S-6h	213.814	43.7909	128.802	-2.28764	0.194161	11.7822	4.82e-32	1.23e-30
BnaCnng18010D	S-CK	S-6h	847.281	370.754	609.018	-1.1928	0.101248	11.7809	4.89e-32	1.24e-30
BnaC02g40440D	S-CK	S-6h	1194.2	2095.72	1644.96	0.812154	0.0689664	-11.7761	5.18e-32	1.32e-30
BnaC04g15470D	S-CK	S-6h	622.081	267.538	444.81	-1.21664	0.103315	11.776	5.19e-32	1.32e-30
BnaC09g41570D	S-CK	S-6h	220.415	41.9767	131.196	-2.3996	0.203848	11.7715	5.47e-32	1.39e-30
BnaA08g29000D	S-CK	S-6h	217.307	560.784	389.045	1.371	0.116486	-11.7697	5.59e-32	1.42e-30
BnaC01g06170D	S-CK	S-6h	626.283	253.215	439.749	-1.30466	0.110851	11.7695	5.6e-32	1.42e-30
BnaA09g42290D	S-CK	S-6h	887.168	394.046	640.607	-1.17267	0.0996392	11.7691	5.63e-32	1.43e-30
BnaC06g15890D	S-CK	S-6h	1681.73	867.044	1274.39	-0.955393	0.0812149	11.7638	6e-32	1.52e-30
BnaCnng76180D	S-CK	S-6h	11632.5	6499.56	9066.04	-0.839975	0.0714332	11.7589	6.36e-32	1.61e-30
BnaA05g29010D	S-CK	S-6h	2060.56	3407.82	2734.19	0.725552	0.0617031	-11.7588	6.37e-32	1.61e-30
BnaC03g51630D	S-CK	S-6h	18.6475	166.984	92.8156	3.19156	0.271476	-11.7563	6.55e-32	1.65e-30
BnaA05g35500D	S-CK	S-6h	1399.91	701.659	1050.78	-0.995296	0.0846637	11.7559	6.59e-32	1.66e-30
BnaC09g07510D	S-CK	S-6h	666.608	296.338	481.473	-1.17045	0.099564	11.7558	6.59e-32	1.66e-30
BnaAnng08850D	S-CK	S-6h	3344.71	6120.03	4732.37	0.872154	0.0742004	-11.754	6.73e-32	1.7e-30
BnaA10g08320D	S-CK	S-6h	88.1622	334.12	211.141	1.93821	0.164996	-11.747	7.31e-32	1.84e-30
BnaA06g34000D	S-CK	S-6h	85.5867	314.563	200.075	1.86526	0.158867	-11.741	7.85e-32	1.98e-30
BnaA07g23190D	S-CK	S-6h	203.772	30.4353	117.104	-2.75255	0.234477	11.7391	8.03e-32	2.02e-30
BnaA06g30050D	S-CK	S-6h	36.0736	216.398	126.236	2.60558	0.222008	-11.7364	8.29e-32	2.08e-30
BnaC08g42470D	S-CK	S-6h	15.7016	152.296	83.9989	3.27477	0.27906	-11.735	8.43e-32	2.12e-30
BnaA09g00220D	S-CK	S-6h	140.618	9.61992	75.119	-3.87143	0.329958	11.7331	8.62e-32	2.17e-30
BnaA01g01570D	S-CK	S-6h	57.1216	270.693	163.907	2.22914	0.190068	-11.7281	9.15e-32	2.3e-30
BnaC08g42660D	S-CK	S-6h	491.678	182.752	337.215	-1.42859	0.121826	11.7264	9.33e-32	2.34e-30
BnaC01g06600D	S-CK	S-6h	179.049	24.9243	101.987	-2.85086	0.243154	11.7245	9.54e-32	2.39e-30
BnaA03g31960D	S-CK	S-6h	132.398	424.324	278.361	1.6923	0.144456	-11.715	1.07e-31	2.68e-30
BnaC01g41430D	S-CK	S-6h	84.5849	324.257	204.421	1.93931	0.165561	-11.7135	1.09e-31	2.72e-30
BnaC07g47900D	S-CK	S-6h	648.777	1308.04	978.41	1.00937	0.0861987	-11.7098	1.14e-31	2.84e-30
BnaC03g48970D	S-CK	S-6h	1792.9	998.51	1395.7	-0.844888	0.0721826	11.7049	1.2e-31	3.01e-30
BnaC07g38840D	S-CK	S-6h	55.7762	242.306	149.041	2.12496	0.181759	-11.6911	1.42e-31	3.54e-30
BnaC05g03990D	S-CK	S-6h	1865.43	986.577	1426	-0.918717	0.0785842	11.6909	1.42e-31	3.54e-30
BnaA06g06240D	S-CK	S-6h	153.341	16.8892	85.1149	-3.17742	0.271833	11.6889	1.45e-31	3.62e-30
BnaC09g37510D	S-CK	S-6h	761.724	1598.19	1179.96	1.07219	0.091728	-11.6888	1.45e-31	3.62e-30
BnaA09g24910D	S-CK	S-6h	9606.53	5765.01	7685.77	-0.736909	0.0630643	11.685	1.52e-31	3.79e-30
BnaA03g00830D	S-CK	S-6h	1168.91	594.067	881.488	-0.978031	0.0837119	11.6833	1.55e-31	3.86e-30
BnaC04g09270D	S-CK	S-6h	1378.69	687.883	1033.29	-1.00415	0.0859519	11.6827	1.56e-31	3.89e-30
BnaA10g05030D	S-CK	S-6h	520.71	1087.21	803.96	1.06003	0.0907367	-11.6824	1.57e-31	3.9e-30
BnaA06g33440D	S-CK	S-6h	260.178	64.9663	162.572	-2.00567	0.171883	11.6688	1.84e-31	4.57e-30
BnaC03g25710D	S-CK	S-6h	274.959	69.2483	172.104	-1.98614	0.170287	11.6635	1.96e-31	4.86e-30
BnaA01g13350D	S-CK	S-6h	52737.7	34551.1	43644.4	-0.610097	0.0523144	11.6621	1.99e-31	4.94e-30
BnaA01g01400D	S-CK	S-6h	2300.76	1099.51	1700.13	-1.06627	0.0914355	11.6615	2.01e-31	4.97e-30
BnaC04g38300D	S-CK	S-6h	118.555	375.14	246.847	1.66108	0.142451	-11.6607	2.02e-31	5.02e-30
BnaC07g11370D	S-CK	S-6h	1378.93	740.059	1059.49	-0.897177	0.0769521	11.6589	2.07e-31	5.12e-30
BnaAnng09010D	S-CK	S-6h	430.7	142.373	286.536	-1.59734	0.137024	11.6574	2.1e-31	5.21e-30
BnaA10g25990D	S-CK	S-6h	48.1916	228.767	138.479	2.23884	0.192058	-11.6571	2.11e-31	5.22e-30
BnaC07g19900D	S-CK	S-6h	152.168	448.154	300.161	1.55549	0.133452	-11.6558	2.14e-31	5.3e-30
BnaC01g19610D	S-CK	S-6h	846.032	395.708	620.87	-1.09756	0.0942009	11.6513	2.26e-31	5.59e-30
BnaC08g18000D	S-CK	S-6h	251.304	614.908	433.106	1.29483	0.111133	-11.6512	2.26e-31	5.59e-30
BnaA04g15550D	S-CK	S-6h	846.818	386.108	616.463	-1.13305	0.0972581	11.6499	2.3e-31	5.67e-30
BnaC04g40810D	S-CK	S-6h	16.7761	172.559	94.6673	3.42792	0.294327	-11.6466	2.39e-31	5.89e-30
BnaA05g00280D	S-CK	S-6h	260.026	669.969	464.998	1.36003	0.116829	-11.6413	2.54e-31	6.26e-30
BnaCnng78650D	S-CK	S-6h	5.13391	154.935	80.0345	4.91637	0.422436	-11.6381	2.64e-31	6.5e-30
BnaA10g23100D	S-CK	S-6h	1887.37	3422.43	2654.9	0.856975	0.073642	-11.637	2.67e-31	6.58e-30
BnaA05g24100D	S-CK	S-6h	524.3	1221.38	872.842	1.22358	0.10517	-11.6343	2.76e-31	6.78e-30
BnaA05g23650D	S-CK	S-6h	2398.33	1265.65	1831.99	-0.92159	0.0792302	11.6318	2.84e-31	6.98e-30
BnaA08g11640D	S-CK	S-6h	1652.43	919.462	1285.95	-0.846972	0.0728331	11.6289	2.94e-31	7.22e-30
BnaA07g34930D	S-CK	S-6h	2638.52	1490.39	2064.45	-0.825239	0.0709869	11.6252	3.07e-31	7.53e-30
BnaAnng36340D	S-CK	S-6h	323.309	710.484	516.896	1.13904	0.0980076	-11.6219	3.19e-31	7.82e-30
BnaA09g22340D	S-CK	S-6h	287.647	64.3791	176.013	-2.15523	0.185591	11.6128	3.55e-31	8.7e-30
BnaA03g03400D	S-CK	S-6h	31948.2	20244.2	26096.2	-0.658263	0.0567037	11.6088	3.72e-31	9.11e-30
BnaC01g04360D	S-CK	S-6h	159.047	19.1983	89.1228	-3.0529	0.26304	11.6062	3.83e-31	9.39e-30
BnaC04g08400D	S-CK	S-6h	341.037	76.1403	208.589	-2.16213	0.186313	11.6048	3.89e-31	9.53e-30
BnaC03g05760D	S-CK	S-6h	6.75357	151.9	79.3266	4.41453	0.38084	-11.5916	4.55e-31	1.11e-29
BnaA09g26820D	S-CK	S-6h	2030.51	1183.78	1607.14	-0.778215	0.0671417	11.5906	4.6e-31	1.12e-29
BnaA09g01830D	S-CK	S-6h	17.0362	157.307	87.1714	3.22376	0.278239	-11.5863	4.83e-31	1.18e-29
BnaA03g25860D	S-CK	S-6h	284.348	663.125	473.736	1.2224	0.105524	-11.5841	4.96e-31	1.21e-29
BnaA08g13880D	S-CK	S-6h	2573.55	1298.61	1936.08	-0.987884	0.0852998	11.5813	5.13e-31	1.25e-29
BnaA01g13720D	S-CK	S-6h	76.4519	299.179	187.816	1.9741	0.170485	-11.5793	5.25e-31	1.28e-29
BnaA04g16070D	S-CK	S-6h	300.859	84.0395	192.449	-1.83958	0.158898	11.5771	5.38e-31	1.31e-29
BnaA05g12530D	S-CK	S-6h	3.33762	176.366	89.8518	5.68921	0.49142	-11.5771	5.38e-31	1.31e-29
BnaC07g03240D	S-CK	S-6h	397.239	1038.01	717.625	1.388	0.11997	-11.5695	5.88e-31	1.43e-29
BnaC05g15340D	S-CK	S-6h	7.87493	143.4	75.6373	4.24099	0.366677	-11.566	6.13e-31	1.49e-29
BnaA05g08430D	S-CK	S-6h	657.35	284.278	470.814	-1.21038	0.104705	11.5599	6.58e-31	1.6e-29
BnaA09g14580D	S-CK	S-6h	134.776	398.406	266.591	1.56501	0.135402	-11.5582	6.71e-31	1.63e-29
BnaC07g46630D	S-CK	S-6h	54.3049	264.864	159.584	2.27996	0.197345	-11.5532	7.11e-31	1.73e-29
BnaCnng71370D	S-CK	S-6h	8.29493	145.249	76.7717	4.14179	0.358632	-11.5489	7.48e-31	1.82e-29
BnaC03g58590D	S-CK	S-6h	22.6666	172.164	97.4151	2.97587	0.257697	-11.548	7.56e-31	1.83e-29
BnaCnng30450D	S-CK	S-6h	1003.96	485.963	744.963	-1.04619	0.0905982	11.5476	7.59e-31	1.84e-29
BnaC06g38160D	S-CK	S-6h	171.635	24.8084	98.2216	-2.78659	0.241322	11.5472	7.63e-31	1.85e-29
BnaC01g03820D	S-CK	S-6h	344.877	92.4892	218.683	-1.89532	0.164168	11.545	7.83e-31	1.89e-29
BnaC04g34370D	S-CK	S-6h	537.03	214.838	375.934	-1.31915	0.114354	11.5357	8.72e-31	2.11e-29
BnaA01g27930D	S-CK	S-6h	150.3	466.513	308.407	1.64681	0.142782	-11.5337	8.92e-31	2.16e-29
BnaA05g29070D	S-CK	S-6h	536.862	1351.05	943.956	1.3302	0.115342	-11.5327	9.03e-31	2.18e-29
BnaCnng10920D	S-CK	S-6h	173.953	458.997	316.475	1.40444	0.121793	-11.5314	9.17e-31	2.21e-29
BnaA01g01300D	S-CK	S-6h	3.57589	174.705	89.1404	5.66902	0.491741	-11.5285	9.48e-31	2.29e-29
BnaA05g32910D	S-CK	S-6h	62.3083	258.786	160.547	2.05853	0.178568	-11.528	9.53e-31	2.3e-29
BnaA03g01900D	S-CK	S-6h	226.763	43.3552	135.059	-2.39283	0.207571	11.5278	9.56e-31	2.3e-29
BnaC02g30770D	S-CK	S-6h	111.262	364.787	238.025	1.72479	0.149704	-11.5213	1.03e-30	2.48e-29
BnaA02g35120D	S-CK	S-6h	435.552	156.152	295.852	-1.48184	0.12863	11.5202	1.04e-30	2.51e-29
BnaC07g13200D	S-CK	S-6h	180.583	18.7918	99.6877	-3.26148	0.283166	11.5179	1.07e-30	2.58e-29
BnaA05g23460D	S-CK	S-6h	2584.86	1510.22	2047.54	-0.775332	0.0673294	11.5155	1.1e-30	2.65e-29
BnaA01g26030D	S-CK	S-6h	6.50698	144.046	75.2765	4.46952	0.388199	-11.5135	1.13e-30	2.71e-29
BnaA01g32860D	S-CK	S-6h	481.455	176.552	329.003	-1.45029	0.125996	11.5106	1.17e-30	2.8e-29
BnaA09g43030D	S-CK	S-6h	126.848	398.516	262.682	1.65061	0.143401	-11.5105	1.17e-30	2.8e-29
BnaA08g16520D	S-CK	S-6h	762.561	310.081	536.321	-1.29718	0.11273	11.5069	1.22e-30	2.92e-29
BnaA07g00480D	S-CK	S-6h	62.4932	264.54	163.516	2.07517	0.180397	-11.5033	1.27e-30	3.04e-29
BnaCnng67070D	S-CK	S-6h	15.5816	185.22	100.401	3.58228	0.311529	-11.499	1.33e-30	3.2e-29
BnaA09g30420D	S-CK	S-6h	4.77232	151.361	78.0666	4.89193	0.425552	-11.4955	1.39e-30	3.33e-29
BnaA01g31850D	S-CK	S-6h	378.037	827.046	602.542	1.12562	0.0980795	-11.4766	1.73e-30	4.14e-29
BnaA10g11520D	S-CK	S-6h	172.042	467.388	319.715	1.44104	0.12559	-11.4742	1.78e-30	4.25e-29
BnaA08g05340D	S-CK	S-6h	143.642	426.583	285.113	1.56869	0.136808	-11.4664	1.95e-30	4.65e-29
BnaC02g04450D	S-CK	S-6h	1752.96	914.382	1333.67	-0.940015	0.0819812	11.4662	1.95e-30	4.66e-29
BnaC03g77080D	S-CK	S-6h	7.53839	141.594	74.5662	4.2337	0.369333	-11.4631	2.02e-30	4.82e-29
BnaC03g71470D	S-CK	S-6h	129.759	384.862	257.311	1.56917	0.136908	-11.4615	2.06e-30	4.91e-29
BnaA04g05070D	S-CK	S-6h	638.419	1304.11	971.266	1.03207	0.0900569	-11.4602	2.09e-30	4.98e-29
BnaC04g50150D	S-CK	S-6h	802.181	1473.14	1137.66	0.878891	0.0767003	-11.4588	2.12e-30	5.06e-29
BnaC02g40120D	S-CK	S-6h	1012.31	426.538	719.424	-1.24951	0.109054	11.4577	2.15e-30	5.12e-29
BnaCnng19300D	S-CK	S-6h	3805.8	2332.02	3068.91	-0.706872	0.0617144	11.4539	2.25e-30	5.35e-29
BnaA03g36130D	S-CK	S-6h	251.146	52.7109	151.928	-2.24753	0.196246	11.4526	2.28e-30	5.42e-29
BnaC02g03210D	S-CK	S-6h	36.1423	193.96	115.051	2.42913	0.212127	-11.4513	2.32e-30	5.51e-29
BnaA01g12320D	S-CK	S-6h	156.049	14.6967	85.3728	-3.40317	0.297235	11.4494	2.37e-30	5.62e-29
BnaA04g25820D	S-CK	S-6h	440.725	158.546	299.636	-1.47236	0.128607	11.4485	2.39e-30	5.68e-29
BnaC07g29460D	S-CK	S-6h	238.131	593.759	415.945	1.31135	0.11455	-11.4478	2.41e-30	5.72e-29
BnaA02g10970D	S-CK	S-6h	66.1905	322.71	194.45	2.29728	0.200692	-11.4468	2.44e-30	5.78e-29
BnaA05g14880D	S-CK	S-6h	231.757	47.4689	139.613	-2.29262	0.200294	11.4463	2.45e-30	5.82e-29
BnaC05g12890D	S-CK	S-6h	1157.51	475.343	816.425	-1.28515	0.112286	11.4453	2.48e-30	5.88e-29
BnaA01g37220D	S-CK	S-6h	1692.77	820.649	1256.71	-1.04367	0.0911898	11.4451	2.49e-30	5.89e-29
BnaC04g41330D	S-CK	S-6h	145.516	409.464	277.49	1.49142	0.130337	-11.4428	2.55e-30	6.04e-29
BnaC08g02330D	S-CK	S-6h	64.2927	267.835	166.064	2.06711	0.180655	-11.4423	2.57e-30	6.07e-29
BnaC06g18320D	S-CK	S-6h	199.238	36.5975	117.918	-2.44388	0.213639	11.4393	2.66e-30	6.29e-29
BnaA03g43000D	S-CK	S-6h	643.015	2598.34	1620.68	2.01563	0.17626	-11.4356	2.78e-30	6.56e-29
BnaC01g38590D	S-CK	S-6h	375.932	900.84	638.386	1.25972	0.11021	-11.4302	2.96e-30	6.97e-29
BnaA06g04140D	S-CK	S-6h	589.92	1268.55	929.233	1.10848	0.0970195	-11.4253	3.13e-30	7.37e-29
BnaC03g40480D	S-CK	S-6h	2618.61	1490.48	2054.55	-0.813456	0.0712069	11.4238	3.18e-30	7.49e-29
BnaA08g14070D	S-CK	S-6h	1424.41	2443.62	1934.01	0.779476	0.0682447	-11.4218	3.25e-30	7.67e-29
BnaA02g08300D	S-CK	S-6h	267.889	68.6731	168.281	-1.96432	0.172028	11.4186	3.38e-30	7.95e-29
BnaA07g38680D	S-CK	S-6h	2152.65	1012.21	1582.43	-1.08807	0.0952942	11.418	3.4e-30	7.99e-29
BnaA09g51380D	S-CK	S-6h	132.365	1397.96	765.164	3.40527	0.298366	-11.413	3.6e-30	8.46e-29
BnaC06g41950D	S-CK	S-6h	532.059	203.33	367.694	-1.39032	0.121832	11.4118	3.65e-30	8.58e-29
BnaC07g18010D	S-CK	S-6h	224.006	45.2871	134.647	-2.29893	0.201586	11.4042	3.98e-30	9.35e-29
BnaC05g43630D	S-CK	S-6h	812.545	385.788	599.167	-1.07367	0.0941555	11.4031	4.03e-30	9.47e-29
BnaC03g60490D	S-CK	S-6h	4233.04	6799.43	5516.24	0.683382	0.0599763	-11.3942	4.47e-30	1.05e-28
BnaAnng08160D	S-CK	S-6h	798.231	373.937	586.084	-1.09357	0.0959981	11.3916	4.61e-30	1.08e-28
BnaA07g25180D	S-CK	S-6h	326.103	105.322	215.713	-1.63132	0.143218	11.3905	4.66e-30	1.09e-28
BnaA10g26390D	S-CK	S-6h	120.89	365.367	243.129	1.60278	0.140727	-11.3893	4.73e-30	1.11e-28
BnaA10g11660D	S-CK	S-6h	158.329	14.3461	86.3373	-3.46294	0.304085	11.3881	4.79e-30	1.12e-28
BnaA07g25530D	S-CK	S-6h	2150.72	1231.84	1691.28	-0.804213	0.0706212	11.3877	4.82e-30	1.13e-28
BnaC01g26290D	S-CK	S-6h	71.7	282.653	177.177	1.96597	0.17264	-11.3876	4.82e-30	1.13e-28
BnaA05g33780D	S-CK	S-6h	990.845	490.721	740.783	-1.01462	0.0891057	11.3866	4.87e-30	1.14e-28
BnaC07g46780D	S-CK	S-6h	142.775	11.602	77.1882	-3.63593	0.319443	11.3821	5.14e-30	1.2e-28
BnaC08g41540D	S-CK	S-6h	1240.49	2290.8	1765.64	0.883912	0.0776595	-11.3819	5.15e-30	1.2e-28
BnaA05g01390D	S-CK	S-6h	554.161	210.807	382.484	-1.39863	0.122955	11.3751	5.56e-30	1.3e-28
BnaCnng15320D	S-CK	S-6h	155.263	20.6805	87.9719	-2.90198	0.255196	11.3716	5.79e-30	1.35e-28
BnaC05g34180D	S-CK	S-6h	569.851	173.267	371.559	-1.7188	0.151157	11.371	5.83e-30	1.36e-28
BnaA10g22510D	S-CK	S-6h	141.804	12.0652	76.9347	-3.55041	0.312318	11.3679	6.04e-30	1.41e-28
BnaC03g61170D	S-CK	S-6h	2720.54	5056.08	3888.31	0.894387	0.0787053	-11.3637	6.34e-30	1.47e-28
BnaC08g26960D	S-CK	S-6h	311.527	824.09	567.808	1.40854	0.12402	-11.3574	6.82e-30	1.58e-28
BnaA04g17090D	S-CK	S-6h	934.86	470.826	702.843	-0.989767	0.0871571	11.3561	6.91e-30	1.61e-28
BnaA08g00760D	S-CK	S-6h	1605.51	909.829	1257.67	-0.818766	0.0721016	11.3557	6.95e-30	1.61e-28
BnaA03g58470D	S-CK	S-6h	24.7512	174.544	99.6477	2.85044	0.251084	-11.3525	7.2e-30	1.67e-28
BnaC07g36890D	S-CK	S-6h	253.086	56.5429	154.815	-2.16065	0.190362	11.3502	7.4e-30	1.72e-28
BnaC04g03590D	S-CK	S-6h	681.249	1349.08	1015.16	0.989878	0.0872166	-11.3497	7.45e-30	1.73e-28
BnaAnng36390D	S-CK	S-6h	137.632	409.22	273.426	1.56927	0.138301	-11.3467	7.7e-30	1.78e-28
BnaA01g02980D	S-CK	S-6h	36.3207	206.22	121.27	2.48822	0.219302	-11.3461	7.76e-30	1.8e-28
BnaA06g32240D	S-CK	S-6h	404.53	848.869	626.699	1.06854	0.0941775	-11.346	7.76e-30	1.8e-28
BnaAnng32340D	S-CK	S-6h	731.455	330.983	531.219	-1.14395	0.10086	11.3419	8.14e-30	1.88e-28
BnaCnng57590D	S-CK	S-6h	748.728	319.357	534.042	-1.22774	0.108279	11.3387	8.44e-30	1.95e-28
BnaC05g49350D	S-CK	S-6h	254.403	65.8594	160.131	-1.95439	0.172394	11.3368	8.62e-30	1.99e-28
BnaAnng39140D	S-CK	S-6h	1151.04	521.744	836.39	-1.14054	0.100616	11.3356	8.75e-30	2.02e-28
BnaA10g04030D	S-CK	S-6h	38.9616	201.416	120.189	2.37646	0.209654	-11.3352	8.79e-30	2.03e-28
BnaC07g02620D	S-CK	S-6h	46.7967	250.467	148.632	2.43105	0.214483	-11.3345	8.86e-30	2.04e-28
BnaA08g24730D	S-CK	S-6h	96.8526	324.314	210.583	1.74408	0.153889	-11.3334	8.97e-30	2.07e-28
BnaA10g27070D	S-CK	S-6h	3338.46	1653.03	2495.74	-1.01494	0.0895786	11.3302	9.3e-30	2.14e-28
BnaA10g22680D	S-CK	S-6h	87.064	324.469	205.767	1.91357	0.168899	-11.3296	9.36e-30	2.15e-28
BnaA10g08550D	S-CK	S-6h	101.585	367.489	234.537	1.84406	0.16281	-11.3265	9.7e-30	2.23e-28
BnaC01g01050D	S-CK	S-6h	1360.92	712.321	1036.62	-0.935195	0.0826033	11.3215	1.03e-29	2.36e-28
BnaA05g06650D	S-CK	S-6h	132.26	392.128	262.194	1.55907	0.137726	-11.3201	1.04e-29	2.4e-28
BnaA06g10410D	S-CK	S-6h	6.30533	139.834	73.0696	4.49934	0.397668	-11.3143	1.11e-29	2.56e-28
BnaC07g06580D	S-CK	S-6h	28.7169	186.131	107.424	2.707	0.239361	-11.3093	1.18e-29	2.71e-28
BnaC08g24680D	S-CK	S-6h	1350.65	638.522	994.585	-1.08229	0.095732	11.3054	1.23e-29	2.83e-28
BnaC04g40090D	S-CK	S-6h	782.335	304.116	543.226	-1.36613	0.120855	11.3039	1.26e-29	2.88e-28
BnaC02g34090D	S-CK	S-6h	132.387	10.7845	71.5855	-3.61357	0.319886	11.2964	1.37e-29	3.13e-28
BnaA07g01900D	S-CK	S-6h	248.234	55.6961	151.965	-2.15559	0.190832	11.2958	1.38e-29	3.15e-28
BnaA06g15870D	S-CK	S-6h	78.2277	306.797	192.512	1.99656	0.176763	-11.2951	1.39e-29	3.17e-28
BnaC09g21040D	S-CK	S-6h	152.319	16.2444	84.2818	-3.23259	0.286246	11.293	1.42e-29	3.25e-28
BnaA03g12820D	S-CK	S-6h	558.852	222.954	390.903	-1.32615	0.117443	11.2919	1.44e-29	3.29e-28
BnaCnng72430D	S-CK	S-6h	132.664	397.963	265.313	1.58618	0.140473	-11.2917	1.44e-29	3.29e-28
BnaA01g21000D	S-CK	S-6h	172.995	25.0422	99.0186	-2.78163	0.246353	11.2913	1.45e-29	3.31e-28
BnaC07g05570D	S-CK	S-6h	214.466	48.9186	131.692	-2.13386	0.189018	11.2892	1.48e-29	3.38e-28
BnaC04g03780D	S-CK	S-6h	201.206	506.952	354.079	1.33804	0.11855	-11.2867	1.53e-29	3.48e-28
BnaC03g45620D	S-CK	S-6h	499.421	196.699	348.06	-1.3436	0.119068	11.2843	1.57e-29	3.58e-28
BnaC02g12030D	S-CK	S-6h	194.133	38.6446	116.389	-2.32614	0.206192	11.2814	1.62e-29	3.69e-28
BnaA02g11850D	S-CK	S-6h	223.996	670.756	447.376	1.58552	0.1406	-11.2768	1.71e-29	3.89e-28
BnaA04g24870D	S-CK	S-6h	2871.18	1353.6	2112.39	-1.08482	0.096212	11.2753	1.74e-29	3.95e-28
BnaA02g05310D	S-CK	S-6h	71.6314	277.656	174.643	1.95648	0.173615	-11.2691	1.87e-29	4.24e-28
BnaC07g38690D	S-CK	S-6h	8.68987	143.236	75.963	4.01504	0.356294	-11.2689	1.87e-29	4.25e-28
BnaC04g14780D	S-CK	S-6h	37.4351	200.033	118.734	2.4464	0.217151	-11.2659	1.93e-29	4.39e-28
BnaCnng50220D	S-CK	S-6h	2614.8	4421.69	3518.25	0.758514	0.0673348	-11.2648	1.96e-29	4.44e-28
BnaA09g47380D	S-CK	S-6h	131.622	4.74486	68.1833	-4.78357	0.424648	11.2648	1.96e-29	4.44e-28
BnaC08g29580D	S-CK	S-6h	84.1984	311.321	197.76	1.90177	0.168917	-11.2586	2.1e-29	4.76e-28
BnaC09g47410D	S-CK	S-6h	679.347	1347.77	1013.56	0.987658	0.0877263	-11.2584	2.11e-29	4.77e-28
BnaA10g06860D	S-CK	S-6h	457.609	916.355	686.982	1.00036	0.0888606	-11.2577	2.12e-29	4.81e-28
BnaC09g44830D	S-CK	S-6h	478.853	184.392	331.623	-1.37978	0.122566	11.2574	2.13e-29	4.82e-28
BnaC09g40770D	S-CK	S-6h	520.381	211.891	366.136	-1.29532	0.11507	11.2568	2.14e-29	4.85e-28
BnaC06g21300D	S-CK	S-6h	420.207	155.484	287.846	-1.43582	0.127553	11.2566	2.15e-29	4.86e-28
BnaAnng21950D	S-CK	S-6h	186.981	31.8758	109.428	-2.54561	0.226372	11.2452	2.45e-29	5.52e-28
BnaA03g53010D	S-CK	S-6h	8198.37	4863.94	6531.15	-0.753746	0.0670586	11.2401	2.59e-29	5.85e-28
BnaA08g04230D	S-CK	S-6h	166.318	2.89802	84.6078	-5.85858	0.521279	11.2388	2.63e-29	5.93e-28
BnaC07g47340D	S-CK	S-6h	3311.11	5553.38	4432.25	0.746108	0.0663878	-11.2386	2.63e-29	5.94e-28
BnaA07g12170D	S-CK	S-6h	194.317	525.388	359.852	1.42899	0.127174	-11.2365	2.7e-29	6.08e-28
BnaC03g33010D	S-CK	S-6h	316.102	1786.46	1051.28	2.50172	0.222669	-11.2351	2.74e-29	6.17e-28
BnaA03g50790D	S-CK	S-6h	2.40447	214.342	108.373	6.48357	0.577192	-11.233	2.81e-29	6.32e-28
BnaA02g21300D	S-CK	S-6h	1791.15	1035.76	1413.45	-0.791127	0.0704415	11.231	2.87e-29	6.46e-28
BnaC04g37460D	S-CK	S-6h	3951.37	2435.26	3193.31	-0.698267	0.0621968	11.2267	3.01e-29	6.78e-28
BnaCnng31770D	S-CK	S-6h	1365.48	2375.1	1870.29	0.796328	0.0709319	-11.2266	3.02e-29	6.78e-28
BnaC03g26430D	S-CK	S-6h	1892.75	3112.1	2502.43	0.716763	0.0638859	-11.2194	3.27e-29	7.35e-28
BnaC09g04640D	S-CK	S-6h	44.7204	209.687	127.204	2.23395	0.199119	-11.2192	3.28e-29	7.37e-28
BnaC07g46800D	S-CK	S-6h	1024.59	495.829	760.211	-1.04897	0.0935166	11.217	3.37e-29	7.55e-28
BnaC04g00900D	S-CK	S-6h	578.906	241.17	410.038	-1.26288	0.112613	11.2143	3.47e-29	7.77e-28
BnaA05g08250D	S-CK	S-6h	494.032	197.854	345.943	-1.31929	0.117649	11.2138	3.49e-29	7.82e-28
BnaCnng41630D	S-CK	S-6h	68.3419	339.701	204.021	2.3153	0.206556	-11.2091	3.68e-29	8.24e-28
BnaA07g35260D	S-CK	S-6h	41.7939	606.362	324.078	3.87581	0.345858	-11.2064	3.79e-29	8.49e-28
BnaC03g52390D	S-CK	S-6h	39.8897	204.123	122.006	2.38316	0.212712	-11.2037	3.91e-29	8.75e-28
BnaA04g12640D	S-CK	S-6h	485.487	186.742	336.114	-1.37979	0.123224	11.1975	4.19e-29	9.38e-28
BnaA09g05590D	S-CK	S-6h	828.574	1664.91	1246.74	1.00756	0.0899855	-11.197	4.22e-29	9.43e-28
BnaCnng69940D	S-CK	S-6h	6405.77	1788.09	4096.93	-1.8412	0.164465	11.1951	4.31e-29	9.62e-28
BnaA10g06640D	S-CK	S-6h	176.288	29.2629	102.776	-2.58381	0.230804	11.1949	4.32e-29	9.64e-28
BnaC03g50550D	S-CK	S-6h	408.664	119.395	264.029	-1.77618	0.158672	11.194	4.36e-29	9.73e-28
BnaC03g40510D	S-CK	S-6h	161.665	22.3767	92.0211	-2.85905	0.255554	11.1876	4.69e-29	1.05e-27
BnaC05g20150D	S-CK	S-6h	1630.68	726.379	1178.53	-1.16729	0.104367	11.1845	4.86e-29	1.08e-27
BnaA07g34260D	S-CK	S-6h	345.005	761.559	553.282	1.13868	0.101822	-11.183	4.94e-29	1.1e-27
BnaC08g20590D	S-CK	S-6h	3346.48	5221.07	4283.77	0.642083	0.0574168	-11.1828	4.95e-29	1.1e-27
BnaA10g02270D	S-CK	S-6h	324.849	728.789	526.819	1.16432	0.104257	-11.1678	5.86e-29	1.3e-27
BnaC04g04460D	S-CK	S-6h	340.082	99.8122	219.947	-1.763	0.157873	11.1672	5.9e-29	1.31e-27
BnaC02g17710D	S-CK	S-6h	56.4763	241.342	148.909	2.10091	0.188134	-11.1671	5.91e-29	1.31e-27
BnaA01g27990D	S-CK	S-6h	588.211	1112.46	850.333	0.920577	0.0824544	-11.1647	6.07e-29	1.35e-27
BnaC04g26110D	S-CK	S-6h	277.468	716.492	496.98	1.36313	0.122174	-11.1573	6.6e-29	1.46e-27
BnaC04g19410D	S-CK	S-6h	56.8244	237.237	147.031	2.07703	0.18619	-11.1555	6.73e-29	1.49e-27
BnaC07g21510D	S-CK	S-6h	1694.5	940.017	1317.26	-0.850802	0.0762787	11.1539	6.86e-29	1.52e-27
BnaA02g22480D	S-CK	S-6h	135.667	388.399	262.033	1.52412	0.136651	-11.1533	6.9e-29	1.53e-27
BnaA10g04490D	S-CK	S-6h	95.6497	308.505	202.077	1.68197	0.150827	-11.1517	7.03e-29	1.56e-27
BnaC05g06160D	S-CK	S-6h	644.686	1270.16	957.423	0.975272	0.0874566	-11.1515	7.04e-29	1.56e-27
BnaA07g34660D	S-CK	S-6h	197.141	42.7813	119.961	-2.20429	0.197672	11.1512	7.06e-29	1.56e-27
BnaC03g76760D	S-CK	S-6h	5781.97	3183.3	4482.63	-0.861544	0.0772687	11.15	7.16e-29	1.58e-27
BnaCnng33070D	S-CK	S-6h	498.092	1046.51	772.3	1.07692	0.0966017	-11.148	7.32e-29	1.62e-27
BnaA03g06440D	S-CK	S-6h	133.554	11.8823	72.7179	-3.50135	0.314119	11.1466	7.44e-29	1.64e-27
BnaA09g51790D	S-CK	S-6h	801.976	1467.28	1134.63	0.8736	0.0783769	-11.1462	7.48e-29	1.65e-27
BnaA02g27600D	S-CK	S-6h	181.323	32.0248	106.674	-2.50012	0.224319	11.1454	7.54e-29	1.66e-27
BnaC05g17990D	S-CK	S-6h	177.133	542.334	359.734	1.61239	0.14487	-11.13	8.97e-29	1.98e-27
BnaC06g16140D	S-CK	S-6h	2021.17	3552.55	2786.86	0.813965	0.0731459	-11.128	9.17e-29	2.02e-27
BnaA05g10480D	S-CK	S-6h	8116.77	12977.2	10547	0.677163	0.060882	-11.1226	9.74e-29	2.15e-27
BnaC07g14800D	S-CK	S-6h	1095.93	1916.18	1506.06	0.80837	0.072695	-11.12	1e-28	2.21e-27
BnaA03g42310D	S-CK	S-6h	664.775	252.565	458.67	-1.39702	0.12566	11.1174	1.03e-28	2.27e-27
BnaC01g38950D	S-CK	S-6h	7.42665	129.56	68.4934	4.16554	0.374697	-11.1171	1.04e-28	2.28e-27
BnaA02g02540D	S-CK	S-6h	5723.67	8813.8	7268.74	0.622937	0.0560711	-11.1098	1.12e-28	2.47e-27
BnaC04g51570D	S-CK	S-6h	126.668	9.31136	67.9896	-3.76948	0.339359	11.1076	1.15e-28	2.53e-27
BnaC08g09180D	S-CK	S-6h	594.366	209.959	402.163	-1.50468	0.13547	11.1071	1.16e-28	2.54e-27
BnaA02g13820D	S-CK	S-6h	199.514	491.368	345.441	1.30355	0.117364	-11.1069	1.16e-28	2.55e-27
BnaC09g32980D	S-CK	S-6h	5.88533	134.206	70.0458	4.60257	0.41447	-11.1047	1.19e-28	2.61e-27
BnaA06g24280D	S-CK	S-6h	266.19	627.937	447.063	1.2393	0.111614	-11.1034	1.21e-28	2.65e-27
BnaC02g17580D	S-CK	S-6h	440.081	169.957	305.019	-1.37495	0.12389	11.0982	1.28e-28	2.8e-27
BnaC01g15480D	S-CK	S-6h	52567.3	34367.6	43467.4	-0.61314	0.0552484	11.0979	1.28e-28	2.81e-27
BnaA07g31020D	S-CK	S-6h	829.367	1620.4	1224.89	0.966262	0.08707	-11.0975	1.29e-28	2.82e-27
BnaA06g40360D	S-CK	S-6h	597.627	265.489	431.558	-1.17212	0.105655	11.0938	1.34e-28	2.94e-27
BnaA07g09330D	S-CK	S-6h	241.677	53.491	147.584	-2.16768	0.195448	11.0908	1.39e-28	3.04e-27
BnaC05g51340D	S-CK	S-6h	52.027	228.29	140.159	2.14464	0.193451	-11.0863	1.46e-28	3.19e-27
BnaA02g11840D	S-CK	S-6h	1658.07	2928.29	2293.18	0.820036	0.0739797	-11.0846	1.49e-28	3.25e-27
BnaA08g05900D	S-CK	S-6h	154.457	21.8343	88.1458	-2.82961	0.255289	11.0839	1.5e-28	3.27e-27
BnaA10g01460D	S-CK	S-6h	489.542	1014.85	752.196	1.05313	0.0950187	-11.0834	1.51e-28	3.29e-27
BnaA09g23940D	S-CK	S-6h	227.099	564.247	395.673	1.30977	0.118194	-11.0816	1.54e-28	3.36e-27
BnaC02g09300D	S-CK	S-6h	2358.34	3793.75	3076.04	0.686325	0.0619375	-11.0809	1.55e-28	3.38e-27
BnaCnng26840D	S-CK	S-6h	284.043	78.7284	181.386	-1.84924	0.166897	11.0801	1.57e-28	3.41e-27
BnaC07g43650D	S-CK	S-6h	150.461	411.474	280.968	1.44935	0.130839	-11.0773	1.62e-28	3.52e-27
BnaC07g09770D	S-CK	S-6h	56.6696	228.135	142.403	2.01197	0.181691	-11.0736	1.68e-28	3.66e-27
BnaC04g11470D	S-CK	S-6h	24371.9	38005.7	31188.8	0.641047	0.0579219	-11.0674	1.81e-28	3.92e-27
BnaC09g51740D	S-CK	S-6h	372.156	125.833	248.994	-1.56791	0.141697	11.0652	1.85e-28	4.02e-27
BnaCnng70010D	S-CK	S-6h	14044.3	23239.6	18642	0.726783	0.0656952	-11.063	1.9e-28	4.12e-27
BnaC03g36440D	S-CK	S-6h	407.083	852.664	629.873	1.07016	0.0967446	-11.0617	1.92e-28	4.17e-27
BnaC08g47590D	S-CK	S-6h	48.6996	219.731	134.215	2.18764	0.197843	-11.0575	2.02e-28	4.37e-27
BnaCnng56290D	S-CK	S-6h	187.383	467.571	327.477	1.31835	0.119232	-11.057	2.03e-28	4.39e-27
BnaA05g35060D	S-CK	S-6h	215.842	40.9946	128.418	-2.3996	0.217058	11.0551	2.07e-28	4.48e-27
BnaA09g42790D	S-CK	S-6h	689.522	316.98	503.251	-1.12226	0.101534	11.0531	2.12e-28	4.58e-27
BnaA08g28060D	S-CK	S-6h	517.932	1000.82	759.378	0.950255	0.0860292	-11.0457	2.3e-28	4.97e-27
BnaC03g12840D	S-CK	S-6h	19.0059	160.333	89.6696	3.06915	0.277874	-11.0451	2.31e-28	5e-27
BnaC06g40570D	S-CK	S-6h	10.8311	131.808	71.3198	3.62898	0.32856	-11.0451	2.32e-28	5e-27
BnaC09g07830D	S-CK	S-6h	56.841	232.202	144.521	2.03544	0.18435	-11.0412	2.42e-28	5.22e-27
BnaA09g23580D	S-CK	S-6h	574.292	1076.05	825.168	0.906745	0.082132	-11.0401	2.45e-28	5.28e-27
BnaA03g40330D	S-CK	S-6h	45.2085	215.964	130.586	2.25008	0.203833	-11.0388	2.48e-28	5.35e-27
BnaA07g01890D	S-CK	S-6h	297.795	82.3831	190.089	-1.86013	0.168514	11.0384	2.49e-28	5.37e-27
BnaCnng33670D	S-CK	S-6h	145.712	12.5739	79.1427	-3.54399	0.321061	11.0384	2.49e-28	5.38e-27
BnaA03g52020D	S-CK	S-6h	1404.17	788.632	1096.4	-0.832596	0.0754346	11.0373	2.52e-28	5.44e-27
BnaC03g47100D	S-CK	S-6h	558.865	1057.02	807.942	0.920975	0.0834527	-11.0359	2.57e-28	5.52e-27
BnaC07g25910D	S-CK	S-6h	20.0591	161.194	90.6264	2.98277	0.270421	-11.0301	2.74e-28	5.88e-27
BnaA09g42810D	S-CK	S-6h	1147.93	569.168	858.549	-1.01412	0.0919528	11.0287	2.78e-28	5.97e-27
BnaC07g17320D	S-CK	S-6h	246.792	67.2808	157.036	-1.87236	0.169814	11.0259	2.87e-28	6.16e-27
BnaA10g14480D	S-CK	S-6h	279.763	84.3469	182.055	-1.73024	0.156931	11.0255	2.88e-28	6.18e-27
BnaC03g45540D	S-CK	S-6h	3321.64	1904.61	2613.12	-0.802672	0.0728165	11.0232	2.95e-28	6.34e-27
BnaA05g33840D	S-CK	S-6h	585.843	248.598	417.22	-1.23788	0.112351	11.018	3.13e-28	6.71e-27
BnaC05g32780D	S-CK	S-6h	50.3841	218.367	134.376	2.11102	0.19162	-11.0167	3.18e-28	6.81e-27
BnaC05g41030D	S-CK	S-6h	1802.69	2978.1	2390.39	0.724784	0.0658019	-11.0146	3.25e-28	6.96e-27
BnaA01g04850D	S-CK	S-6h	943.954	1973.96	1458.96	1.0669	0.0968753	-11.0131	3.3e-28	7.07e-27
BnaA01g30490D	S-CK	S-6h	506.961	2227.24	1367.1	2.13569	0.193981	-11.0098	3.43e-28	7.34e-27
BnaC02g40130D	S-CK	S-6h	1270.71	582.905	926.807	-1.12663	0.102332	11.0096	3.44e-28	7.35e-27
BnaCnng21270D	S-CK	S-6h	400.375	122.018	261.196	-1.71765	0.156031	11.0084	3.48e-28	7.45e-27
BnaAnng20870D	S-CK	S-6h	595.539	247.871	421.705	-1.26386	0.114815	11.0078	3.51e-28	7.49e-27
BnaC01g11300D	S-CK	S-6h	83.3923	298.654	191.023	1.83848	0.16713	-11.0003	3.81e-28	8.14e-27
BnaA03g06930D	S-CK	S-6h	1177.94	2155.73	1666.84	0.874287	0.0795052	-10.9966	3.97e-28	8.47e-27
BnaA05g06020D	S-CK	S-6h	487.255	193.455	340.355	-1.33145	0.121094	10.9952	4.03e-28	8.6e-27
BnaA05g00450D	S-CK	S-6h	299.005	78.3065	188.656	-1.93969	0.17645	10.9929	4.14e-28	8.82e-27
BnaA09g19810D	S-CK	S-6h	6593.58	10278.1	8435.85	0.640134	0.0582418	-10.991	4.22e-28	9e-27
BnaC04g16900D	S-CK	S-6h	1332.09	693.216	1012.65	-0.941114	0.0856502	10.9879	4.37e-28	9.31e-27
BnaA05g24530D	S-CK	S-6h	717.884	1358.97	1038.43	0.924251	0.0841167	-10.9877	4.38e-28	9.32e-27
BnaCnng31500D	S-CK	S-6h	168.599	24.6947	96.6469	-2.77506	0.252617	10.9853	4.5e-28	9.57e-27
BnaA06g08310D	S-CK	S-6h	170.522	26.7948	98.6585	-2.67524	0.243704	10.9774	4.91e-28	1.04e-26
BnaA03g13830D	S-CK	S-6h	80.0195	278.738	179.379	1.81351	0.165243	-10.9748	5.05e-28	1.07e-26
BnaA07g32310D	S-CK	S-6h	547.338	213.54	380.439	-1.35649	0.123617	10.9733	5.13e-28	1.09e-26
BnaA05g14240D	S-CK	S-6h	122.219	8.26926	65.2439	-3.87704	0.353374	10.9715	5.24e-28	1.11e-26
BnaA07g35060D	S-CK	S-6h	219.137	53.7055	136.421	-2.02908	0.184945	10.9713	5.25e-28	1.11e-26
BnaA05g06680D	S-CK	S-6h	416.308	876.601	646.454	1.07667	0.0982015	-10.9638	5.7e-28	1.21e-26
BnaC04g46620D	S-CK	S-6h	774.409	1444.03	1109.22	0.898652	0.0819654	-10.9638	5.71e-28	1.21e-26
BnaA09g23550D	S-CK	S-6h	132.157	8.33898	70.2479	-3.98833	0.363885	10.9604	5.92e-28	1.25e-26
BnaC07g33060D	S-CK	S-6h	5640.73	9628.48	7634.6	0.771207	0.070377	-10.9582	6.07e-28	1.28e-26
BnaA04g21870D	S-CK	S-6h	115.907	375.238	245.572	1.706	0.155721	-10.9555	6.26e-28	1.32e-26
BnaC03g52570D	S-CK	S-6h	141.877	17.8846	79.8811	-2.98591	0.272576	10.9544	6.33e-28	1.34e-26
BnaC03g41850D	S-CK	S-6h	615.803	219.674	417.739	-1.48809	0.135867	10.9525	6.46e-28	1.37e-26
BnaA05g29150D	S-CK	S-6h	374.895	103.811	239.353	-1.84745	0.168689	10.9518	6.51e-28	1.38e-26
BnaA08g16610D	S-CK	S-6h	3484.73	5715.44	4600.08	0.713292	0.0651549	-10.9476	6.82e-28	1.44e-26
BnaA01g12380D	S-CK	S-6h	60.7868	253.242	157.015	2.06248	0.188396	-10.9476	6.82e-28	1.44e-26
BnaC04g39110D	S-CK	S-6h	131.921	10.3022	71.1117	-3.68157	0.336352	10.9456	6.98e-28	1.47e-26
BnaC02g02880D	S-CK	S-6h	2170.78	3525.81	2848.29	0.699848	0.0639599	-10.942	7.26e-28	1.53e-26
BnaCnng24720D	S-CK	S-6h	847.247	1672.36	1259.81	0.97981	0.0896007	-10.9353	7.81e-28	1.65e-26
BnaA03g39840D	S-CK	S-6h	195.458	36.9327	116.195	-2.4099	0.22039	10.9347	7.86e-28	1.66e-26
BnaA09g35890D	S-CK	S-6h	108.905	352.866	230.885	1.7103	0.156526	-10.9266	8.6e-28	1.81e-26
BnaC01g41990D	S-CK	S-6h	3019.53	4897.46	3958.5	0.697863	0.0638773	-10.9251	8.75e-28	1.84e-26
BnaC03g57550D	S-CK	S-6h	132.545	372.655	252.6	1.49966	0.137308	-10.9219	9.06e-28	1.9e-26
BnaC04g53020D	S-CK	S-6h	126.303	9.94713	68.1253	-3.67772	0.336787	10.92	9.25e-28	1.94e-26
BnaA01g24940D	S-CK	S-6h	842.949	1537.83	1190.39	0.868758	0.0795616	-10.9193	9.32e-28	1.96e-26
BnaA01g08140D	S-CK	S-6h	346.906	783.241	565.073	1.17803	0.107897	-10.9181	9.45e-28	1.98e-26
BnaA06g02080D	S-CK	S-6h	96.197	667.323	381.76	2.80137	0.25659	-10.9177	9.49e-28	1.99e-26
BnaAnng31830D	S-CK	S-6h	337.839	109.483	223.661	-1.6288	0.149217	10.9157	9.7e-28	2.03e-26
BnaCnng53220D	S-CK	S-6h	1391.11	779.774	1085.44	-0.835006	0.0765127	10.9133	9.96e-28	2.09e-26
BnaA03g14720D	S-CK	S-6h	184.81	501.074	342.942	1.44071	0.132021	-10.9128	1e-27	2.1e-26
BnaC04g03070D	S-CK	S-6h	718.531	1321.51	1020.02	0.88108	0.0807812	-10.907	1.07e-27	2.23e-26
BnaA05g04510D	S-CK	S-6h	1563.09	2734.57	2148.83	0.80692	0.0739945	-10.9051	1.09e-27	2.28e-26
BnaA03g50710D	S-CK	S-6h	11.1393	129.696	70.4177	3.56122	0.326602	-10.9038	1.1e-27	2.31e-26
BnaC08g29720D	S-CK	S-6h	44.5887	206.834	125.711	2.20212	0.201974	-10.903	1.12e-27	2.33e-26
BnaA03g38500D	S-CK	S-6h	193.104	38.4288	115.766	-2.33236	0.213923	10.9028	1.12e-27	2.33e-26
BnaC04g41050D	S-CK	S-6h	16.403	145.244	80.8233	3.16806	0.290582	-10.9025	1.12e-27	2.34e-26
BnaC05g21240D	S-CK	S-6h	824.443	403.906	614.175	-1.02893	0.0943762	10.9024	1.12e-27	2.34e-26
BnaC07g20310D	S-CK	S-6h	283.144	79.644	181.394	-1.83021	0.167928	10.8988	1.17e-27	2.44e-26
BnaC09g21150D	S-CK	S-6h	377.84	134.108	255.974	-1.49106	0.136833	10.8969	1.19e-27	2.49e-26
BnaC09g48940D	S-CK	S-6h	338.956	817.056	578.006	1.27092	0.116639	-10.8962	1.2e-27	2.5e-26
BnaA03g44890D	S-CK	S-6h	201.522	43.8512	122.686	-2.20446	0.202409	10.8911	1.27e-27	2.65e-26
BnaC04g16470D	S-CK	S-6h	1381.95	2295.32	1838.64	0.731745	0.067188	-10.891	1.27e-27	2.65e-26
BnaA04g16900D	S-CK	S-6h	26.7158	188.906	107.811	2.8447	0.261209	-10.8905	1.28e-27	2.66e-26
BnaC02g14450D	S-CK	S-6h	129.971	14.6549	72.3128	-3.14693	0.289026	10.888	1.31e-27	2.73e-26
BnaCnng62970D	S-CK	S-6h	9090.16	5216.44	7153.3	-0.801115	0.0735917	10.8859	1.35e-27	2.79e-26
BnaA09g26350D	S-CK	S-6h	3987.81	6095.39	5041.6	0.611567	0.0561901	-10.8839	1.38e-27	2.86e-26
BnaC05g41390D	S-CK	S-6h	44.2072	202.936	123.571	2.18601	0.200862	-10.8831	1.39e-27	2.88e-26
BnaA08g26070D	S-CK	S-6h	333.801	90.3943	212.098	-1.88392	0.17319	10.8778	1.47e-27	3.05e-26
BnaA03g00260D	S-CK	S-6h	4309.76	2146.5	3228.13	-1.00582	0.0924664	10.8777	1.47e-27	3.05e-26
BnaA01g00410D	S-CK	S-6h	281.959	60.2672	171.113	-2.22832	0.204973	10.8713	1.58e-27	3.27e-26
BnaC04g00420D	S-CK	S-6h	964.249	1683.4	1323.82	0.802705	0.0738378	-10.8712	1.58e-27	3.28e-26
BnaA04g26970D	S-CK	S-6h	13.4905	135.368	74.4294	3.30977	0.304517	-10.8689	1.62e-27	3.36e-26
BnaA05g26960D	S-CK	S-6h	1237.15	2129.72	1683.43	0.782706	0.0720178	-10.8682	1.63e-27	3.38e-26
BnaC05g38530D	S-CK	S-6h	1478.96	2655.7	2067.33	0.844617	0.0777446	-10.864	1.71e-27	3.54e-26
BnaC03g08830D	S-CK	S-6h	961.34	1935.41	1448.38	1.01101	0.0930749	-10.8623	1.74e-27	3.6e-26
BnaA02g10360D	S-CK	S-6h	177.39	33.017	105.204	-2.41989	0.222953	10.8538	1.91e-27	3.95e-26
BnaA01g27710D	S-CK	S-6h	9676.39	14418.8	12047.6	0.575185	0.0530087	-10.8508	1.98e-27	4.08e-26
BnaC01g29940D	S-CK	S-6h	163.978	21.5768	92.7775	-2.93668	0.270663	10.8499	2e-27	4.12e-26
BnaC08g36090D	S-CK	S-6h	15.5417	164.709	90.1252	3.41392	0.314666	-10.8494	2.01e-27	4.14e-26
BnaA08g20330D	S-CK	S-6h	878.692	154.413	516.552	-2.50872	0.23124	10.849	2.02e-27	4.16e-26
BnaA06g40130D	S-CK	S-6h	12.5972	130.869	71.7331	3.43373	0.316548	-10.8474	2.05e-27	4.23e-26
BnaC08g24190D	S-CK	S-6h	56.1596	223.173	139.666	1.9963	0.184072	-10.8452	2.1e-27	4.33e-26
BnaA01g21560D	S-CK	S-6h	335.188	721.082	528.135	1.10155	0.101577	-10.8445	2.12e-27	4.36e-26
BnaA10g11220D	S-CK	S-6h	916.362	448.405	682.384	-1.03394	0.0953568	10.8429	2.16e-27	4.44e-26
BnaC04g36320D	S-CK	S-6h	77.3234	270.689	174.006	1.80784	0.16683	-10.8364	2.31e-27	4.76e-26
BnaA09g08410D	S-CK	S-6h	1343.28	576.452	959.865	-1.22104	0.112739	10.8307	2.46e-27	5.06e-26
BnaC05g50840D	S-CK	S-6h	46.5398	205.793	126.166	2.15149	0.198676	-10.8291	2.51e-27	5.15e-26
BnaA05g11500D	S-CK	S-6h	208.833	501.651	355.242	1.26809	0.117114	-10.8278	2.54e-27	5.22e-26
BnaC03g23970D	S-CK	S-6h	95.3967	307.398	201.397	1.67891	0.155101	-10.8246	2.63e-27	5.4e-26
BnaC03g48090D	S-CK	S-6h	118.236	958.71	538.473	3.02563	0.279544	-10.8235	2.67e-27	5.47e-26
BnaA09g51820D	S-CK	S-6h	1045.94	528.939	787.44	-0.983181	0.090843	10.8229	2.68e-27	5.5e-26
BnaA08g27890D	S-CK	S-6h	1558.17	888.082	1223.13	-0.811884	0.0750292	10.8209	2.74e-27	5.61e-26
BnaA03g24750D	S-CK	S-6h	11.8657	140.507	76.1863	3.61992	0.33458	-10.8193	2.79e-27	5.71e-26
BnaA01g15230D	S-CK	S-6h	564.435	68.159	316.297	-3.04901	0.281956	10.8138	2.96e-27	6.06e-26
BnaA03g37610D	S-CK	S-6h	3678.16	5898.15	4788.16	0.681656	0.0630388	-10.8133	2.98e-27	6.09e-26
BnaA05g01280D	S-CK	S-6h	123.49	375.55	249.52	1.6098	0.148888	-10.8122	3.01e-27	6.16e-26
BnaC02g16100D	S-CK	S-6h	334.433	116.149	225.291	-1.52413	0.140986	10.8106	3.07e-27	6.27e-26
BnaA09g45410D	S-CK	S-6h	324.815	726.727	525.771	1.15975	0.10729	-10.8095	3.1e-27	6.34e-26
BnaC04g50590D	S-CK	S-6h	2625.48	1470.17	2047.82	-0.837786	0.0775055	10.8094	3.11e-27	6.34e-26
BnaC02g16260D	S-CK	S-6h	3371.28	1852.02	2611.65	-0.864833	0.0800244	10.8071	3.19e-27	6.5e-26
BnaC05g18910D	S-CK	S-6h	3609.76	5862.79	4736.28	0.699578	0.0647335	-10.807	3.19e-27	6.5e-26
BnaC01g14350D	S-CK	S-6h	206.415	45.6657	126.04	-2.17219	0.201031	10.8053	3.25e-27	6.62e-26
BnaC03g44420D	S-CK	S-6h	1877.71	1092.64	1485.17	-0.781104	0.0722936	10.8046	3.27e-27	6.67e-26
BnaA01g32290D	S-CK	S-6h	277.42	765.38	521.4	1.47289	0.136363	-10.8013	3.39e-27	6.91e-26
BnaA05g15660D	S-CK	S-6h	330.433	88.0756	209.254	-1.90855	0.17672	10.7998	3.45e-27	7.02e-26
BnaC08g12860D	S-CK	S-6h	2214.58	1201.01	1707.79	-0.883381	0.0818034	10.7988	3.49e-27	7.09e-26
BnaA01g05130D	S-CK	S-6h	2910.87	4550.8	3730.83	0.644931	0.059726	-10.7982	3.51e-27	7.14e-26
BnaC04g03930D	S-CK	S-6h	1407.75	2449.98	1928.87	0.799782	0.074067	-10.7981	3.51e-27	7.14e-26
BnaCnng01670D	S-CK	S-6h	203.102	40.8029	121.952	-2.32088	0.214963	10.7967	3.57e-27	7.25e-26
BnaC08g19500D	S-CK	S-6h	1209.47	667.122	938.297	-0.857816	0.0794558	10.7961	3.59e-27	7.29e-26
BnaA04g17560D	S-CK	S-6h	19.0476	157.917	88.4822	3.04439	0.28204	-10.7942	3.67e-27	7.44e-26
BnaCnng17800D	S-CK	S-6h	3517.05	5388.48	4452.77	0.615957	0.0570655	-10.7939	3.68e-27	7.46e-26
BnaCnng06680D	S-CK	S-6h	276.527	80.2843	178.406	-1.78236	0.165152	10.7923	3.74e-27	7.59e-26
BnaC08g40250D	S-CK	S-6h	69.9898	254.269	162.129	1.86342	0.172714	-10.7891	3.88e-27	7.85e-26
BnaC09g29930D	S-CK	S-6h	319.281	702.687	510.984	1.13908	0.105579	-10.7889	3.89e-27	7.87e-26
BnaC01g02070D	S-CK	S-6h	161.621	426.587	294.104	1.39704	0.129515	-10.7867	3.98e-27	8.05e-26
BnaA01g08510D	S-CK	S-6h	4.61565	130.541	67.5782	4.86881	0.451528	-10.783	4.14e-27	8.38e-26
BnaC06g13300D	S-CK	S-6h	468.29	177.989	323.139	-1.39577	0.129456	10.7818	4.2e-27	8.48e-26
BnaC06g39280D	S-CK	S-6h	122.529	343.78	233.154	1.48844	0.138101	-10.7779	4.38e-27	8.84e-26
BnaC01g17710D	S-CK	S-6h	26.9856	411.95	219.468	3.96491	0.367907	-10.7769	4.42e-27	8.93e-26
BnaA01g30510D	S-CK	S-6h	249.399	69.174	159.287	-1.84593	0.171384	10.7707	4.73e-27	9.55e-26
BnaA04g26390D	S-CK	S-6h	116.66	8.22742	62.4437	-3.81681	0.354758	10.7589	5.38e-27	1.08e-25
BnaAnng30680D	S-CK	S-6h	316.085	1.27609	158.68	-7.95645	0.739522	10.7589	5.38e-27	1.08e-25
BnaC04g03970D	S-CK	S-6h	128.364	3.5338	65.9488	-5.18821	0.482286	10.7575	5.46e-27	1.1e-25
BnaA07g27230D	S-CK	S-6h	4656.61	2729.73	3693.17	-0.770783	0.07166	10.7561	5.55e-27	1.12e-25
BnaC08g15100D	S-CK	S-6h	6034.49	3795.09	4914.79	-0.669706	0.0622798	10.7532	5.73e-27	1.15e-25
BnaA06g20200D	S-CK	S-6h	1153.51	505.458	829.482	-1.19073	0.110775	10.7491	5.98e-27	1.2e-25
BnaC04g33870D	S-CK	S-6h	121.111	10.2372	65.6742	-3.57307	0.332495	10.7462	6.17e-27	1.24e-25
BnaA02g35330D	S-CK	S-6h	28.5519	189.723	109.138	2.75739	0.256604	-10.7457	6.21e-27	1.25e-25
BnaA08g27260D	S-CK	S-6h	131.851	12.462	72.1566	-3.39888	0.316309	10.7455	6.23e-27	1.25e-25
BnaCnng03040D	S-CK	S-6h	860.192	403.218	631.705	-1.09523	0.10196	10.7418	6.48e-27	1.3e-25
BnaA06g40640D	S-CK	S-6h	188.128	38.7652	113.447	-2.28149	0.212456	10.7386	6.7e-27	1.34e-25
BnaC07g25420D	S-CK	S-6h	836.604	390.182	613.393	-1.10377	0.102788	10.7383	6.73e-27	1.35e-25
BnaC03g28310D	S-CK	S-6h	729.661	75.6227	402.642	-3.27083	0.304617	10.7375	6.78e-27	1.36e-25
BnaC02g01150D	S-CK	S-6h	180.51	467.36	323.935	1.37716	0.128305	-10.7335	7.08e-27	1.42e-25
BnaA08g20030D	S-CK	S-6h	230.176	60.8212	145.498	-1.91725	0.178732	10.7269	7.61e-27	1.52e-25
BnaCnng66640D	S-CK	S-6h	461.153	193.293	327.223	-1.25383	0.116938	10.7222	8.01e-27	1.6e-25
BnaA10g05530D	S-CK	S-6h	1036.8	563.086	799.945	-0.880195	0.0821279	10.7174	8.44e-27	1.69e-25
BnaCnng25540D	S-CK	S-6h	680.403	324.805	502.604	-1.06728	0.0995974	10.716	8.56e-27	1.71e-25
BnaC06g12940D	S-CK	S-6h	548.117	229.324	388.721	-1.25764	0.117373	10.7149	8.66e-27	1.73e-25
BnaA05g04550D	S-CK	S-6h	124.787	8.94702	66.8673	-3.79447	0.354158	10.714	8.75e-27	1.75e-25
BnaA03g31580D	S-CK	S-6h	2572.63	1540.99	2056.81	-0.740549	0.069133	10.712	8.95e-27	1.79e-25
BnaC04g56730D	S-CK	S-6h	189.557	34.6292	112.093	-2.44403	0.228185	10.7107	9.06e-27	1.81e-25
BnaC04g33330D	S-CK	S-6h	2761.21	1725.72	2243.46	-0.678414	0.0633451	10.7098	9.15e-27	1.83e-25
BnaA05g26550D	S-CK	S-6h	515.982	988.197	752.089	0.94137	0.0879115	-10.7082	9.32e-27	1.86e-25
BnaC08g19360D	S-CK	S-6h	1707.86	824.408	1266.13	-1.05217	0.0982657	10.7074	9.4e-27	1.87e-25
BnaA02g22370D	S-CK	S-6h	1838.8	1012.79	1425.8	-0.859823	0.0803418	10.7021	9.95e-27	1.98e-25
BnaAnng29980D	S-CK	S-6h	7910.12	4652.49	6281.31	-0.765785	0.0716059	10.6944	1.08e-26	2.15e-25
BnaA05g05560D	S-CK	S-6h	148.576	22.9473	85.7618	-2.69576	0.252073	10.6944	1.08e-26	2.15e-25
BnaA02g16020D	S-CK	S-6h	8.58972	126.133	67.3612	3.92802	0.367318	-10.6938	1.09e-26	2.16e-25
BnaA03g24840D	S-CK	S-6h	154.628	475.059	314.843	1.61915	0.151434	-10.6921	1.11e-26	2.2e-25
BnaA07g34950D	S-CK	S-6h	833.216	1589.49	1211.36	0.932972	0.0873761	-10.6777	1.29e-26	2.57e-25
BnaA01g01430D	S-CK	S-6h	276.538	81.5789	179.058	-1.76277	0.165167	10.6727	1.37e-26	2.71e-25
BnaA09g48640D	S-CK	S-6h	106.696	930.298	518.497	3.13162	0.293434	-10.6723	1.37e-26	2.72e-25
BnaC07g35520D	S-CK	S-6h	3.12762	148.797	75.9625	5.59324	0.524131	-10.6715	1.38e-26	2.75e-25
BnaA09g06680D	S-CK	S-6h	807.125	370.73	588.928	-1.12266	0.105223	10.6693	1.42e-26	2.81e-25
BnaC09g50140D	S-CK	S-6h	277.197	85.6094	181.403	-1.69255	0.158763	10.6609	1.55e-26	3.07e-25
BnaCnng34110D	S-CK	S-6h	282.829	681.893	482.361	1.27171	0.11932	-10.658	1.6e-26	3.17e-25
BnaA08g31150D	S-CK	S-6h	261.585	73.9177	167.751	-1.82188	0.171082	10.6491	1.76e-26	3.48e-25
BnaC01g01400D	S-CK	S-6h	272.048	77.3072	174.678	-1.81969	0.170884	10.6487	1.77e-26	3.5e-25
BnaA10g15900D	S-CK	S-6h	2825.91	1660.63	2243.27	-0.767195	0.0720592	10.6467	1.81e-26	3.57e-25
BnaA02g20750D	S-CK	S-6h	121.915	3.85176	62.8835	-4.99198	0.468875	10.6467	1.81e-26	3.57e-25
BnaC05g19020D	S-CK	S-6h	713.921	1310.79	1012.35	0.878044	0.082488	-10.6445	1.85e-26	3.65e-25
BnaCnng57860D	S-CK	S-6h	428.348	175.16	301.754	-1.28991	0.121232	10.6401	1.94e-26	3.83e-25
BnaC07g43790D	S-CK	S-6h	2305.55	1345	1825.27	-0.778635	0.0732014	10.6369	2.01e-26	3.96e-25
BnaCnng71320D	S-CK	S-6h	12.8739	130.04	71.4569	3.32404	0.312555	-10.6351	2.05e-26	4.04e-25
BnaA10g18360D	S-CK	S-6h	233.63	64.223	148.927	-1.86404	0.17529	10.6341	2.07e-26	4.08e-25
BnaA01g22590D	S-CK	S-6h	15.6817	142.249	78.9651	3.15356	0.296598	-10.6324	2.11e-26	4.15e-25
BnaA07g11130D	S-CK	S-6h	113.549	339.078	226.314	1.58419	0.149044	-10.629	2.18e-26	4.3e-25
BnaA06g22920D	S-CK	S-6h	215.174	55.0561	135.115	-1.96894	0.185311	10.625	2.28e-26	4.49e-25
BnaA04g20710D	S-CK	S-6h	554.244	243.154	398.699	-1.19135	0.112147	10.6231	2.33e-26	4.58e-25
BnaC09g41970D	S-CK	S-6h	200.625	480.855	340.74	1.26556	0.11917	-10.6197	2.41e-26	4.75e-25
BnaA09g56900D	S-CK	S-6h	36.6638	184.08	110.372	2.33829	0.220284	-10.6149	2.54e-26	4.99e-25
BnaUnng02260D	S-CK	S-6h	733.776	1319.94	1026.86	0.845333	0.0796453	-10.6137	2.57e-26	5.05e-25
BnaCnng33000D	S-CK	S-6h	688.075	1420.26	1054.17	1.04557	0.0985154	-10.6133	2.58e-26	5.07e-25
BnaC01g34520D	S-CK	S-6h	1267.63	2110.03	1688.83	0.73489	0.0692739	-10.6085	2.72e-26	5.34e-25
BnaC08g00690D	S-CK	S-6h	745.494	363.041	554.268	-1.03877	0.0979417	10.606	2.8e-26	5.48e-25
BnaA07g09240D	S-CK	S-6h	2787.61	1462.13	2124.87	-0.931318	0.0878302	10.6036	2.87e-26	5.62e-25
[truncated: 37,194 more rows]

## Sheet: S-CK_vs_T-CK
	sampleA	sampleB	BasemeanA	BasemeanB	Basemean	log2FoldChange	lfcSE	stat	pvalue	padj
BnaC03g04670D	S-CK	T-CK	79.2514	2324.97	1202.11	-4.85559	0.126086	-38.5102	0	0
BnaA03g46910D	S-CK	T-CK	6674.1	671.663	3672.88	3.31113	0.0803377	41.2152	0	0
BnaC01g38940D	S-CK	T-CK	2823.23	83.4665	1453.35	5.06343	0.124923	40.5325	0	0
BnaCnng29070D	S-CK	T-CK	5385.07	60.5834	2722.82	6.44811	0.134349	47.9951	0	0
BnaA07g38540D	S-CK	T-CK	13556.1	1110.28	7333.18	3.60954	0.0828827	43.55	0	0
BnaC05g49660D	S-CK	T-CK	145.188	5940.89	3043.04	-5.34688	0.116307	-45.9722	0	0
BnaCnng01440D	S-CK	T-CK	90.4625	6063.97	3077.22	-6.06458	0.119888	-50.5852	0	0
BnaCnng75920D	S-CK	T-CK	783.068	11089.2	5936.11	-3.81985	0.0906512	-42.1379	0	0
BnaA03g26220D	S-CK	T-CK	1241.15	32344.6	16792.9	-4.70496	0.0837557	-56.1748	0	0
BnaCnng29060D	S-CK	T-CK	2518.57	56.9759	1287.77	5.46161	0.137851	39.6198	0	0
BnaC02g00690D	S-CK	T-CK	5176.11	532.027	2854.07	3.28088	0.081087	40.4612	0	0
BnaA01g05410D	S-CK	T-CK	9736.02	216.451	4976.24	5.49154	0.108973	50.3936	0	0
BnaC04g03030D	S-CK	T-CK	320.952	11097.3	5709.1	-5.11013	0.126403	-40.4272	0	0
BnaC06g43790D	S-CK	T-CK	63.6194	2499.88	1281.75	-5.31318	0.134342	-39.5497	0	0
BnaA01g00210D	S-CK	T-CK	86983.3	535.703	43759.5	7.34446	0.0837366	87.7091	0	0
BnaC06g40660D	S-CK	T-CK	30.2454	3776.38	1903.31	-6.96086	0.177285	-39.2637	0	0
BnaAnng34320D	S-CK	T-CK	9046.19	736.987	4891.59	3.61421	0.0904636	39.952	0	0
BnaA07g34980D	S-CK	T-CK	10650	1112.44	5881.21	3.25821	0.074573	43.6915	0	0
BnaC01g37240D	S-CK	T-CK	6004.92	128.226	3066.57	5.53173	0.108475	50.9952	0	0
BnaA06g08510D	S-CK	T-CK	192.478	26735	13463.7	-7.1246	0.121272	-58.7489	0	0
BnaC02g40340D	S-CK	T-CK	501.848	9097.22	4799.53	-4.18135	0.104141	-40.1509	0	0
BnaC06g43320D	S-CK	T-CK	72.3387	3919.45	1995.89	-5.78504	0.132095	-43.7947	0	0
BnaC06g39280D	S-CK	T-CK	119.308	8578.09	4348.7	-6.16744	0.134939	-45.7053	0	0
BnaC06g38520D	S-CK	T-CK	1232.36	10294.8	5763.59	-3.06198	0.0800261	-38.2623	0	0
BnaC01g40210D	S-CK	T-CK	105.397	3856.53	1980.97	-5.20525	0.129174	-40.2965	0	0
BnaC02g01030D	S-CK	T-CK	2474.2	41.9151	1258.06	5.91845	0.15587	37.9704	0	0
BnaA06g38980D	S-CK	T-CK	6797.9	226.57	3512.23	4.90771	0.103025	47.6363	0	0
BnaC06g37860D	S-CK	T-CK	415.592	11382.5	5899.03	-4.77388	0.119349	-39.9994	0	0
BnaC03g03430D	S-CK	T-CK	218.938	4079	2148.97	-4.21263	0.103077	-40.8685	0	0
BnaCnng62910D	S-CK	T-CK	227.423	5235.45	2731.44	-4.52847	0.103883	-43.5919	0	0
BnaC05g11460D	S-CK	T-CK	159.916	2737.1	1448.51	-4.10042	0.104249	-39.333	0	0
BnaA02g15190D	S-CK	T-CK	209.407	4643.26	2426.33	-4.4736	0.111903	-39.9775	0	0
BnaA07g12210D	S-CK	T-CK	502.224	6504.99	3503.61	-3.69888	0.0980907	-37.7088	0	0
BnaA01g26250D	S-CK	T-CK	907.866	7802.88	4355.37	-3.1051	0.0782972	-39.6579	0	0
BnaA09g46260D	S-CK	T-CK	22937	2390.42	12663.7	3.2629	0.0770549	42.3452	0	0
BnaCnng01630D	S-CK	T-CK	187.315	3264.23	1725.77	-4.11637	0.1068	-38.5427	0	0
BnaC04g00100D	S-CK	T-CK	9477.3	938.607	5207.95	3.33395	0.0776611	42.9295	0	0
BnaC02g03490D	S-CK	T-CK	545.402	5547.66	3046.53	-3.3417	0.0892454	-37.444	7.53e-307	8.16e-304
BnaA01g33660D	S-CK	T-CK	15362.5	1815.43	8588.96	3.07955	0.0832233	37.0034	1.01e-299	1.07e-296
BnaA03g03400D	S-CK	T-CK	31110.1	4160.45	17635.3	2.90182	0.078477	36.9767	2.71e-299	2.79e-296
BnaA04g15420D	S-CK	T-CK	2060.69	70.5307	1065.61	4.85245	0.131235	36.9754	2.85e-299	2.86e-296
BnaA07g09240D	S-CK	T-CK	2714.23	84.4174	1399.32	5.01512	0.136009	36.8735	1.23e-297	1.21e-294
BnaC01g34460D	S-CK	T-CK	2718.8	23.8616	1371.33	6.79527	0.185789	36.5752	7.08e-293	6.78e-290
BnaC08g29490D	S-CK	T-CK	306.285	3202.87	1754.58	-3.38489	0.0927468	-36.496	1.28e-291	1.2e-288
BnaA06g37340D	S-CK	T-CK	319.637	3348.79	1834.21	-3.39095	0.0943672	-35.9336	9.13e-283	8.36e-280
BnaA07g27280D	S-CK	T-CK	2022.82	121.639	1072.23	4.0485	0.113355	35.7153	2.29e-279	2.02e-276
BnaC08g45990D	S-CK	T-CK	3056.83	308.055	1682.44	3.31389	0.0927868	35.7151	2.3e-279	2.02e-276
BnaA09g12880D	S-CK	T-CK	4587.25	619.604	2603.43	2.88864	0.0809997	35.6623	1.52e-278	1.3e-275
BnaA06g31830D	S-CK	T-CK	2294.14	113.486	1203.81	4.35749	0.122456	35.584	2.48e-277	2.08e-274
BnaC02g01160D	S-CK	T-CK	2337.94	140.461	1239.2	4.04222	0.114022	35.4513	2.77e-275	2.28e-272
BnaC01g02070D	S-CK	T-CK	157.393	3736.75	1947.07	-4.56605	0.128821	-35.4449	3.47e-275	2.78e-272
BnaAnng07180D	S-CK	T-CK	241.911	4423.08	2332.49	-4.1941	0.118328	-35.4447	3.51e-275	2.78e-272
BnaCnng10870D	S-CK	T-CK	2272.04	60.2346	1166.14	5.25098	0.148162	35.4407	4.04e-275	3.14e-272
BnaA06g30740D	S-CK	T-CK	89.6682	2229.59	1159.63	-4.63516	0.130969	-35.3912	2.33e-274	1.78e-271
BnaC06g22720D	S-CK	T-CK	48.4798	1969.86	1009.17	-5.38046	0.152041	-35.3881	2.6e-274	1.95e-271
BnaC06g31870D	S-CK	T-CK	215.999	4159.32	2187.66	-4.2665	0.120882	-35.2947	7.07e-273	5.2e-270
BnaA01g00690D	S-CK	T-CK	8261.28	644.889	4453.08	3.68186	0.104354	35.2823	1.1e-272	7.92e-270
BnaA04g08570D	S-CK	T-CK	12383.8	1705.73	7044.78	2.86062	0.0811627	35.2455	4.03e-272	2.86e-269
BnaC06g33580D	S-CK	T-CK	127.907	2153.57	1140.74	-4.06854	0.1158	-35.1342	2.03e-270	1.42e-267
BnaA03g02630D	S-CK	T-CK	7767.31	1172.99	4470.15	2.72624	0.0777251	35.0755	1.6e-269	1.1e-266
BnaA09g39340D	S-CK	T-CK	196.417	3053.09	1624.75	-3.95881	0.113528	-34.8708	2.06e-266	1.39e-263
BnaC06g39330D	S-CK	T-CK	25.29	2321.34	1173.32	-6.51748	0.186948	-34.8626	2.75e-266	1.83e-263
BnaC02g23400D	S-CK	T-CK	199.644	4579.07	2389.36	-4.52281	0.129911	-34.8145	1.47e-265	9.58e-263
BnaA04g06090D	S-CK	T-CK	1721.76	57.0231	889.392	4.91948	0.141664	34.7264	3.15e-264	2.02e-261
BnaC08g45160D	S-CK	T-CK	74.6069	1676.77	875.69	-4.48953	0.129445	-34.683	1.42e-263	9e-261
BnaC02g01650D	S-CK	T-CK	3124.88	323.884	1724.38	3.26762	0.0945537	34.5583	1.07e-261	6.67e-259
BnaC07g29570D	S-CK	T-CK	108.661	2563.34	1336	-4.56179	0.132132	-34.5245	3.44e-261	2.12e-258
BnaC01g00330D	S-CK	T-CK	467.283	5483.79	2975.54	-3.55196	0.103079	-34.4586	3.34e-260	2.02e-257
BnaA01g12870D	S-CK	T-CK	75.7846	2137.86	1106.82	-4.84011	0.140678	-34.4055	2.09e-259	1.25e-256
BnaC01g31510D	S-CK	T-CK	1784.45	104.059	944.253	4.10978	0.119653	34.3475	1.53e-258	9.03e-256
BnaA04g10600D	S-CK	T-CK	243.815	2517.07	1380.44	-3.36483	0.0983051	-34.2284	9.14e-257	5.3e-254
BnaC03g03000D	S-CK	T-CK	27.5292	1951.3	989.414	-6.1405	0.180574	-34.0054	1.85e-253	1.06e-250
BnaC09g10000D	S-CK	T-CK	2919.18	357.824	1638.5	3.02763	0.0894752	33.8377	5.51e-251	3.11e-248
BnaC06g37650D	S-CK	T-CK	24.0308	2130.03	1077.03	-6.45282	0.190743	-33.83	7.15e-251	3.98e-248
BnaC01g41430D	S-CK	T-CK	82.3534	1887.23	984.79	-4.51767	0.133608	-33.8128	1.28e-250	7.03e-248
BnaA10g27170D	S-CK	T-CK	2076.72	163.587	1120.16	3.66423	0.108512	33.768	5.81e-250	3.15e-247
BnaA09g23940D	S-CK	T-CK	221.184	2555.94	1388.56	-3.52719	0.104882	-33.6299	6.13e-248	3.28e-245
BnaC04g13040D	S-CK	T-CK	4372.61	584.835	2478.72	2.90362	0.086848	33.4333	4.5e-245	2.37e-242
BnaA03g53000D	S-CK	T-CK	1585.11	36.5671	810.839	5.44046	0.163136	33.3492	7.47e-244	3.9e-241
BnaCnng60730D	S-CK	T-CK	822.624	6875.6	3849.11	-3.06508	0.0921165	-33.2739	9.21e-243	4.74e-240
BnaC06g28800D	S-CK	T-CK	102.493	1667.16	884.825	-4.01625	0.120896	-33.2206	5.42e-242	2.76e-239
BnaA02g17520D	S-CK	T-CK	84.4707	2211.13	1147.8	-4.72119	0.14273	-33.0779	6.18e-240	3.11e-237
BnaC04g01120D	S-CK	T-CK	1453.57	57.6333	755.601	4.66559	0.14112	33.0613	1.07e-239	5.32e-237
BnaA06g04140D	S-CK	T-CK	574.375	5991.89	3283.13	-3.38578	0.102415	-33.0594	1.14e-239	5.58e-237
BnaAnng22630D	S-CK	T-CK	481.805	4218.32	2350.06	-3.13578	0.0948777	-33.0508	1.52e-239	7.35e-237
BnaA07g25510D	S-CK	T-CK	5233.46	830.294	3031.88	2.65534	0.0803786	33.0354	2.52e-239	1.21e-236
BnaC01g40360D	S-CK	T-CK	20.0264	2524.45	1272.24	-7.02306	0.212911	-32.986	1.29e-238	6.11e-236
BnaCnng01490D	S-CK	T-CK	53.4117	1489.47	771.442	-4.81075	0.146248	-32.8945	2.63e-237	1.23e-234
BnaC07g15280D	S-CK	T-CK	6190.01	995.193	3592.6	2.63571	0.0804093	32.7786	1.19e-235	5.5e-233
BnaC03g22360D	S-CK	T-CK	1622.15	120.094	871.123	3.7534	0.114512	32.7774	1.24e-235	5.66e-233
BnaC07g19900D	S-CK	T-CK	148.193	2056.37	1102.28	-3.7907	0.115785	-32.7391	4.34e-235	1.96e-232
BnaAnng06130D	S-CK	T-CK	246.248	3647.2	1946.72	-3.88018	0.11905	-32.593	5.15e-233	2.31e-230
BnaA08g17480D	S-CK	T-CK	4295.68	710.794	2503.24	2.59506	0.0796271	32.5902	5.65e-233	2.5e-230
BnaA09g48320D	S-CK	T-CK	116.593	1639.21	877.903	-3.81532	0.117286	-32.5302	3.99e-232	1.75e-229
BnaC05g20420D	S-CK	T-CK	818.055	7056.63	3937.34	-3.10781	0.095816	-32.4352	8.77e-231	3.8e-228
BnaC07g25910D	S-CK	T-CK	19.5388	2348.97	1184.25	-6.87852	0.213041	-32.2872	1.06e-228	4.51e-226
BnaC09g49000D	S-CK	T-CK	257.13	2458.79	1357.96	-3.26181	0.101025	-32.2871	1.06e-228	4.51e-226
BnaA03g38750D	S-CK	T-CK	519.634	4612.88	2566.26	-3.15051	0.0977222	-32.2394	4.95e-228	2.08e-225
BnaC02g35210D	S-CK	T-CK	471.536	5158.27	2814.9	-3.4523	0.107262	-32.1858	2.79e-227	1.16e-224
BnaA03g09920D	S-CK	T-CK	227.286	2549.59	1388.44	-3.4927	0.108685	-32.1359	1.39e-226	5.72e-224
BnaA05g25240D	S-CK	T-CK	30073.7	3437.1	16755.4	3.12959	0.0976004	32.0653	1.34e-225	5.48e-223
BnaA01g01330D	S-CK	T-CK	1422.01	42.4514	732.232	5.07904	0.158744	31.9952	1.27e-224	5.14e-222
BnaC02g31930D	S-CK	T-CK	1343.95	39.7463	691.847	5.08014	0.159058	31.9389	7.71e-224	3.08e-221
BnaA09g03960D	S-CK	T-CK	67.1299	1466.74	766.933	-4.45778	0.139649	-31.9213	1.35e-223	5.35e-221
BnaC01g43880D	S-CK	T-CK	1554.34	59.5426	806.943	4.69763	0.147219	31.9092	1.99e-223	7.81e-221
BnaC04g36640D	S-CK	T-CK	5249.73	702.934	2976.33	2.90515	0.0913675	31.7964	7.27e-222	2.82e-219
BnaC06g27300D	S-CK	T-CK	23.4601	1708.04	865.75	-6.13938	0.193693	-31.6965	1.74e-220	6.68e-218
BnaC05g49670D	S-CK	T-CK	152.767	2000.47	1076.62	-3.70017	0.116927	-31.6451	8.86e-220	3.38e-217
BnaC08g24870D	S-CK	T-CK	6133.69	1149.08	3641.38	2.41624	0.0765832	31.5505	1.77e-218	6.67e-216
BnaAnng14060D	S-CK	T-CK	1677.41	113.143	895.278	3.89341	0.123564	31.5093	6.47e-218	2.42e-215
BnaAnng19390D	S-CK	T-CK	1846.57	142.727	994.649	3.70246	0.117595	31.4849	1.4e-217	5.19e-215
BnaC06g39250D	S-CK	T-CK	34.4323	1893.08	963.755	-5.77191	0.183848	-31.3951	2.36e-216	8.69e-214
BnaC02g01940D	S-CK	T-CK	1372.64	32.8889	702.767	5.35842	0.170697	31.3914	2.65e-216	9.66e-214
BnaCnng63170D	S-CK	T-CK	1458.37	27.0142	742.69	5.72108	0.182334	31.3769	4.19e-216	1.51e-213
BnaC06g37910D	S-CK	T-CK	16.2455	2296.31	1156.28	-7.19093	0.229276	-31.3636	6.35e-216	2.27e-213
BnaC03g24420D	S-CK	T-CK	104.604	13319.8	6712.21	-7.00055	0.223988	-31.254	1.97e-214	6.98e-212
BnaA06g19860D	S-CK	T-CK	2312.56	234.752	1273.66	3.29736	0.106417	30.9854	8.49e-211	2.99e-208
BnaA10g27940D	S-CK	T-CK	1353.66	70.0928	711.877	4.26571	0.137897	30.9339	4.18e-210	1.46e-207
BnaA10g21870D	S-CK	T-CK	1653.79	152.096	902.943	3.44224	0.111418	30.8948	1.4e-209	4.86e-207
BnaA07g03790D	S-CK	T-CK	591.494	6424.09	3507.79	-3.44117	0.111635	-30.8251	1.21e-208	4.14e-206
BnaA10g25840D	S-CK	T-CK	19.337	1732.61	875.976	-6.50843	0.211404	-30.7867	3.94e-208	1.34e-205
BnaC06g38580D	S-CK	T-CK	22.7942	1530.25	776.524	-6.05664	0.196782	-30.7784	5.1e-208	1.72e-205
BnaC06g38200D	S-CK	T-CK	20.3783	2547.98	1284.18	-6.94995	0.225817	-30.7769	5.35e-208	1.79e-205
BnaC03g01250D	S-CK	T-CK	34.0133	1422.38	728.198	-5.39672	0.175999	-30.6634	1.75e-206	5.82e-204
BnaC04g30810D	S-CK	T-CK	6623.89	747.1	3685.5	3.14936	0.102755	30.6494	2.7e-206	8.88e-204
BnaC08g45100D	S-CK	T-CK	22.2292	1577.53	799.878	-6.14195	0.200659	-30.609	9.3e-206	3.04e-203
BnaA07g36520D	S-CK	T-CK	2224.44	257.674	1241.06	3.11058	0.101828	30.5475	6.1e-205	1.98e-202
BnaC02g02020D	S-CK	T-CK	1298.34	33.1931	665.766	5.26402	0.172627	30.4936	3.17e-204	1.02e-201
BnaA05g00940D	S-CK	T-CK	67.674	1247.58	657.629	-4.21438	0.138598	-30.4071	4.42e-203	1.41e-200
BnaA09g28830D	S-CK	T-CK	738.483	6161.91	3450.19	-3.06345	0.101371	-30.2201	1.29e-200	4.09e-198
BnaA05g26900D	S-CK	T-CK	1510.45	8660.14	5085.29	-2.51882	0.0835131	-30.1608	7.75e-200	2.44e-197
BnaA01g00140D	S-CK	T-CK	1437.36	100.082	768.719	3.83565	0.127473	30.0898	6.58e-199	2.05e-196
BnaA01g34610D	S-CK	T-CK	1486.17	140.445	813.308	3.39864	0.113005	30.0752	1.02e-198	3.17e-196
BnaA04g08160D	S-CK	T-CK	7028.66	39945.3	23487	-2.50693	0.0834334	-30.047	2.39e-198	7.33e-196
BnaA02g36510D	S-CK	T-CK	272.212	30409.6	15340.9	-6.80475	0.228017	-29.8432	1.08e-195	3.28e-193
BnaA09g39610D	S-CK	T-CK	4367.12	645.635	2506.38	2.76049	0.0928131	29.7425	2.17e-194	6.57e-192
BnaA03g44400D	S-CK	T-CK	399.806	3088.14	1743.97	-2.94637	0.0994999	-29.6118	1.05e-192	3.17e-190
BnaC02g00380D	S-CK	T-CK	1182.92	30.7414	606.831	5.25566	0.177529	29.6045	1.31e-192	3.9e-190
BnaA01g33230D	S-CK	T-CK	7.08791	4563.35	2285.22	-9.22019	0.311652	-29.5849	2.34e-192	6.92e-190
BnaA03g34290D	S-CK	T-CK	534.606	4641.05	2587.83	-3.12344	0.105642	-29.5662	4.06e-192	1.2e-189
BnaC02g40440D	S-CK	T-CK	1162.82	6241.43	3702.13	-2.42457	0.0820147	-29.5626	4.52e-192	1.32e-189
BnaCnng20650D	S-CK	T-CK	96.5221	1841.74	969.131	-4.24611	0.143861	-29.5155	1.82e-191	5.29e-189
BnaA06g08960D	S-CK	T-CK	4329.19	655.15	2492.17	2.71924	0.0921959	29.4942	3.42e-191	9.85e-189
BnaC03g73200D	S-CK	T-CK	512.797	3488.29	2000.54	-2.76312	0.0938013	-29.4571	1.02e-190	2.92e-188
BnaC06g27990D	S-CK	T-CK	10.5435	2802.92	1406.73	-8.12729	0.276225	-29.4228	2.81e-190	7.98e-188
BnaA04g24390D	S-CK	T-CK	175.463	2506.76	1341.11	-3.84523	0.130699	-29.4205	3e-190	8.47e-188
BnaA04g19830D	S-CK	T-CK	3826.26	651.15	2238.71	2.55666	0.0870898	29.3566	1.97e-189	5.52e-187
BnaC01g34330D	S-CK	T-CK	1101.29	37.1472	569.22	4.911	0.167475	29.3238	5.17e-189	1.44e-186
BnaAnng05260D	S-CK	T-CK	55.8285	1647.37	851.598	-4.89586	0.167331	-29.2585	3.5e-188	9.67e-186
BnaA07g30620D	S-CK	T-CK	13356	2161.85	7758.93	2.6289	0.0898695	29.2524	4.18e-188	1.15e-185
BnaC07g44880D	S-CK	T-CK	1563.93	83.4505	823.691	4.24657	0.145246	29.2371	6.54e-188	1.78e-185
BnaAnng16070D	S-CK	T-CK	1128.16	74.0866	601.121	3.94298	0.135133	29.1786	3.63e-187	9.83e-185
BnaC03g02240D	S-CK	T-CK	37.5827	1280.1	658.843	-5.11648	0.17574	-29.1139	2.4e-186	6.45e-184
BnaC03g07570D	S-CK	T-CK	147.251	2726.01	1436.63	-4.21408	0.144837	-29.0954	4.11e-186	1.1e-183
BnaC01g17810D	S-CK	T-CK	86.7873	1358.05	722.418	-3.96506	0.136667	-29.0125	4.58e-185	1.22e-182
BnaC06g28300D	S-CK	T-CK	54.9615	1543.45	799.205	-4.81849	0.166108	-29.0082	5.18e-185	1.37e-182
BnaA07g32440D	S-CK	T-CK	3129.53	606.471	1868	2.36867	0.0818552	28.9373	4.06e-184	1.06e-181
BnaAnng04700D	S-CK	T-CK	77.2109	1718.87	898.04	-4.49169	0.155592	-28.8684	2.97e-183	7.75e-181
BnaC02g03550D	S-CK	T-CK	3266.45	8.44393	1637.45	8.65713	0.300029	28.8543	4.47e-183	1.16e-180
BnaC06g21340D	S-CK	T-CK	173.727	2115.57	1144.65	-3.60368	0.124899	-28.8528	4.67e-183	1.2e-180
BnaC03g25770D	S-CK	T-CK	1078.08	32.3435	555.211	5.07172	0.175781	28.8524	4.72e-183	1.21e-180
BnaA05g00430D	S-CK	T-CK	585.984	3546.45	2066.22	-2.59929	0.0902366	-28.8053	1.84e-182	4.68e-180
BnaC06g27360D	S-CK	T-CK	59.4826	1096.71	578.095	-4.18312	0.145439	-28.762	6.41e-182	1.62e-179
BnaC03g01010D	S-CK	T-CK	12.8609	2019.85	1016.35	-7.247	0.252162	-28.7394	1.23e-181	3.08e-179
BnaA01g27770D	S-CK	T-CK	55.8034	1191.99	623.898	-4.40005	0.153406	-28.6824	6.33e-181	1.58e-178
BnaA09g04610D	S-CK	T-CK	566.19	4577.67	2571.93	-3.0153	0.105158	-28.674	8.06e-181	2e-178
BnaC04g22460D	S-CK	T-CK	322.866	2190.88	1256.87	-2.76884	0.0966373	-28.6519	1.52e-180	3.75e-178
BnaA02g11840D	S-CK	T-CK	1614.66	8337.51	4976.08	-2.36748	0.0827451	-28.6117	4.8e-180	1.18e-177
BnaA07g33970D	S-CK	T-CK	1970.52	264.846	1117.68	2.88931	0.101457	28.478	2.19e-178	5.34e-176
BnaCnng18490D	S-CK	T-CK	38.0904	1126.15	582.121	-4.90796	0.172408	-28.4671	3e-178	7.26e-176
BnaA05g01670D	S-CK	T-CK	473.725	2831.32	1652.52	-2.58095	0.0907303	-28.4464	5.4e-178	1.3e-175
BnaC07g26270D	S-CK	T-CK	203.517	2188.79	1196.15	-3.4358	0.120847	-28.4311	8.35e-178	2e-175
BnaC03g56630D	S-CK	T-CK	1719.61	9695.93	5707.77	-2.49528	0.0879437	-28.3736	4.28e-177	1.02e-174
BnaC08g34270D	S-CK	T-CK	1236.6	103.53	670.065	3.58455	0.126493	28.338	1.18e-176	2.79e-174
BnaC05g47450D	S-CK	T-CK	155.188	1517.39	836.29	-3.29775	0.116467	-28.3149	2.26e-176	5.33e-174
BnaA04g23490D	S-CK	T-CK	453.824	3415.73	1934.78	-2.91064	0.102984	-28.263	9.86e-176	2.31e-173
BnaA05g33200D	S-CK	T-CK	11934.6	2408.88	7171.76	2.30769	0.0816597	28.2598	1.08e-175	2.51e-173
BnaCnng52070D	S-CK	T-CK	116.305	1275.42	695.862	-3.45298	0.122295	-28.2348	2.19e-175	5.06e-173
BnaC03g02560D	S-CK	T-CK	9.59345	2675.22	1342.41	-8.15963	0.290101	-28.1269	4.6e-174	1.06e-171
BnaA07g22900D	S-CK	T-CK	2141.81	375.605	1258.71	2.5126	0.0893857	28.1097	7.46e-174	1.71e-171
BnaA02g31710D	S-CK	T-CK	692.932	7134.87	3913.9	-3.3634	0.119808	-28.0731	2.09e-173	4.75e-171
BnaC06g31510D	S-CK	T-CK	122.941	1239.78	681.361	-3.34115	0.119117	-28.0493	4.07e-173	9.22e-171
BnaCnng47160D	S-CK	T-CK	34.9359	981.524	508.23	-4.80998	0.171802	-27.9972	1.76e-172	3.96e-170
BnaA04g18190D	S-CK	T-CK	2783.12	537.974	1660.55	2.37233	0.0847887	27.9793	2.9e-172	6.49e-170
BnaA02g23820D	S-CK	T-CK	12.7108	1702.74	857.726	-7.03578	0.2515	-27.9753	3.25e-172	7.24e-170
BnaC08g06020D	S-CK	T-CK	102.226	1253.64	677.931	-3.62112	0.129879	-27.8806	4.59e-171	1.02e-168
BnaAnng12180D	S-CK	T-CK	1255.89	121.2	688.545	3.37253	0.121013	27.8692	6.3e-171	1.39e-168
BnaC01g38650D	S-CK	T-CK	944.555	43.8097	494.182	4.44329	0.159545	27.8498	1.08e-170	2.38e-168
BnaC04g01050D	S-CK	T-CK	945.972	53.1033	499.537	4.15097	0.149199	27.8217	2.37e-170	5.16e-168
BnaC01g31710D	S-CK	T-CK	1277.42	142.623	710.024	3.16332	0.113724	27.8157	2.8e-170	6.07e-168
BnaC06g16860D	S-CK	T-CK	1360.62	128.166	744.391	3.407	0.122517	27.8083	3.44e-170	7.43e-168
BnaA02g00310D	S-CK	T-CK	180.1	1422.78	801.442	-2.981	0.107332	-27.7735	9.06e-170	1.94e-167
BnaA01g26650D	S-CK	T-CK	212.166	1640.04	926.103	-2.95321	0.106426	-27.749	1.79e-169	3.82e-167
BnaC03g74760D	S-CK	T-CK	22.7514	1435.76	729.255	-6.01785	0.216968	-27.7361	2.57e-169	5.45e-167
BnaCnng60760D	S-CK	T-CK	2457.34	431.258	1444.3	2.50937	0.0906473	27.6828	1.12e-168	2.37e-166
BnaA03g53510D	S-CK	T-CK	81.8231	1280.76	681.293	-3.96063	0.143458	-27.6083	8.85e-168	1.86e-165
BnaC02g01240D	S-CK	T-CK	1107.94	66.3487	587.145	4.04132	0.146581	27.5706	2.51e-167	5.24e-165
BnaC03g04930D	S-CK	T-CK	21.7731	1069.36	545.566	-5.5662	0.202227	-27.5245	8.94e-167	1.86e-164
BnaA03g09320D	S-CK	T-CK	1695.03	185.343	940.185	3.17892	0.115637	27.4906	2.27e-166	4.7e-164
BnaC05g15160D	S-CK	T-CK	1345.46	6602.59	3974.02	-2.29673	0.0836711	-27.4494	7.06e-166	1.45e-163
BnaA07g34280D	S-CK	T-CK	5603.51	1137.44	3370.48	2.29954	0.0841343	27.3317	1.78e-164	3.65e-162
BnaC01g39070D	S-CK	T-CK	158.504	1322.51	740.508	-3.06452	0.112275	-27.2948	4.89e-164	9.98e-162
BnaC01g19630D	S-CK	T-CK	9542.9	1858.83	5700.87	2.36117	0.0867676	27.2125	4.62e-163	9.37e-161
BnaC08g23150D	S-CK	T-CK	3913.39	861.728	2387.56	2.1847	0.0803434	27.1921	8.06e-163	1.63e-160
BnaC07g47590D	S-CK	T-CK	790.179	3497.01	2143.59	-2.14602	0.0790627	-27.1433	3.04e-162	6.11e-160
BnaA05g32480D	S-CK	T-CK	3405.78	577.082	1991.43	2.55827	0.0943056	27.1275	4.67e-162	9.34e-160
BnaA01g16440D	S-CK	T-CK	7381.12	1419.89	4400.5	2.38015	0.0878712	27.0868	1.41e-161	2.8e-159
BnaA03g08110D	S-CK	T-CK	26.6719	1011.71	519.189	-5.22926	0.193059	-27.0863	1.43e-161	2.83e-159
BnaA08g19690D	S-CK	T-CK	750.537	4758.61	2754.57	-2.66666	0.0985515	-27.0585	3.03e-161	5.98e-159
BnaA07g34870D	S-CK	T-CK	971.928	44.0093	507.969	4.44373	0.164258	27.0533	3.49e-161	6.85e-159
BnaA07g26400D	S-CK	T-CK	4968.18	1189.42	3078.8	2.06381	0.0764039	27.0119	1.07e-160	2.09e-158
BnaC07g34510D	S-CK	T-CK	209.216	2472.6	1340.91	-3.56756	0.132103	-27.0059	1.26e-160	2.45e-158
BnaCnng62970D	S-CK	T-CK	8850.48	4.65085	4427.57	11.0378	0.408907	26.9934	1.77e-160	3.42e-158
BnaA03g43210D	S-CK	T-CK	164.668	1314.4	739.532	-2.99749	0.111083	-26.9842	2.27e-160	4.36e-158
BnaC02g01040D	S-CK	T-CK	1321.35	13.5839	667.468	6.67146	0.247633	26.9409	7.29e-160	1.4e-157
BnaC07g40900D	S-CK	T-CK	7266.9	1362.22	4314.56	2.41537	0.0896747	26.9348	8.59e-160	1.64e-157
BnaC01g34490D	S-CK	T-CK	8385.69	4.17465	4194.93	10.9641	0.407719	26.8914	2.77e-159	5.25e-157
BnaA09g00880D	S-CK	T-CK	985.702	69.1102	527.406	3.82219	0.142188	26.8813	3.63e-159	6.87e-157
BnaCnng78230D	S-CK	T-CK	47.7977	881.217	464.507	-4.20739	0.156665	-26.8559	7.19e-159	1.35e-156
BnaC06g36330D	S-CK	T-CK	24.8259	949.185	487.005	-5.24859	0.195774	-26.8094	2.51e-158	4.7e-156
BnaAnng00580D	S-CK	T-CK	1006.66	4439.95	2723.3	-2.14165	0.0799029	-26.8031	2.97e-158	5.54e-156
BnaA09g04600D	S-CK	T-CK	178.432	1588.19	883.309	-3.1439	0.11732	-26.7976	3.44e-158	6.39e-156
BnaA08g24320D	S-CK	T-CK	25.3046	4052.25	2038.77	-7.3552	0.274627	-26.7825	5.16e-158	9.54e-156
BnaC05g47390D	S-CK	T-CK	155.284	1256.14	705.71	-3.02016	0.11277	-26.7816	5.29e-158	9.73e-156
BnaCnng37610D	S-CK	T-CK	1444.75	10.8861	727.816	7.00182	0.26176	26.749	1.27e-157	2.32e-155
BnaA08g14110D	S-CK	T-CK	1091.4	87.0757	589.237	3.67201	0.137493	26.7069	3.91e-157	7.13e-155
BnaC06g31680D	S-CK	T-CK	27.3475	1043.93	535.637	-5.2395	0.196321	-26.6884	6.42e-157	1.17e-154
BnaC04g06690D	S-CK	T-CK	411.356	2134.54	1272.95	-2.37635	0.0891337	-26.6605	1.35e-156	2.44e-154
BnaCnng31130D	S-CK	T-CK	1180.05	92.5394	636.295	3.66667	0.137647	26.6382	2.45e-156	4.41e-154
BnaA07g38870D	S-CK	T-CK	6610.12	1482.27	4046.2	2.15556	0.0810373	26.5996	6.86e-156	1.23e-153
BnaA07g24200D	S-CK	T-CK	6222.54	1294.36	3758.45	2.26458	0.0852826	26.5538	2.32e-155	4.14e-153
BnaC09g54080D	S-CK	T-CK	1357.29	9533.32	5445.31	-2.81137	0.106219	-26.4677	2.28e-154	4.05e-152
BnaC04g51110D	S-CK	T-CK	1052.74	4704.37	2878.56	-2.1615	0.0818015	-26.4237	7.32e-154	1.29e-151
BnaA02g20020D	S-CK	T-CK	7.39303	2342.53	1174.96	-8.25697	0.312976	-26.3821	2.2e-153	3.87e-151
BnaA05g34810D	S-CK	T-CK	284.148	1890.37	1087.26	-2.73642	0.10374	-26.3777	2.47e-153	4.33e-151
BnaC03g02370D	S-CK	T-CK	53.6724	869.929	461.801	-4.02464	0.152635	-26.3677	3.22e-153	5.61e-151
BnaAnng08260D	S-CK	T-CK	376.478	3037.84	1707.16	-3.0172	0.114444	-26.3639	3.56e-153	6.19e-151
BnaA08g00900D	S-CK	T-CK	616.246	2970.18	1793.21	-2.26727	0.0861105	-26.3298	8.74e-153	1.51e-150
BnaC05g32780D	S-CK	T-CK	49.0601	890.559	469.809	-4.17708	0.15881	-26.3023	1.8e-152	3.11e-150
BnaCnng16980D	S-CK	T-CK	15.5682	1071.37	543.469	-6.06862	0.230932	-26.2788	3.35e-152	5.76e-150
BnaUnng01130D	S-CK	T-CK	97.3018	1388.37	742.835	-3.84307	0.146271	-26.2736	3.84e-152	6.57e-150
BnaC02g02440D	S-CK	T-CK	2250.63	7.65985	1129.15	8.24234	0.314055	26.2449	8.18e-152	1.39e-149
BnaAnng27100D	S-CK	T-CK	898.02	61.9306	479.975	3.85192	0.146821	26.2354	1.05e-151	1.78e-149
BnaA08g31570D	S-CK	T-CK	1794.03	325.691	1059.86	2.46042	0.0937852	26.2346	1.07e-151	1.81e-149
BnaA09g51710D	S-CK	T-CK	329.332	3022.91	1676.12	-3.20053	0.121997	-26.2345	1.08e-151	1.81e-149
BnaCnng01100D	S-CK	T-CK	108.4	1020.91	564.656	-3.23883	0.12347	-26.2317	1.16e-151	1.94e-149
BnaC05g35480D	S-CK	T-CK	38.4706	855.469	446.97	-4.49847	0.171654	-26.2066	2.23e-151	3.72e-149
BnaCnng51000D	S-CK	T-CK	1307.1	156.53	731.815	3.05951	0.116853	26.1826	4.2e-151	6.97e-149
BnaA05g21030D	S-CK	T-CK	604.74	3236.42	1920.58	-2.42107	0.0926009	-26.1452	1.12e-150	1.85e-148
BnaC03g04600D	S-CK	T-CK	19.1279	959.536	489.332	-5.61322	0.214696	-26.1449	1.13e-150	1.85e-148
BnaC01g40140D	S-CK	T-CK	19.8173	1122.57	571.193	-5.8136	0.222741	-26.1003	3.62e-150	5.94e-148
BnaA01g01310D	S-CK	T-CK	1082.64	117.538	600.087	3.19228	0.122321	26.0975	3.9e-150	6.37e-148
BnaC08g11440D	S-CK	T-CK	4768.04	905.03	2836.54	2.394	0.0918089	26.0759	6.84e-150	1.11e-147
BnaC05g40160D	S-CK	T-CK	593.175	2860.25	1726.71	-2.27324	0.0872355	-26.0587	1.07e-149	1.74e-147
BnaC04g41260D	S-CK	T-CK	1670.81	265.546	968.177	2.64673	0.101651	26.0376	1.86e-149	3.01e-147
BnaA02g11230D	S-CK	T-CK	402.709	2808.35	1605.53	-2.80557	0.108001	-25.9772	8.95e-149	1.44e-146
BnaC09g38430D	S-CK	T-CK	57.8528	909.84	483.846	-3.96121	0.152919	-25.9039	6.02e-148	9.65e-146
BnaA07g24570D	S-CK	T-CK	7718.62	1255.45	4487.04	2.61788	0.101211	25.8655	1.63e-147	2.6e-145
BnaC03g30570D	S-CK	T-CK	807.274	50.8611	429.068	3.98466	0.154354	25.815	6.02e-147	9.57e-145
BnaA09g49520D	S-CK	T-CK	1808.37	214.947	1011.66	3.061	0.118679	25.7923	1.08e-146	1.71e-144
BnaA09g23730D	S-CK	T-CK	218.48	1976.82	1097.65	-3.18049	0.123318	-25.791	1.12e-146	1.76e-144
BnaA01g00050D	S-CK	T-CK	1297.56	127.071	712.315	3.34891	0.129873	25.786	1.27e-146	2e-144
BnaA01g32650D	S-CK	T-CK	942.89	72.6179	507.754	3.67416	0.142758	25.737	4.51e-146	7.06e-144
BnaA03g02620D	S-CK	T-CK	8307.84	1958.53	5133.18	2.08347	0.0809859	25.7263	5.94e-146	9.26e-144
BnaA07g33260D	S-CK	T-CK	2145.98	385.661	1265.82	2.48005	0.0965476	25.6874	1.62e-145	2.51e-143
BnaA07g28180D	S-CK	T-CK	7214.26	1694.54	4454.4	2.0897	0.0813548	25.6862	1.67e-145	2.58e-143
BnaC01g43870D	S-CK	T-CK	825.186	34.3816	429.784	4.57739	0.178214	25.6849	1.73e-145	2.66e-143
BnaC02g02100D	S-CK	T-CK	846.257	42.0279	444.142	4.31651	0.16833	25.6431	5.05e-145	7.75e-143
BnaA02g30900D	S-CK	T-CK	1945.03	8128.35	5036.69	-2.06267	0.0804835	-25.6285	7.35e-145	1.13e-142
BnaAnng21430D	S-CK	T-CK	3088.43	662.451	1875.44	2.22163	0.086729	25.6157	1.02e-144	1.55e-142
BnaC03g48540D	S-CK	T-CK	138.79	1422.7	780.747	-3.3541	0.130992	-25.6054	1.33e-144	2.02e-142
BnaA07g21990D	S-CK	T-CK	7714.42	2123.63	4919.02	1.86088	0.0726791	25.6041	1.37e-144	2.08e-142
BnaA09g02410D	S-CK	T-CK	11.9117	1215.87	613.893	-6.66316	0.260898	-25.5393	7.21e-144	1.09e-141
BnaC03g00310D	S-CK	T-CK	9.91552	1469.47	739.694	-7.19907	0.282016	-25.5272	9.85e-144	1.48e-141
BnaA06g21290D	S-CK	T-CK	3119.4	745.642	1932.52	2.06525	0.080953	25.5118	1.46e-143	2.18e-141
BnaC08g31970D	S-CK	T-CK	1825.49	284.614	1055.05	2.6806	0.105139	25.4958	2.19e-143	3.27e-141
BnaA02g12850D	S-CK	T-CK	27.4106	849.591	438.501	-4.95579	0.194661	-25.4586	5.67e-143	8.44e-141
BnaA01g05300D	S-CK	T-CK	1000.18	13.4476	506.813	6.20591	0.244343	25.3984	2.63e-142	3.89e-140
BnaC01g02790D	S-CK	T-CK	1541.05	7169.79	4355.42	-2.21742	0.0873571	-25.3834	3.84e-142	5.67e-140
BnaC04g51940D	S-CK	T-CK	1061.51	12.5221	537.017	6.36448	0.250742	25.3826	3.93e-142	5.78e-140
BnaC06g37140D	S-CK	T-CK	40.0382	825.769	432.904	-4.37685	0.172449	-25.3806	4.13e-142	6.05e-140
BnaC09g01670D	S-CK	T-CK	344.106	1804.72	1074.41	-2.39171	0.0942692	-25.371	5.27e-142	7.69e-140
BnaC01g34580D	S-CK	T-CK	823.753	19.9856	421.87	5.38243	0.212267	25.3569	7.54e-142	1.09e-139
BnaA07g31400D	S-CK	T-CK	5603.19	1426.62	3514.91	1.97359	0.0778324	25.3569	7.54e-142	1.09e-139
BnaCnng33690D	S-CK	T-CK	1970.8	279.136	1124.97	2.8101	0.110916	25.3353	1.31e-141	1.89e-139
BnaC02g02880D	S-CK	T-CK	2113.92	378.103	1246.01	2.48326	0.0981568	25.2989	3.28e-141	4.73e-139
BnaA03g28400D	S-CK	T-CK	1588.55	252.068	920.31	2.65214	0.105133	25.2265	2.05e-140	2.95e-138
BnaC01g02010D	S-CK	T-CK	166.813	1264.17	715.494	-2.91446	0.115773	-25.1738	7.75e-140	1.11e-137
BnaA05g11320D	S-CK	T-CK	2966.92	494.661	1730.79	2.5792	0.102564	25.1471	1.52e-139	2.17e-137
BnaC04g13900D	S-CK	T-CK	14.4301	1107.67	561.048	-6.29936	0.250838	-25.1132	3.56e-139	5.06e-137
BnaC09g01370D	S-CK	T-CK	222.163	1375.4	798.781	-2.63449	0.104946	-25.1034	4.56e-139	6.45e-137
BnaA08g30480D	S-CK	T-CK	318.861	1908.39	1113.62	-2.57798	0.102711	-25.0992	5.07e-139	7.15e-137
BnaC09g00090D	S-CK	T-CK	87.1829	993.005	540.094	-3.51999	0.140266	-25.095	5.64e-139	7.93e-137
BnaC09g16390D	S-CK	T-CK	1693.57	274.172	983.871	2.63163	0.10506	25.0488	1.8e-138	2.52e-136
BnaA09g05110D	S-CK	T-CK	1043.32	120.697	582.009	3.11099	0.12428	25.0321	2.73e-138	3.82e-136
BnaA06g25530D	S-CK	T-CK	92.0067	1284.43	688.217	-3.81339	0.152578	-24.993	7.28e-138	1.01e-135
BnaAnng42010D	S-CK	T-CK	908.414	99.5179	503.966	3.1929	0.127785	24.9864	8.58e-138	1.19e-135
BnaC07g37260D	S-CK	T-CK	2532.74	566.31	1549.53	2.16224	0.0865877	24.9717	1.24e-137	1.72e-135
BnaC01g37340D	S-CK	T-CK	2091.61	6.82123	1049.22	8.33627	0.333924	24.9646	1.48e-137	2.04e-135
BnaAnng34020D	S-CK	T-CK	115.757	1024.17	569.962	-3.14754	0.126083	-24.964	1.5e-137	2.06e-135
BnaA01g26740D	S-CK	T-CK	207.743	1283.27	745.505	-2.62333	0.105199	-24.9368	2.97e-137	4.06e-135
BnaA10g26640D	S-CK	T-CK	4500.73	1145.4	2823.06	1.97263	0.0791411	24.9255	3.94e-137	5.37e-135
BnaA03g20420D	S-CK	T-CK	381.546	11720.7	6051.12	-4.94162	0.198672	-24.8733	1.45e-136	1.97e-134
BnaC03g03860D	S-CK	T-CK	87.71	938.858	513.284	-3.40664	0.137037	-24.8593	2.05e-136	2.78e-134
BnaA09g50540D	S-CK	T-CK	44.8022	821.245	433.024	-4.18508	0.168674	-24.8117	6.7e-136	9.05e-134
BnaC03g01290D	S-CK	T-CK	18.7316	890.544	454.638	-5.59621	0.225854	-24.778	1.55e-135	2.08e-133
BnaA09g52020D	S-CK	T-CK	9281.22	2357.67	5819.45	1.97688	0.079796	24.7742	1.7e-135	2.28e-133
BnaC01g31600D	S-CK	T-CK	750.16	24.7857	387.473	4.96363	0.200397	24.769	1.93e-135	2.59e-133
BnaAnng28620D	S-CK	T-CK	336.23	1825.53	1080.88	-2.43949	0.0985138	-24.7629	2.25e-135	3e-133
BnaC01g02230D	S-CK	T-CK	592.147	2974.6	1783.37	-2.32898	0.0941028	-24.7494	3.15e-135	4.19e-133
BnaC05g33800D	S-CK	T-CK	855.009	3935.39	2395.2	-2.20418	0.0890625	-24.7486	3.21e-135	4.25e-133
BnaA07g27230D	S-CK	T-CK	4534.81	712.867	2623.84	2.66573	0.107758	24.7381	4.16e-135	5.49e-133
BnaC01g39910D	S-CK	T-CK	61.7927	859.247	460.52	-3.78203	0.152947	-24.7278	5.38e-135	7.08e-133
BnaA04g16190D	S-CK	T-CK	3052.87	539.83	1796.35	2.49735	0.100996	24.7273	5.44e-135	7.14e-133
BnaC01g34650D	S-CK	T-CK	955.72	15.5086	485.614	5.92011	0.239464	24.7223	6.16e-135	8.05e-133
BnaC06g34160D	S-CK	T-CK	42.484	760.732	401.608	-4.15774	0.168206	-24.7181	6.83e-135	8.9e-133
BnaA07g32400D	S-CK	T-CK	7558.08	2112.75	4835.42	1.83794	0.0743664	24.7146	7.45e-135	9.68e-133
BnaA10g11420D	S-CK	T-CK	87.35	1166.17	626.762	-3.73991	0.151354	-24.7097	8.42e-135	1.09e-132
BnaCnng03960D	S-CK	T-CK	33.7873	958.932	496.36	-4.8098	0.194781	-24.6934	1.26e-134	1.63e-132
BnaA05g01240D	S-CK	T-CK	461.592	2104.41	1283	-2.18706	0.0885726	-24.6923	1.29e-134	1.66e-132
BnaCnng28740D	S-CK	T-CK	771.193	45.513	408.353	4.0519	0.1642	24.6766	1.91e-134	2.45e-132
BnaCnng32200D	S-CK	T-CK	100.218	951.865	526.041	-3.23879	0.131402	-24.648	3.86e-134	4.94e-132
BnaC02g39460D	S-CK	T-CK	136.741	1117.54	627.142	-3.02736	0.12297	-24.6187	7.96e-134	1.02e-131
BnaA03g50940D	S-CK	T-CK	238.76	1552.33	895.544	-2.70415	0.109898	-24.6061	1.09e-133	1.38e-131
BnaC06g27170D	S-CK	T-CK	42.4484	726.347	384.398	-4.09136	0.166451	-24.58	2.07e-133	2.62e-131
BnaA02g27980D	S-CK	T-CK	129.805	1207.18	668.494	-3.20641	0.130456	-24.5785	2.15e-133	2.71e-131
BnaA02g19000D	S-CK	T-CK	1333.1	208.459	770.78	2.66881	0.108613	24.5717	2.54e-133	3.2e-131
BnaA01g32000D	S-CK	T-CK	705.126	3606.48	2155.8	-2.35827	0.0960256	-24.5588	3.49e-133	4.38e-131
[truncated: 40,861 more rows]

## Sheet: S-6h_vs_T-6h
	sampleA	sampleB	BasemeanA	BasemeanB	Basemean	log2FoldChange	lfcSE	stat	pvalue	padj
[truncated: 39,492 more rows]
