# Supplementary material for: Transcriptome Analysis Reveals Genes of Flooding-Tolerant and Flooding-Sensitive Rapeseeds Differentially Respond to Flooding at the Germination Stage
Source: Plants (Basel). 2021 Apr 3;10(4):693. doi: 10.3390/plants10040693 (PMC8065761; doi:10.3390/plants10040693)
Supplement: Supplementary file 1 [file plants-10-00693-s001.zip › Supplementary Files/Table S3.xlsx]

## Sheet: mclust1
GO.ID	Term	Annotated	Count	Expected	p-value	q-value	Aspect	Genes
GO:0009408	response to heat	189	21	3.71	2e-10	1.009e-06	P	BnaA01g14560D, BnaA03g58470D, BnaA04g29310D, BnaA05g12530D, BnaA06g30120D, BnaA07g05600D, BnaA08g00950D, BnaA09g42760D, BnaA09g48550D, BnaA09g55830D, BnaA10g29280D, BnaAnng17140D, BnaC03g21360D, BnaC03g26940D, BnaC03g78270D, BnaC04g01000D, BnaC04g30340D, BnaC04g54510D, BnaC07g26270D, BnaC08g16850D, BnaCnng24180D
GO:0050896	response to stimulus	7204	207	141.57	2.7e-09	6.809e-06	P	BnaA01g00050D, BnaA01g00210D, BnaA01g01780D, BnaA01g03520D, BnaA01g14560D, BnaA01g23170D, BnaA01g27770D, BnaA01g29410D, BnaA01g32170D, BnaA01g32650D, BnaA02g01510D, BnaA02g03720D, BnaA02g09880D, BnaA02g12850D, BnaA02g17520D, BnaA02g19190D, BnaA02g26210D, BnaA02g34070D, BnaA02g35660D, BnaA02g36510D, BnaA03g01040D, BnaA03g01900D, BnaA03g04160D, BnaA03g09320D, BnaA03g10160D, BnaA03g13360D, BnaA03g13…
GO:0009628	response to abiotic stimulus	1831	74	35.98	4.5e-09	7.566e-06	P	BnaA01g00050D, BnaA01g14560D, BnaA03g01900D, BnaA03g09320D, BnaA03g23480D, BnaA03g50790D, BnaA03g56000D, BnaA03g58470D, BnaA04g26750D, BnaA04g29310D, BnaA05g00770D, BnaA05g01050D, BnaA05g12530D, BnaA05g17260D, BnaA06g05020D, BnaA06g10520D, BnaA06g19860D, BnaA06g23950D, BnaA06g26980D, BnaA06g30120D, BnaA07g05600D, BnaA07g11450D, BnaA07g11930D, BnaA07g20840D, BnaA07g25210D, BnaA08g00950D, BnaA09g14…
GO:0009266	response to temperature stimulus	519	32	10.2	1.8e-08	2.27e-05	P	BnaA01g14560D, BnaA03g58470D, BnaA04g26750D, BnaA04g29310D, BnaA05g01050D, BnaA05g12530D, BnaA05g17260D, BnaA06g30120D, BnaA07g05600D, BnaA08g00950D, BnaA09g29920D, BnaA09g42480D, BnaA09g42760D, BnaA09g48550D, BnaA09g55830D, BnaA10g14710D, BnaA10g29280D, BnaAnng03730D, BnaAnng17140D, BnaC01g10210D, BnaC03g21360D, BnaC03g26940D, BnaC03g58080D, BnaC03g77080D, BnaC03g78270D, BnaC04g01000D, BnaC04g30…
GO:0044464	cell part	18359	381	315.05	1.8e-08	1.303e-05	C	BnaA01g00050D, BnaA01g00210D, BnaA01g01780D, BnaA01g07750D, BnaA01g11130D, BnaA01g15000D, BnaA01g15420D, BnaA01g20460D, BnaA01g23170D, BnaA01g27770D, BnaA01g28500D, BnaA01g28970D, BnaA01g29410D, BnaA01g31490D, BnaA01g33380D, BnaA01g34460D, BnaA01g36930D, BnaA02g07170D, BnaA02g08300D, BnaA02g15620D, BnaA02g18390D, BnaA02g19190D, BnaA02g25110D, BnaA02g26210D, BnaA02g26450D, BnaA02g34370D, BnaA02g35…
GO:0005623	cell	18756	386	321.86	3.8e-08	1.376e-05	C	BnaA01g00050D, BnaA01g00210D, BnaA01g01780D, BnaA01g07750D, BnaA01g11130D, BnaA01g15000D, BnaA01g15420D, BnaA01g20460D, BnaA01g23170D, BnaA01g27770D, BnaA01g28500D, BnaA01g28970D, BnaA01g29410D, BnaA01g31490D, BnaA01g32650D, BnaA01g33380D, BnaA01g34460D, BnaA01g36930D, BnaA02g07170D, BnaA02g08300D, BnaA02g15620D, BnaA02g18390D, BnaA02g19190D, BnaA02g25110D, BnaA02g26210D, BnaA02g26450D, BnaA02g34…
GO:0006979	response to oxidative stress	698	37	13.72	7e-08	6.389e-05	P	BnaA01g01780D, BnaA01g03520D, BnaA01g32170D, BnaA02g03720D, BnaA02g34070D, BnaA03g13360D, BnaA03g47730D, BnaA05g12530D, BnaA05g34020D, BnaA06g06900D, BnaA07g04890D, BnaA07g23450D, BnaA08g00950D, BnaA08g05380D, BnaA08g24320D, BnaA09g42760D, BnaA09g45370D, BnaA09g53760D, BnaA10g03270D, BnaA10g29280D, BnaAnng16320D, BnaAnng17140D, BnaC02g21010D, BnaC03g13410D, BnaC03g26940D, BnaC03g28340D, BnaC03g58…
GO:0042221	response to chemical	2918	99	57.34	7.6e-08	6.389e-05	P	BnaA01g00210D, BnaA01g01780D, BnaA01g14560D, BnaA01g27770D, BnaA01g29410D, BnaA02g01510D, BnaA02g12850D, BnaA02g19190D, BnaA02g35660D, BnaA03g09320D, BnaA03g13360D, BnaA03g21530D, BnaA03g33930D, BnaA03g48550D, BnaA03g56000D, BnaA04g20850D, BnaA04g29310D, BnaA05g00770D, BnaA05g01050D, BnaA05g12530D, BnaA05g16700D, BnaA06g02010D, BnaA06g05020D, BnaA06g09840D, BnaA06g10010D, BnaA06g23830D, BnaA07g04…
GO:0006950	response to stress	3555	113	69.86	2.4e-07	0.0001576	P	BnaA01g00210D, BnaA01g01780D, BnaA01g03520D, BnaA01g14560D, BnaA01g29410D, BnaA01g32170D, BnaA01g32650D, BnaA02g03720D, BnaA02g09880D, BnaA02g17520D, BnaA02g26210D, BnaA02g34070D, BnaA02g36510D, BnaA03g04160D, BnaA03g09320D, BnaA03g13360D, BnaA03g47730D, BnaA03g56000D, BnaA03g58470D, BnaA04g01570D, BnaA04g12790D, BnaA04g29310D, BnaA05g00770D, BnaA05g01050D, BnaA05g12530D, BnaA05g17260D, BnaA05g34…
GO:0009644	response to high light intensity	75	11	1.47	2.5e-07	0.0001576	P	BnaA05g12530D, BnaA08g00950D, BnaA09g42760D, BnaA10g29280D, BnaC03g26940D, BnaC03g58080D, BnaC03g78270D, BnaC04g01000D, BnaC04g54510D, BnaC06g28800D, BnaC06g38200D
GO:0010243	response to organonitrogen compound	158	15	3.1	6e-07	0.0003363	P	BnaA05g01050D, BnaA06g05020D, BnaA07g11930D, BnaA08g01830D, BnaAnng03730D, BnaC01g05180D, BnaC03g21360D, BnaC03g26940D, BnaC03g52080D, BnaC03g58080D, BnaC03g65200D, BnaC03g67380D, BnaC07g27240D, BnaC08g42900D, BnaC09g52550D
GO:0009314	response to radiation	624	32	12.26	1.1e-06	0.0005044	P	BnaA01g00050D, BnaA03g01900D, BnaA04g26750D, BnaA05g01050D, BnaA05g12530D, BnaA06g05020D, BnaA06g10520D, BnaA06g19860D, BnaA06g26980D, BnaA07g20840D, BnaA07g25210D, BnaA08g00950D, BnaA09g14370D, BnaA09g17560D, BnaA09g31780D, BnaA09g42760D, BnaA10g22680D, BnaA10g27290D, BnaA10g29280D, BnaAnng36210D, BnaC01g29930D, BnaC01g42890D, BnaC03g26940D, BnaC03g58080D, BnaC03g78270D, BnaC04g01000D, BnaC04g54…
GO:0010035	response to inorganic substance	914	41	17.96	1.1e-06	0.0005044	P	BnaA01g00210D, BnaA01g14560D, BnaA02g19190D, BnaA03g09320D, BnaA03g21530D, BnaA03g56000D, BnaA04g20850D, BnaA05g00770D, BnaA05g01050D, BnaA05g12530D, BnaA07g04150D, BnaA07g05600D, BnaA07g11450D, BnaA07g11930D, BnaA08g00950D, BnaA08g05380D, BnaA09g17560D, BnaA09g42760D, BnaA10g14710D, BnaA10g29280D, BnaAnng32700D, BnaC01g10210D, BnaC01g34330D, BnaC03g04670D, BnaC03g13410D, BnaC03g21360D, BnaC03g26…
GO:0009416	response to light stimulus	605	31	11.89	1.6e-06	0.0006725	P	BnaA01g00050D, BnaA04g26750D, BnaA05g01050D, BnaA05g12530D, BnaA06g05020D, BnaA06g10520D, BnaA06g19860D, BnaA06g26980D, BnaA07g20840D, BnaA07g25210D, BnaA08g00950D, BnaA09g14370D, BnaA09g17560D, BnaA09g31780D, BnaA09g42760D, BnaA10g22680D, BnaA10g27290D, BnaA10g29280D, BnaAnng36210D, BnaC01g29930D, BnaC01g42890D, BnaC03g26940D, BnaC03g58080D, BnaC03g78270D, BnaC04g01000D, BnaC04g54510D, BnaC06g05…
GO:0016491	oxidoreductase activity	4391	119	77.15	1.6e-06	0.00396	F	BnaA01g00140D, BnaA01g00590D, BnaA01g03520D, BnaA01g29410D, BnaA01g32170D, BnaA01g34610D, BnaA02g03720D, BnaA02g20200D, BnaA02g27980D, BnaA02g32140D, BnaA02g32460D, BnaA02g34070D, BnaA03g02060D, BnaA03g02070D, BnaA03g02660D, BnaA03g04510D, BnaA03g18760D, BnaA03g20420D, BnaA03g28480D, BnaA03g35030D, BnaA03g36620D, BnaA03g47730D, BnaA04g05100D, BnaA04g12790D, BnaA04g16900D, BnaA04g27920D, BnaA05g17…
GO:0009642	response to light intensity	136	13	2.67	3.1e-06	0.001203	P	BnaA05g12530D, BnaA08g00950D, BnaA09g42760D, BnaA10g29280D, BnaC01g29930D, BnaC03g26940D, BnaC03g58080D, BnaC03g78270D, BnaC04g01000D, BnaC04g54510D, BnaC06g28800D, BnaC06g38200D, BnaC09g52550D
GO:1901698	response to nitrogen compound	264	18	5.19	5.9e-06	0.002126	P	BnaA05g01050D, BnaA06g05020D, BnaA07g04150D, BnaA07g11930D, BnaA08g01830D, BnaA08g26200D, BnaAnng03730D, BnaC01g05180D, BnaC03g21360D, BnaC03g26940D, BnaC03g27680D, BnaC03g52080D, BnaC03g58080D, BnaC03g65200D, BnaC03g67380D, BnaC07g27240D, BnaC08g42900D, BnaC09g52550D
GO:0005576	extracellular region	1148	41	19.7	9.9e-06	0.002389	C	BnaA01g03520D, BnaA01g15000D, BnaA01g29410D, BnaA01g34460D, BnaA02g03720D, BnaA02g34070D, BnaA03g47730D, BnaA03g50050D, BnaA03g54320D, BnaA03g56000D, BnaA04g01570D, BnaA04g24130D, BnaA05g34020D, BnaA06g31110D, BnaA07g04150D, BnaA07g14280D, BnaA07g23450D, BnaA07g30320D, BnaA09g29920D, BnaA09g39690D, BnaA09g53760D, BnaA10g03270D, BnaA10g29070D, BnaAnng16320D, BnaAnng36210D, BnaC01g09600D, BnaC01g37…
GO:0010200	response to chitin	130	12	2.55	1.1e-05	0.003699	P	BnaA07g11930D, BnaA08g01830D, BnaAnng03730D, BnaC01g05180D, BnaC03g21360D, BnaC03g26940D, BnaC03g52080D, BnaC03g58080D, BnaC03g65200D, BnaC03g67380D, BnaC07g27240D, BnaC08g42900D
GO:1901700	response to oxygen-containing compound	1415	52	27.81	1.4e-05	0.004413	P	BnaA01g01780D, BnaA02g01510D, BnaA02g12850D, BnaA02g35660D, BnaA03g09320D, BnaA03g13360D, BnaA04g29310D, BnaA05g01050D, BnaA05g12530D, BnaA06g05020D, BnaA06g23830D, BnaA07g04150D, BnaA07g05600D, BnaA07g11450D, BnaA07g11930D, BnaA08g00950D, BnaA08g01830D, BnaA08g05380D, BnaA08g26200D, BnaA09g17560D, BnaA09g42760D, BnaA10g14710D, BnaA10g22680D, BnaA10g29280D, BnaAnng03730D, BnaAnng17140D, BnaC01g05…
GO:0044262	cellular carbohydrate metabolic process	711	32	13.97	1.6e-05	0.004747	P	BnaA01g12320D, BnaA01g15000D, BnaA03g05580D, BnaA03g08110D, BnaA03g50050D, BnaA03g54320D, BnaA04g12270D, BnaA04g12690D, BnaA04g12720D, BnaA04g20850D, BnaA07g29800D, BnaA07g33960D, BnaA08g00240D, BnaA09g34190D, BnaA09g42760D, BnaA09g51160D, BnaA10g14710D, BnaA10g29070D, BnaAnng22250D, BnaC01g09600D, BnaC01g14030D, BnaC03g10290D, BnaC03g55190D, BnaC04g49980D, BnaC05g49660D, BnaC06g24770D, BnaC06g31…
GO:0003700	transcription factor activity, sequence-specific DNA binding	1800	57	31.62	1.8e-05	0.01114	F	BnaA01g00050D, BnaA01g05060D, BnaA01g28970D, BnaA01g32640D, BnaA02g25110D, BnaA02g34370D, BnaA03g04160D, BnaA03g19810D, BnaA03g22890D, BnaA03g43640D, BnaA04g12890D, BnaA04g17420D, BnaA04g22040D, BnaA04g29310D, BnaA05g00620D, BnaA05g34850D, BnaA07g11930D, BnaA07g24100D, BnaA07g27320D, BnaA07g35260D, BnaA08g25950D, BnaA09g00120D, BnaA09g36710D, BnaA09g42480D, BnaA10g25000D, BnaAnng03730D, BnaAnng20…
GO:0001071	nucleic acid binding transcription factor activity	1801	57	31.64	1.8e-05	0.01114	F	BnaA01g00050D, BnaA01g05060D, BnaA01g28970D, BnaA01g32640D, BnaA02g25110D, BnaA02g34370D, BnaA03g04160D, BnaA03g19810D, BnaA03g22890D, BnaA03g43640D, BnaA04g12890D, BnaA04g17420D, BnaA04g22040D, BnaA04g29310D, BnaA05g00620D, BnaA05g34850D, BnaA07g11930D, BnaA07g24100D, BnaA07g27320D, BnaA07g35260D, BnaA08g25950D, BnaA09g00120D, BnaA09g36710D, BnaA09g42480D, BnaA10g25000D, BnaAnng03730D, BnaAnng20…
GO:0043565	sequence-specific DNA binding	1144	41	20.1	1.8e-05	0.01114	F	BnaA01g00050D, BnaA01g05060D, BnaA01g32640D, BnaA03g04160D, BnaA03g19810D, BnaA03g22890D, BnaA03g43640D, BnaA04g12890D, BnaA04g17420D, BnaA04g22040D, BnaA05g00620D, BnaA05g01050D, BnaA05g34850D, BnaA07g05600D, BnaA07g10770D, BnaA07g24100D, BnaA07g27320D, BnaA07g35260D, BnaA09g00120D, BnaAnng23990D, BnaAnng31620D, BnaAnng32610D, BnaC01g01230D, BnaC01g03980D, BnaC01g06660D, BnaC03g05760D, BnaC03g21…
GO:0009719	response to endogenous stimulus	1753	60	34.45	2.6e-05	0.007168	P	BnaA01g01780D, BnaA01g27770D, BnaA01g29410D, BnaA02g01510D, BnaA02g12850D, BnaA02g35660D, BnaA03g33930D, BnaA03g48550D, BnaA04g29310D, BnaA05g01050D, BnaA05g16700D, BnaA06g02010D, BnaA06g05020D, BnaA06g23830D, BnaA07g05600D, BnaA07g11930D, BnaA07g32850D, BnaA07g35640D, BnaA08g01830D, BnaA08g26200D, BnaA09g00880D, BnaA09g14370D, BnaA10g02490D, BnaA10g22680D, BnaA10g29280D, BnaAnng03730D, BnaAnng25…
GO:0005622	intracellular	16659	335	285.87	2.6e-05	0.004706	C	BnaA01g00050D, BnaA01g00210D, BnaA01g01780D, BnaA01g07750D, BnaA01g11130D, BnaA01g15000D, BnaA01g15420D, BnaA01g23170D, BnaA01g27770D, BnaA01g28500D, BnaA01g28970D, BnaA01g29410D, BnaA01g33380D, BnaA02g08300D, BnaA02g18390D, BnaA02g19190D, BnaA02g25110D, BnaA02g26450D, BnaA02g34370D, BnaA02g35660D, BnaA03g01900D, BnaA03g02640D, BnaA03g02660D, BnaA03g04160D, BnaA03g08460D, BnaA03g09260D, BnaA03g09…
GO:0009853	photorespiration	31	6	0.61	2.7e-05	0.007168	P	BnaA04g27920D, BnaA07g14420D, BnaA07g19850D, BnaAnng36210D, BnaC04g34390D, BnaCnng55860D
GO:0009611	response to wounding	194	14	3.81	3.3e-05	0.008323	P	BnaA01g01780D, BnaA04g12790D, BnaA06g23830D, BnaA06g40150D, BnaA07g04890D, BnaA10g22680D, BnaC02g37750D, BnaC03g58080D, BnaC04g40810D, BnaC06g23550D, BnaC07g17210D, BnaC07g26270D, BnaC09g24050D, BnaC09g52550D
GO:0003677	DNA binding	5677	139	99.74	3.6e-05	0.0164	F	BnaA01g00050D, BnaA01g05060D, BnaA01g07750D, BnaA01g07960D, BnaA01g21090D, BnaA01g28500D, BnaA01g28970D, BnaA01g32640D, BnaA02g02580D, BnaA02g09880D, BnaA02g18390D, BnaA02g25110D, BnaA02g34370D, BnaA02g35660D, BnaA03g02640D, BnaA03g04160D, BnaA03g08460D, BnaA03g09260D, BnaA03g09320D, BnaA03g19810D, BnaA03g22890D, BnaA03g24070D, BnaA03g26370D, BnaA03g37010D, BnaA03g43640D, BnaA04g12890D, BnaA04g17…
GO:0000160	phosphorelay signal transduction system	224	15	4.4	4.2e-05	0.01009	P	BnaA04g26750D, BnaA05g01090D, BnaA06g19860D, BnaA06g26980D, BnaA08g25770D, BnaA09g04840D, BnaA09g14370D, BnaC01g42890D, BnaC02g48700D, BnaC04g47580D, BnaC04g51810D, BnaC05g14720D, BnaC06g23550D, BnaC07g29960D, BnaC07g35020D
GO:0007623	circadian rhythm	107	10	2.1	5.1e-05	0.01118	P	BnaA04g26750D, BnaA05g01050D, BnaA06g19860D, BnaA06g26980D, BnaA09g14370D, BnaAnng18540D, BnaC01g42890D, BnaC04g47580D, BnaC05g14070D, BnaC09g52550D
GO:0048511	rhythmic process	107	10	2.1	5.1e-05	0.01118	P	BnaA04g26750D, BnaA05g01050D, BnaA06g19860D, BnaA06g26980D, BnaA09g14370D, BnaAnng18540D, BnaC01g42890D, BnaC04g47580D, BnaC05g14070D, BnaC09g52550D
GO:0010279	indole-3-acetic acid amido synthetase activity	5	3	0.09	5.3e-05	0.0164	F	BnaA03g48550D, BnaA09g42140D, BnaAnng25610D
GO:0004805	trehalose-phosphatase activity	24	5	0.42	5.3e-05	0.0164	F	BnaA01g12320D, BnaA04g12690D, BnaA07g33960D, BnaC01g14030D, BnaCnng42030D
GO:0016984	ribulose-bisphosphate carboxylase activity	24	5	0.42	5.3e-05	0.0164	F	BnaA04g27920D, BnaA07g14420D, BnaAnng36210D, BnaC04g34390D, BnaCnng55860D
GO:0072593	reactive oxygen species metabolic process	341	19	6.7	5.4e-05	0.0113	P	BnaA01g03520D, BnaA01g29410D, BnaA02g03720D, BnaA02g34070D, BnaA03g47730D, BnaA05g34020D, BnaA07g20840D, BnaA07g23450D, BnaA09g10710D, BnaA09g53760D, BnaA10g03270D, BnaAnng16320D, BnaC06g20690D, BnaC07g26270D, BnaC09g08120D, BnaC09g24040D, BnaCnng29190D, BnaCnng46860D, BnaCnng68300D
GO:0042542	response to hydrogen peroxide	68	8	1.34	5.6e-05	0.0113	P	BnaA05g12530D, BnaA08g00950D, BnaA09g42760D, BnaC03g26940D, BnaC03g78270D, BnaC04g01000D, BnaC04g54510D, BnaC09g52550D
GO:0019203	carbohydrate phosphatase activity	59	7	1.04	7.8e-05	0.02145	F	BnaA01g12320D, BnaA04g12690D, BnaA04g20850D, BnaA07g33960D, BnaA09g34190D, BnaC01g14030D, BnaCnng42030D
GO:0055114	oxidation-reduction process	4748	129	93.31	8.4e-05	0.0163	P	BnaA01g00140D, BnaA01g00590D, BnaA01g03520D, BnaA01g29410D, BnaA01g32170D, BnaA01g32650D, BnaA01g34610D, BnaA02g03720D, BnaA02g20200D, BnaA02g27980D, BnaA02g32140D, BnaA02g32460D, BnaA02g34070D, BnaA03g02060D, BnaA03g02070D, BnaA03g02660D, BnaA03g04510D, BnaA03g18760D, BnaA03g20420D, BnaA03g28480D, BnaA03g35030D, BnaA03g36620D, BnaA03g47730D, BnaA04g05100D, BnaA04g12270D, BnaA04g12790D, BnaA04g16…
GO:0009536	plastid	2387	66	40.96	9.3e-05	0.01241	C	BnaA01g01780D, BnaA01g11130D, BnaA01g29410D, BnaA02g26450D, BnaA03g13360D, BnaA03g20420D, BnaA03g58900D, BnaA04g12270D, BnaA04g12590D, BnaA04g12690D, BnaA04g17960D, BnaA04g27920D, BnaA05g02780D, BnaA06g09840D, BnaA06g10520D, BnaA06g31830D, BnaA07g04150D, BnaA07g14420D, BnaA07g19850D, BnaA07g31390D, BnaA09g00880D, BnaA09g29920D, BnaA09g33130D, BnaA09g34720D, BnaA09g55830D, BnaA10g16930D, BnaA10g26…
GO:0010286	heat acclimation	39	6	0.77	0.00011	0.02055	P	BnaA03g58470D, BnaA04g29310D, BnaA06g30120D, BnaA10g29280D, BnaC03g21360D, BnaC03g26940D
GO:0005618	cell wall	827	30	14.19	0.00012	0.01241	C	BnaA01g15000D, BnaA01g31490D, BnaA01g34460D, BnaA02g26210D, BnaA03g21140D, BnaA03g50050D, BnaA03g54320D, BnaA03g56000D, BnaA05g00770D, BnaA06g20930D, BnaA06g31110D, BnaA07g14280D, BnaA07g25350D, BnaA07g38340D, BnaA10g03270D, BnaA10g25280D, BnaA10g29070D, BnaC01g09600D, BnaC01g37240D, BnaC02g03800D, BnaC03g52570D, BnaC03g55190D, BnaC04g04080D, BnaC06g39250D, BnaC07g46780D, BnaC08g14380D, BnaC08g16…
GO:0030312	external encapsulating structure	829	30	14.23	0.00012	0.01241	C	BnaA01g15000D, BnaA01g31490D, BnaA01g34460D, BnaA02g26210D, BnaA03g21140D, BnaA03g50050D, BnaA03g54320D, BnaA03g56000D, BnaA05g00770D, BnaA06g20930D, BnaA06g31110D, BnaA07g14280D, BnaA07g25350D, BnaA07g38340D, BnaA10g03270D, BnaA10g25280D, BnaA10g29070D, BnaC01g09600D, BnaC01g37240D, BnaC02g03800D, BnaC03g52570D, BnaC03g55190D, BnaC04g04080D, BnaC06g39250D, BnaC07g46780D, BnaC08g14380D, BnaC08g16…
GO:0010411	xyloglucan metabolic process	98	9	1.93	0.00014	0.02522	P	BnaA01g15000D, BnaA03g50050D, BnaA03g54320D, BnaA10g29070D, BnaC01g09600D, BnaC03g55190D, BnaC06g24770D, BnaC07g46780D, BnaC08g14380D
GO:0004601	peroxidase activity	377	18	6.62	0.00015	0.03712	F	BnaA01g03520D, BnaA01g32170D, BnaA02g03720D, BnaA02g34070D, BnaA03g47730D, BnaA05g34020D, BnaA06g30520D, BnaA07g23450D, BnaA09g48550D, BnaA09g53760D, BnaA10g03270D, BnaAnng16320D, BnaC03g28340D, BnaC07g26270D, BnaC09g08120D, BnaC09g24040D, BnaCnng29190D, BnaCnng46860D
GO:0006020	inositol metabolic process	27	5	0.53	0.00016	0.02783	P	BnaA04g12720D, BnaA09g42760D, BnaAnng22250D, BnaC05g49660D, BnaC08g35240D
GO:0009620	response to fungus	313	17	6.15	0.00018	0.03026	P	BnaA01g00210D, BnaA02g17520D, BnaA02g26210D, BnaA06g39390D, BnaA07g11930D, BnaA07g21570D, BnaA09g42760D, BnaA10g22680D, BnaC03g21360D, BnaC03g67380D, BnaC04g01000D, BnaC04g40810D, BnaC04g52990D, BnaC06g05350D, BnaC06g23550D, BnaC07g26270D, BnaC09g52550D
GO:0005984	disaccharide metabolic process	126	10	2.48	0.0002	0.03153	P	BnaA01g12320D, BnaA03g08110D, BnaA04g12690D, BnaA04g20850D, BnaA07g33960D, BnaA09g34190D, BnaA10g14710D, BnaC01g14030D, BnaC03g10290D, BnaCnng42030D
GO:0050832	defense response to fungus	258	15	5.07	0.0002	0.03153	P	BnaA01g00210D, BnaA02g17520D, BnaA02g26210D, BnaA06g39390D, BnaA07g11930D, BnaA07g21570D, BnaA09g42760D, BnaC03g21360D, BnaC03g67380D, BnaC04g01000D, BnaC04g40810D, BnaC04g52990D, BnaC06g05350D, BnaC07g26270D, BnaC09g52550D
GO:0010033	response to organic substance	1974	62	38.79	0.00021	0.0321	P	BnaA01g01780D, BnaA01g27770D, BnaA01g29410D, BnaA02g01510D, BnaA02g12850D, BnaA02g35660D, BnaA03g33930D, BnaA03g48550D, BnaA04g29310D, BnaA05g01050D, BnaA05g16700D, BnaA06g02010D, BnaA06g05020D, BnaA06g23830D, BnaA07g05600D, BnaA07g11930D, BnaA07g32850D, BnaA07g35640D, BnaA08g01830D, BnaA08g26200D, BnaA09g00880D, BnaA09g14370D, BnaA10g02490D, BnaA10g14710D, BnaA10g22680D, BnaA10g29280D, BnaAnng03…
GO:0043231	intracellular membrane-bounded organelle	11759	243	201.79	0.00021	0.01665	C	BnaA01g00050D, BnaA01g00210D, BnaA01g01780D, BnaA01g07750D, BnaA01g11130D, BnaA01g15000D, BnaA01g23170D, BnaA01g27770D, BnaA01g28500D, BnaA01g28970D, BnaA01g29410D, BnaA02g08300D, BnaA02g18390D, BnaA02g19190D, BnaA02g25110D, BnaA02g26450D, BnaA02g34370D, BnaA02g35660D, BnaA03g01900D, BnaA03g02640D, BnaA03g02660D, BnaA03g04160D, BnaA03g08460D, BnaA03g09260D, BnaA03g09320D, BnaA03g13360D, BnaA03g20…
GO:0016684	oxidoreductase activity, acting on peroxide as acceptor	387	18	6.8	0.00021	0.03836	F	BnaA01g03520D, BnaA01g32170D, BnaA02g03720D, BnaA02g34070D, BnaA03g47730D, BnaA05g34020D, BnaA06g30520D, BnaA07g23450D, BnaA09g48550D, BnaA09g53760D, BnaA10g03270D, BnaAnng16320D, BnaC03g28340D, BnaC07g26270D, BnaC09g08120D, BnaC09g24040D, BnaCnng29190D, BnaCnng46860D
GO:0043227	membrane-bounded organelle	11765	243	201.89	0.00022	0.01665	C	BnaA01g00050D, BnaA01g00210D, BnaA01g01780D, BnaA01g07750D, BnaA01g11130D, BnaA01g15000D, BnaA01g23170D, BnaA01g27770D, BnaA01g28500D, BnaA01g28970D, BnaA01g29410D, BnaA02g08300D, BnaA02g18390D, BnaA02g19190D, BnaA02g25110D, BnaA02g26450D, BnaA02g34370D, BnaA02g35660D, BnaA03g01900D, BnaA03g02640D, BnaA03g02660D, BnaA03g04160D, BnaA03g08460D, BnaA03g09260D, BnaA03g09320D, BnaA03g13360D, BnaA03g20…
GO:0016872	intramolecular lyase activity	32	5	0.56	0.00022	0.03836	F	BnaA03g23480D, BnaA04g12720D, BnaA09g42760D, BnaC08g35240D, BnaCnng45660D
GO:0009507	chloroplast	2276	62	39.06	0.00023	0.01665	C	BnaA01g01780D, BnaA01g11130D, BnaA01g29410D, BnaA02g26450D, BnaA03g13360D, BnaA03g20420D, BnaA03g58900D, BnaA04g12270D, BnaA04g12590D, BnaA04g12690D, BnaA04g17960D, BnaA04g27920D, BnaA05g02780D, BnaA06g09840D, BnaA06g10520D, BnaA06g31830D, BnaA07g04150D, BnaA07g14420D, BnaA07g19850D, BnaA07g31390D, BnaA09g00880D, BnaA09g29920D, BnaA09g33130D, BnaA09g34720D, BnaA09g55830D, BnaA10g16930D, BnaA10g26…
GO:0016881	acid-amino acid ligase activity	50	6	0.88	0.00024	0.03836	F	BnaA03g48550D, BnaA09g35250D, BnaA09g42140D, BnaAnng25610D, BnaC01g32240D, BnaC09g38430D
GO:0016762	xyloglucan:xyloglucosyl transferase activity	95	8	1.67	0.00028	0.03836	F	BnaA01g15000D, BnaA03g50050D, BnaA03g54320D, BnaA10g29070D, BnaC01g09600D, BnaC03g55190D, BnaC07g46780D, BnaC08g14380D
GO:0046906	tetrapyrrole binding	1304	41	22.91	0.0003	0.03836	F	BnaA01g00590D, BnaA01g03520D, BnaA01g32170D, BnaA01g34610D, BnaA02g03720D, BnaA02g20200D, BnaA02g32140D, BnaA02g34070D, BnaA03g47730D, BnaA04g12790D, BnaA04g16900D, BnaA05g24860D, BnaA05g34020D, BnaA06g10520D, BnaA07g04150D, BnaA07g20840D, BnaA07g23450D, BnaA07g30800D, BnaA08g15660D, BnaA09g17560D, BnaA09g34720D, BnaA09g53760D, BnaA10g03270D, BnaA10g11290D, BnaAnng16320D, BnaAnng22920D, BnaAnng29…
GO:0016597	amino acid binding	121	9	2.13	0.0003	0.03836	F	BnaA02g15870D, BnaA03g45530D, BnaA05g11160D, BnaA07g27660D, BnaC02g06500D, BnaC02g18910D, BnaC02g21190D, BnaC03g06220D, BnaC07g37570D
GO:0000156	phosphorelay response regulator activity	2	2	0.04	0.00031	0.03836	F	BnaA09g14370D, BnaC01g42890D
GO:0008940	nitrate reductase activity	2	2	0.04	0.00031	0.03836	F	BnaA07g20840D, BnaC06g20690D
GO:0050464	nitrate reductase (NADPH) activity	2	2	0.04	0.00031	0.03836	F	BnaA07g20840D, BnaC06g20690D
GO:0050518	2-C-methyl-D-erythritol 4-phosphate cytidylyltransferase activity	2	2	0.04	0.00031	0.03836	F	BnaA02g26450D, BnaC02g34570D
GO:0009605	response to external stimulus	1103	39	21.68	0.00036	0.05341	P	BnaA01g00210D, BnaA01g23170D, BnaA01g29410D, BnaA02g17520D, BnaA02g26210D, BnaA03g01040D, BnaA03g04160D, BnaA03g13360D, BnaA03g23480D, BnaA04g12790D, BnaA06g10010D, BnaA06g19860D, BnaA06g39390D, BnaA07g11930D, BnaA07g21570D, BnaA09g42760D, BnaA09g51160D, BnaA10g22680D, BnaAnng03730D, BnaC01g29930D, BnaC03g01810D, BnaC03g05760D, BnaC03g21360D, BnaC03g24420D, BnaC03g67380D, BnaC04g01000D, BnaC04g40…
GO:0010120	camalexin biosynthetic process	8	3	0.16	0.00039	0.05464	P	BnaA03g48550D, BnaC03g21360D, BnaC06g23550D
GO:0052317	camalexin metabolic process	8	3	0.16	0.00039	0.05464	P	BnaA03g48550D, BnaC03g21360D, BnaC06g23550D
GO:0000302	response to reactive oxygen species	192	12	3.77	0.00045	0.06135	P	BnaA03g13360D, BnaA05g12530D, BnaA08g00950D, BnaA08g05380D, BnaA09g42760D, BnaAnng17140D, BnaC03g26940D, BnaC03g78270D, BnaC04g01000D, BnaC04g30340D, BnaC04g54510D, BnaC09g52550D
GO:0043229	intracellular organelle	13362	269	229.3	0.00045	0.02729	C	BnaA01g00050D, BnaA01g00210D, BnaA01g01780D, BnaA01g07750D, BnaA01g11130D, BnaA01g15000D, BnaA01g23170D, BnaA01g27770D, BnaA01g28500D, BnaA01g28970D, BnaA01g29410D, BnaA02g08300D, BnaA02g18390D, BnaA02g19190D, BnaA02g25110D, BnaA02g26450D, BnaA02g34370D, BnaA02g35660D, BnaA03g01900D, BnaA03g02640D, BnaA03g02660D, BnaA03g04160D, BnaA03g08460D, BnaA03g09260D, BnaA03g09320D, BnaA03g13360D, BnaA03g20…
GO:0016879	ligase activity, forming carbon-nitrogen bonds	185	11	3.25	0.00047	0.05539	F	BnaA03g48550D, BnaA06g23950D, BnaA07g31390D, BnaA09g35250D, BnaA09g42140D, BnaAnng25610D, BnaAnng27730D, BnaC01g12060D, BnaC01g32240D, BnaC03g53730D, BnaC09g38430D
GO:0042743	hydrogen peroxide metabolic process	250	14	4.91	0.00048	0.0636	P	BnaA01g03520D, BnaA01g29410D, BnaA02g03720D, BnaA02g34070D, BnaA03g47730D, BnaA05g34020D, BnaA07g23450D, BnaA09g53760D, BnaA10g03270D, BnaAnng16320D, BnaC09g08120D, BnaC09g24040D, BnaCnng29190D, BnaCnng46860D
GO:0043226	organelle	13372	269	229.47	0.00048	0.02729	C	BnaA01g00050D, BnaA01g00210D, BnaA01g01780D, BnaA01g07750D, BnaA01g11130D, BnaA01g15000D, BnaA01g23170D, BnaA01g27770D, BnaA01g28500D, BnaA01g28970D, BnaA01g29410D, BnaA02g08300D, BnaA02g18390D, BnaA02g19190D, BnaA02g25110D, BnaA02g26450D, BnaA02g34370D, BnaA02g35660D, BnaA03g01900D, BnaA03g02640D, BnaA03g02660D, BnaA03g04160D, BnaA03g08460D, BnaA03g09260D, BnaA03g09320D, BnaA03g13360D, BnaA03g20…
GO:0044424	intracellular part	15614	308	267.94	0.00049	0.02729	C	BnaA01g00050D, BnaA01g00210D, BnaA01g01780D, BnaA01g07750D, BnaA01g11130D, BnaA01g15000D, BnaA01g15420D, BnaA01g23170D, BnaA01g27770D, BnaA01g28500D, BnaA01g28970D, BnaA01g29410D, BnaA02g08300D, BnaA02g18390D, BnaA02g19190D, BnaA02g25110D, BnaA02g26450D, BnaA02g34370D, BnaA02g35660D, BnaA03g01900D, BnaA03g02640D, BnaA03g02660D, BnaA03g04160D, BnaA03g08460D, BnaA03g09260D, BnaA03g09320D, BnaA03g13…
GO:0003824	catalytic activity	23250	457	408.48	0.00055	0.06188	F	BnaA01g00140D, BnaA01g00210D, BnaA01g00590D, BnaA01g01310D, BnaA01g03520D, BnaA01g07750D, BnaA01g07960D, BnaA01g11130D, BnaA01g12320D, BnaA01g13540D, BnaA01g15000D, BnaA01g15180D, BnaA01g15420D, BnaA01g17540D, BnaA01g28190D, BnaA01g29410D, BnaA01g31490D, BnaA01g32040D, BnaA01g32170D, BnaA01g32510D, BnaA01g34610D, BnaA01g36930D, BnaA02g02250D, BnaA02g03260D, BnaA02g03720D, BnaA02g05990D, BnaA02g09…
GO:0043207	response to external biotic stimulus	829	31	16.29	0.00057	0.0636	P	BnaA01g00210D, BnaA01g23170D, BnaA01g29410D, BnaA02g17520D, BnaA02g26210D, BnaA03g01040D, BnaA03g13360D, BnaA04g12790D, BnaA06g39390D, BnaA07g11930D, BnaA07g21570D, BnaA09g42760D, BnaA09g51160D, BnaA10g22680D, BnaAnng03730D, BnaC01g29930D, BnaC03g01810D, BnaC03g21360D, BnaC03g24420D, BnaC03g67380D, BnaC04g01000D, BnaC04g40810D, BnaC04g52990D, BnaC06g05350D, BnaC06g23550D, BnaC07g26270D, BnaC07g27…
GO:0051707	response to other organism	829	31	16.29	0.00057	0.0636	P	BnaA01g00210D, BnaA01g23170D, BnaA01g29410D, BnaA02g17520D, BnaA02g26210D, BnaA03g01040D, BnaA03g13360D, BnaA04g12790D, BnaA06g39390D, BnaA07g11930D, BnaA07g21570D, BnaA09g42760D, BnaA09g51160D, BnaA10g22680D, BnaAnng03730D, BnaC01g29930D, BnaC03g01810D, BnaC03g21360D, BnaC03g24420D, BnaC03g67380D, BnaC04g01000D, BnaC04g40810D, BnaC04g52990D, BnaC06g05350D, BnaC06g23550D, BnaC07g26270D, BnaC07g27…
GO:0009403	toxin biosynthetic process	9	3	0.18	0.00058	0.0636	P	BnaA03g48550D, BnaC03g21360D, BnaC06g23550D
GO:0009404	toxin metabolic process	9	3	0.18	0.00058	0.0636	P	BnaA03g48550D, BnaC03g21360D, BnaC06g23550D
GO:0009700	indole phytoalexin biosynthetic process	9	3	0.18	0.00058	0.0636	P	BnaA03g48550D, BnaC03g21360D, BnaC06g23550D
GO:0046217	indole phytoalexin metabolic process	9	3	0.18	0.00058	0.0636	P	BnaA03g48550D, BnaC03g21360D, BnaC06g23550D
GO:0052314	phytoalexin metabolic process	9	3	0.18	0.00058	0.0636	P	BnaA03g48550D, BnaC03g21360D, BnaC06g23550D
GO:0052315	phytoalexin biosynthetic process	9	3	0.18	0.00058	0.0636	P	BnaA03g48550D, BnaC03g21360D, BnaC06g23550D
GO:0004512	inositol-3-phosphate synthase activity	10	3	0.18	0.00059	0.06349	F	BnaA04g12720D, BnaA09g42760D, BnaC08g35240D
GO:0008113	peptide-methionine (S)-S-oxide reductase activity	23	4	0.4	0.00064	0.066	F	BnaA03g02060D, BnaA03g02070D, BnaA07g37260D, BnaC09g47880D
GO:0042744	hydrogen peroxide catabolic process	229	13	4.5	0.00066	0.07083	P	BnaA01g03520D, BnaA02g03720D, BnaA02g34070D, BnaA03g47730D, BnaA05g34020D, BnaA07g23450D, BnaA09g53760D, BnaA10g03270D, BnaAnng16320D, BnaC09g08120D, BnaC09g24040D, BnaCnng29190D, BnaCnng46860D
GO:0019748	secondary metabolic process	232	13	4.56	0.00075	0.07823	P	BnaA03g48550D, BnaA04g12790D, BnaA07g35640D, BnaA08g15660D, BnaA10g03270D, BnaC01g01540D, BnaC02g27750D, BnaC03g21360D, BnaC06g23550D, BnaC07g26740D, BnaC09g08120D, BnaCnng02950D, BnaCnng21190D
GO:0009311	oligosaccharide metabolic process	149	10	2.93	0.00076	0.07823	P	BnaA01g12320D, BnaA03g08110D, BnaA04g12690D, BnaA04g20850D, BnaA07g33960D, BnaA09g34190D, BnaA10g14710D, BnaC01g14030D, BnaC03g10290D, BnaCnng42030D
GO:0046872	metal ion binding	8573	187	150.62	0.0008	0.07806	F	BnaA01g00140D, BnaA01g00590D, BnaA01g03520D, BnaA01g08510D, BnaA01g15180D, BnaA01g15420D, BnaA01g32640D, BnaA01g34610D, BnaA02g03720D, BnaA02g09980D, BnaA02g13340D, BnaA02g20200D, BnaA02g32140D, BnaA02g32460D, BnaA02g34070D, BnaA03g00870D, BnaA03g09250D, BnaA03g13650D, BnaA03g17360D, BnaA03g20420D, BnaA03g35030D, BnaA03g36620D, BnaA03g38380D, BnaA03g40940D, BnaA03g47730D, BnaA03g53510D, BnaA04g12…
GO:0016787	hydrolase activity	7486	166	131.52	0.00082	0.07806	F	BnaA01g07750D, BnaA01g07960D, BnaA01g11130D, BnaA01g12320D, BnaA01g15000D, BnaA01g15180D, BnaA01g17540D, BnaA01g28190D, BnaA01g31490D, BnaA02g05990D, BnaA02g09880D, BnaA02g19190D, BnaA03g08940D, BnaA03g11520D, BnaA03g13650D, BnaA03g21140D, BnaA03g22180D, BnaA03g26370D, BnaA03g39840D, BnaA03g42950D, BnaA03g50050D, BnaA03g52400D, BnaA03g54320D, BnaA03g56000D, BnaA04g00210D, BnaA04g08450D, BnaA04g12…
GO:0020037	heme binding	1205	37	21.17	0.00089	0.07937	F	BnaA01g00590D, BnaA01g03520D, BnaA01g32170D, BnaA01g34610D, BnaA02g03720D, BnaA02g20200D, BnaA02g32140D, BnaA02g34070D, BnaA03g47730D, BnaA04g12790D, BnaA04g16900D, BnaA05g24860D, BnaA05g34020D, BnaA07g04150D, BnaA07g20840D, BnaA07g23450D, BnaA07g30800D, BnaA08g15660D, BnaA09g17560D, BnaA09g53760D, BnaA10g03270D, BnaA10g11290D, BnaAnng16320D, BnaAnng29550D, BnaC01g01540D, BnaC02g37450D, BnaC03g28…
GO:0016209	antioxidant activity	440	18	7.73	0.00092	0.07937	F	BnaA01g03520D, BnaA01g32170D, BnaA02g03720D, BnaA02g34070D, BnaA03g47730D, BnaA05g34020D, BnaA06g30520D, BnaA07g23450D, BnaA09g48550D, BnaA09g53760D, BnaA10g03270D, BnaAnng16320D, BnaC03g28340D, BnaC07g26270D, BnaC09g08120D, BnaC09g24040D, BnaCnng29190D, BnaCnng46860D
GO:0043169	cation binding	8600	187	151.09	0.00093	0.07937	F	BnaA01g00140D, BnaA01g00590D, BnaA01g03520D, BnaA01g08510D, BnaA01g15180D, BnaA01g15420D, BnaA01g32640D, BnaA01g34610D, BnaA02g03720D, BnaA02g09980D, BnaA02g13340D, BnaA02g20200D, BnaA02g32140D, BnaA02g32460D, BnaA02g34070D, BnaA03g00870D, BnaA03g09250D, BnaA03g13650D, BnaA03g17360D, BnaA03g20420D, BnaA03g35030D, BnaA03g36620D, BnaA03g38380D, BnaA03g40940D, BnaA03g47730D, BnaA03g53510D, BnaA04g12…
GO:0046351	disaccharide biosynthetic process	79	7	1.55	0.00094	0.09483	P	BnaA01g12320D, BnaA04g12690D, BnaA04g20850D, BnaA07g33960D, BnaA09g34190D, BnaC01g14030D, BnaCnng42030D
GO:0009625	response to insect	40	5	0.79	0.00108	0.1065	P	BnaA04g12790D, BnaC03g24420D, BnaC09g01820D, BnaC09g52550D, BnaCnng21190D
GO:0000122	negative regulation of transcription from RNA polymerase II promoter	3	2	0.06	0.00114	0.1065	P	BnaA03g04160D, BnaC03g05760D
GO:0010055	atrichoblast differentiation	3	2	0.06	0.00114	0.1065	P	BnaA03g04160D, BnaC03g05760D
GO:0046741	transport of virus in host, tissue to tissue	3	2	0.06	0.00114	0.1065	P	BnaA03g13360D, BnaC03g01810D
GO:0015979	photosynthesis	408	18	8.02	0.00136	0.1247	P	BnaA03g58900D, BnaA04g27920D, BnaA05g11810D, BnaA06g10520D, BnaA07g14420D, BnaA09g34720D, BnaAnng22920D, BnaAnng27100D, BnaAnng36210D, BnaC01g29930D, BnaC03g58080D, BnaC03g70700D, BnaC04g00600D, BnaC04g34390D, BnaC06g28800D, BnaC06g38200D, BnaC09g26410D, BnaCnng55860D
GO:0009916	alternative oxidase activity	13	3	0.23	0.00136	0.1052	F	BnaA03g36620D, BnaA05g17260D, BnaC05g30210D
GO:0016639	oxidoreductase activity, acting on the CH-NH2 group of donors, NAD or NADP as acceptor	13	3	0.23	0.00136	0.1052	F	BnaAnng13720D, BnaC02g01610D, BnaC03g03050D
GO:0045300	acyl-[acyl-carrier-protein] desaturase activity	13	3	0.23	0.00136	0.1052	F	BnaA03g20420D, BnaC03g24420D, BnaC04g03030D
GO:0042430	indole-containing compound metabolic process	85	7	1.67	0.00144	0.1297	P	BnaA03g48550D, BnaA04g12790D, BnaA08g15660D, BnaC01g01540D, BnaC03g21360D, BnaC06g05350D, BnaC06g23550D
GO:0009725	response to hormone	1640	50	32.23	0.0016	0.1416	P	BnaA01g01780D, BnaA01g27770D, BnaA01g29410D, BnaA02g01510D, BnaA02g12850D, BnaA02g35660D, BnaA03g33930D, BnaA03g48550D, BnaA04g29310D, BnaA05g01050D, BnaA05g16700D, BnaA06g02010D, BnaA06g23830D, BnaA07g05600D, BnaA07g11930D, BnaA07g32850D, BnaA07g35640D, BnaA08g26200D, BnaA09g00880D, BnaA09g14370D, BnaA10g02490D, BnaA10g22680D, BnaA10g29280D, BnaAnng25610D, BnaC01g01230D, BnaC01g39910D, BnaC01g42…
GO:0016671	oxidoreductase activity, acting on a sulfur group of donors, disulfide as acceptor	72	6	1.26	0.00169	0.1211	F	BnaA03g02060D, BnaA03g02070D, BnaA07g02870D, BnaA07g37260D, BnaC01g13420D, BnaC09g47880D
GO:0016791	phosphatase activity	623	22	10.95	0.0018	0.1211	F	BnaA01g11130D, BnaA01g12320D, BnaA03g13650D, BnaA04g12690D, BnaA04g15420D, BnaA04g20850D, BnaA05g10690D, BnaA07g30540D, BnaA07g33960D, BnaA08g23000D, BnaA09g34190D, BnaA09g39770D, BnaAnng30500D, BnaC01g14030D, BnaC03g77680D, BnaC04g14780D, BnaC04g40810D, BnaC05g50000D, BnaC08g16330D, BnaC09g20390D, BnaCnng28720D, BnaCnng42030D
GO:0016174	NAD(P)H oxidase activity	4	2	0.07	0.00181	0.1211	F	BnaA09g48550D, BnaC07g26270D
GO:0043546	molybdopterin cofactor binding	4	2	0.07	0.00181	0.1211	F	BnaA07g20840D, BnaC06g20690D
GO:0046857	oxidoreductase activity, acting on other nitrogenous compounds as donors, with NAD or NADP as acceptor	4	2	0.07	0.00181	0.1211	F	BnaA07g20840D, BnaC06g20690D
GO:0006021	inositol biosynthetic process	13	3	0.26	0.00187	0.1626	P	BnaA04g12720D, BnaA09g42760D, BnaC08g35240D
GO:0048046	apoplast	405	16	6.95	0.0019	0.09826	C	BnaA01g15000D, BnaA01g29410D, BnaA03g50050D, BnaA03g54320D, BnaA03g56000D, BnaA07g04150D, BnaA09g29920D, BnaA10g29070D, BnaAnng36210D, BnaC01g09600D, BnaC01g37240D, BnaC03g55190D, BnaC06g39250D, BnaC07g46780D, BnaC08g14380D, BnaCnng02950D
GO:0009615	response to virus	67	6	1.32	0.00204	0.1712	P	BnaA03g13360D, BnaA09g42760D, BnaC03g01810D, BnaC03g24420D, BnaC03g67380D, BnaC08g16850D
GO:0009607	response to biotic stimulus	938	32	18.43	0.00205	0.1712	P	BnaA01g00210D, BnaA01g23170D, BnaA01g29410D, BnaA02g17520D, BnaA02g26210D, BnaA03g01040D, BnaA03g13360D, BnaA04g12790D, BnaA06g39390D, BnaA07g11930D, BnaA07g21570D, BnaA09g42760D, BnaA09g51160D, BnaA10g22680D, BnaAnng03730D, BnaAnng33440D, BnaC01g29930D, BnaC03g01810D, BnaC03g21360D, BnaC03g24420D, BnaC03g67380D, BnaC04g01000D, BnaC04g40810D, BnaC04g52990D, BnaC06g05350D, BnaC06g23550D, BnaC07g26…
GO:0005975	carbohydrate metabolic process	2855	78	56.11	0.00207	0.1712	P	BnaA01g00210D, BnaA01g12320D, BnaA01g13540D, BnaA01g15000D, BnaA01g15420D, BnaA01g17540D, BnaA01g31490D, BnaA01g32510D, BnaA02g13340D, BnaA03g01040D, BnaA03g05580D, BnaA03g08110D, BnaA03g11520D, BnaA03g21140D, BnaA03g22180D, BnaA03g28480D, BnaA03g50050D, BnaA03g54320D, BnaA04g12270D, BnaA04g12690D, BnaA04g12720D, BnaA04g20850D, BnaA04g24130D, BnaA04g25230D, BnaA05g03440D, BnaA05g35060D, BnaA06g01…
GO:0004867	serine-type endopeptidase inhibitor activity	15	3	0.26	0.0021	0.1368	F	BnaC02g21010D, BnaC02g37750D, BnaC07g17210D
GO:0044036	cell wall macromolecule metabolic process	231	12	4.54	0.00222	0.1801	P	BnaA01g15000D, BnaA03g50050D, BnaA03g54320D, BnaA04g25230D, BnaA05g03440D, BnaA09g34290D, BnaA10g29070D, BnaC01g09600D, BnaC03g55190D, BnaC06g24770D, BnaC07g46780D, BnaC08g14380D
GO:0043620	regulation of DNA-templated transcription in response to stress	4	2	0.08	0.00225	0.1801	P	BnaA03g04160D, BnaC03g05760D
GO:0031406	carboxylic acid binding	192	10	3.37	0.00225	0.1392	F	BnaA02g15870D, BnaA03g45530D, BnaA05g11160D, BnaA07g27660D, BnaC02g06500D, BnaC02g18910D, BnaC02g21190D, BnaC03g06220D, BnaC07g37570D, BnaCnng20650D
GO:0043177	organic acid binding	192	10	3.37	0.00225	0.1392	F	BnaA02g15870D, BnaA03g45530D, BnaA05g11160D, BnaA07g27660D, BnaC02g06500D, BnaC02g18910D, BnaC02g21190D, BnaC03g06220D, BnaC07g37570D, BnaCnng20650D
GO:1903506	regulation of nucleic acid-templated transcription	4386	112	86.19	0.00233	0.1808	P	BnaA01g00050D, BnaA01g05060D, BnaA01g27770D, BnaA01g28970D, BnaA01g32640D, BnaA02g08300D, BnaA02g18390D, BnaA02g25110D, BnaA02g34370D, BnaA02g35660D, BnaA03g02640D, BnaA03g04160D, BnaA03g08460D, BnaA03g19810D, BnaA03g22890D, BnaA03g24070D, BnaA03g33930D, BnaA03g43640D, BnaA03g53510D, BnaA04g12890D, BnaA04g17420D, BnaA04g22040D, BnaA04g26750D, BnaA04g29310D, BnaA05g00620D, BnaA05g01050D, BnaA05g16…
GO:2001141	regulation of RNA biosynthetic process	4386	112	86.19	0.00233	0.1808	P	BnaA01g00050D, BnaA01g05060D, BnaA01g27770D, BnaA01g28970D, BnaA01g32640D, BnaA02g08300D, BnaA02g18390D, BnaA02g25110D, BnaA02g34370D, BnaA02g35660D, BnaA03g02640D, BnaA03g04160D, BnaA03g08460D, BnaA03g19810D, BnaA03g22890D, BnaA03g24070D, BnaA03g33930D, BnaA03g43640D, BnaA03g53510D, BnaA04g12890D, BnaA04g17420D, BnaA04g22040D, BnaA04g26750D, BnaA04g29310D, BnaA05g00620D, BnaA05g01050D, BnaA05g16…
GO:0046173	polyol biosynthetic process	29	4	0.57	0.00238	0.1819	P	BnaA04g12720D, BnaA09g42760D, BnaC07g26740D, BnaC08g35240D
GO:0009312	oligosaccharide biosynthetic process	93	7	1.83	0.00242	0.1822	P	BnaA01g12320D, BnaA04g12690D, BnaA04g20850D, BnaA07g33960D, BnaA09g34190D, BnaC01g14030D, BnaCnng42030D
GO:0022900	electron transport chain	146	9	2.87	0.00248	0.1837	P	BnaA06g06760D, BnaA08g30050D, BnaC04g00600D, BnaC05g08430D, BnaC06g28800D, BnaC06g38200D, BnaC08g07480D, BnaC08g14670D, BnaC09g26410D
GO:0010038	response to metal ion	432	18	8.49	0.00252	0.1837	P	BnaA01g00210D, BnaA01g14560D, BnaA02g19190D, BnaA03g21530D, BnaA03g56000D, BnaA04g20850D, BnaA05g00770D, BnaA05g01050D, BnaA07g11930D, BnaA10g14710D, BnaAnng32700D, BnaC01g34330D, BnaC03g04670D, BnaC03g13410D, BnaC05g14070D, BnaC06g38200D, BnaC09g24050D, BnaC09g52550D
GO:0019751	polyol metabolic process	70	6	1.38	0.00255	0.1837	P	BnaA04g12720D, BnaA09g42760D, BnaAnng22250D, BnaC05g49660D, BnaC07g26740D, BnaC08g35240D
GO:0006355	regulation of transcription, DNA-templated	4359	111	85.66	0.00267	0.1866	P	BnaA01g00050D, BnaA01g05060D, BnaA01g27770D, BnaA01g28970D, BnaA01g32640D, BnaA02g08300D, BnaA02g18390D, BnaA02g25110D, BnaA02g34370D, BnaA02g35660D, BnaA03g02640D, BnaA03g04160D, BnaA03g08460D, BnaA03g19810D, BnaA03g22890D, BnaA03g24070D, BnaA03g33930D, BnaA03g43640D, BnaA03g53510D, BnaA04g12890D, BnaA04g17420D, BnaA04g22040D, BnaA04g26750D, BnaA04g29310D, BnaA05g00620D, BnaA05g01050D, BnaA05g16…
GO:0019219	regulation of nucleobase-containing compound metabolic process	4497	114	88.37	0.00269	0.1866	P	BnaA01g00050D, BnaA01g05060D, BnaA01g27770D, BnaA01g28970D, BnaA01g32640D, BnaA02g08300D, BnaA02g09880D, BnaA02g18390D, BnaA02g25110D, BnaA02g34370D, BnaA02g35660D, BnaA03g02640D, BnaA03g04160D, BnaA03g08460D, BnaA03g19810D, BnaA03g22890D, BnaA03g24070D, BnaA03g33930D, BnaA03g43640D, BnaA03g53510D, BnaA04g12890D, BnaA04g17420D, BnaA04g22040D, BnaA04g26750D, BnaA04g29310D, BnaA05g00620D, BnaA05g01…
GO:0015977	carbon fixation	49	5	0.96	0.0027	0.1866	P	BnaA04g27920D, BnaA07g14420D, BnaAnng36210D, BnaC04g34390D, BnaCnng55860D
GO:0005782	peroxisomal matrix	5	2	0.09	0.00284	0.1285	C	BnaAnng17140D, BnaC04g30340D
GO:0031907	microbody lumen	5	2	0.09	0.00284	0.1285	C	BnaAnng17140D, BnaC04g30340D
GO:0001101	response to acid chemical	1039	34	20.42	0.00294	0.2004	P	BnaA01g01780D, BnaA02g01510D, BnaA02g12850D, BnaA02g35660D, BnaA03g09320D, BnaA04g29310D, BnaA05g01050D, BnaA06g23830D, BnaA07g04150D, BnaA07g05600D, BnaA07g11450D, BnaA07g11930D, BnaA08g05380D, BnaA08g26200D, BnaA09g17560D, BnaA10g14710D, BnaA10g22680D, BnaA10g29280D, BnaC01g10210D, BnaC03g21360D, BnaC03g27680D, BnaC03g58080D, BnaC03g67380D, BnaC04g00100D, BnaC04g00600D, BnaC04g15470D, BnaC04g40…
GO:0051252	regulation of RNA metabolic process	4423	112	86.92	0.00305	0.2051	P	BnaA01g00050D, BnaA01g05060D, BnaA01g27770D, BnaA01g28970D, BnaA01g32640D, BnaA02g08300D, BnaA02g18390D, BnaA02g25110D, BnaA02g34370D, BnaA02g35660D, BnaA03g02640D, BnaA03g04160D, BnaA03g08460D, BnaA03g19810D, BnaA03g22890D, BnaA03g24070D, BnaA03g33930D, BnaA03g43640D, BnaA03g53510D, BnaA04g12890D, BnaA04g17420D, BnaA04g22040D, BnaA04g26750D, BnaA04g29310D, BnaA05g00620D, BnaA05g01050D, BnaA05g16…
GO:0009639	response to red or far red light	180	10	3.54	0.00312	0.207	P	BnaA04g26750D, BnaA06g26980D, BnaA09g14370D, BnaA09g17560D, BnaA10g27290D, BnaAnng36210D, BnaC01g42890D, BnaC06g05350D, BnaC09g52550D, BnaCnng30730D
GO:0010556	regulation of macromolecule biosynthetic process	4565	115	89.71	0.00316	0.207	P	BnaA01g00050D, BnaA01g05060D, BnaA01g27770D, BnaA01g28970D, BnaA01g32640D, BnaA02g08300D, BnaA02g18390D, BnaA02g25110D, BnaA02g34370D, BnaA02g35660D, BnaA03g02640D, BnaA03g04160D, BnaA03g08460D, BnaA03g19810D, BnaA03g22890D, BnaA03g24070D, BnaA03g33930D, BnaA03g43640D, BnaA03g53510D, BnaA04g12890D, BnaA04g17420D, BnaA04g22040D, BnaA04g26750D, BnaA04g29310D, BnaA05g00620D, BnaA05g01050D, BnaA05g16…
GO:0051171	regulation of nitrogen compound metabolic process	4659	117	91.56	0.00322	0.2075	P	BnaA01g00050D, BnaA01g05060D, BnaA01g27770D, BnaA01g28970D, BnaA01g32640D, BnaA02g08300D, BnaA02g09880D, BnaA02g18390D, BnaA02g25110D, BnaA02g34370D, BnaA02g35660D, BnaA03g02640D, BnaA03g04160D, BnaA03g08460D, BnaA03g19810D, BnaA03g22890D, BnaA03g24070D, BnaA03g33930D, BnaA03g43640D, BnaA03g48550D, BnaA03g53510D, BnaA04g12890D, BnaA04g17420D, BnaA04g22040D, BnaA04g26750D, BnaA04g29310D, BnaA05g00…
GO:0010410	hemicellulose metabolic process	152	9	2.99	0.00325	0.2075	P	BnaA01g15000D, BnaA03g50050D, BnaA03g54320D, BnaA10g29070D, BnaC01g09600D, BnaC03g55190D, BnaC06g24770D, BnaC07g46780D, BnaC08g14380D
GO:0031226	intrinsic component of plasma membrane	112	7	1.92	0.00325	0.1384	C	BnaA02g15620D, BnaA06g22110D, BnaA07g23350D, BnaA10g11860D, BnaAnng10170D, BnaC03g77660D, BnaC08g14380D
GO:2000112	regulation of cellular macromolecule biosynthetic process	4533	114	89.08	0.00348	0.2167	P	BnaA01g00050D, BnaA01g05060D, BnaA01g27770D, BnaA01g28970D, BnaA01g32640D, BnaA02g08300D, BnaA02g18390D, BnaA02g25110D, BnaA02g34370D, BnaA02g35660D, BnaA03g02640D, BnaA03g04160D, BnaA03g08460D, BnaA03g19810D, BnaA03g22890D, BnaA03g24070D, BnaA03g33930D, BnaA03g43640D, BnaA03g53510D, BnaA04g12890D, BnaA04g17420D, BnaA04g22040D, BnaA04g26750D, BnaA04g29310D, BnaA05g00620D, BnaA05g01050D, BnaA05g16…
GO:0009755	hormone-mediated signaling pathway	553	21	10.87	0.00348	0.2167	P	BnaA01g27770D, BnaA03g33930D, BnaA05g16700D, BnaA06g02010D, BnaA07g11930D, BnaA07g32850D, BnaA07g35640D, BnaA10g02490D, BnaAnng25610D, BnaC01g39910D, BnaC01g42890D, BnaC03g39170D, BnaC04g40810D, BnaC04g47580D, BnaC06g23550D, BnaC06g24400D, BnaC06g27170D, BnaC07g15060D, BnaC09g52550D, BnaCnng63870D, BnaCnng68300D
GO:0016788	hydrolase activity, acting on ester bonds	1858	49	32.64	0.00351	0.2119	F	BnaA01g11130D, BnaA01g12320D, BnaA01g31490D, BnaA02g09880D, BnaA03g13650D, BnaA03g21140D, BnaA03g42950D, BnaA04g12690D, BnaA04g15420D, BnaA04g20850D, BnaA05g10690D, BnaA05g25240D, BnaA05g33110D, BnaA06g12570D, BnaA06g13830D, BnaA06g16560D, BnaA06g20930D, BnaA07g08280D, BnaA07g30540D, BnaA07g33960D, BnaA07g36520D, BnaA08g23000D, BnaA09g34190D, BnaA09g39770D, BnaA10g25280D, BnaAnng30500D, BnaAnng40…
GO:0031326	regulation of cellular biosynthetic process	4631	116	91.01	0.00364	0.2239	P	BnaA01g00050D, BnaA01g05060D, BnaA01g27770D, BnaA01g28970D, BnaA01g32640D, BnaA02g08300D, BnaA02g18390D, BnaA02g25110D, BnaA02g34370D, BnaA02g35660D, BnaA03g02640D, BnaA03g04160D, BnaA03g08460D, BnaA03g19810D, BnaA03g22890D, BnaA03g24070D, BnaA03g33930D, BnaA03g43640D, BnaA03g48550D, BnaA03g53510D, BnaA04g12890D, BnaA04g17420D, BnaA04g22040D, BnaA04g26750D, BnaA04g29310D, BnaA05g00620D, BnaA05g01…
GO:0006809	nitric oxide biosynthetic process	5	2	0.1	0.00371	0.2255	P	BnaA07g20840D, BnaC06g20690D
GO:0051704	multi-organism process	1300	40	25.55	0.00386	0.2297	P	BnaA01g00210D, BnaA01g23170D, BnaA01g29410D, BnaA02g07170D, BnaA02g17520D, BnaA02g26210D, BnaA03g01040D, BnaA03g13360D, BnaA04g12790D, BnaA06g10010D, BnaA06g39390D, BnaA07g11930D, BnaA07g21570D, BnaA08g30070D, BnaA09g42760D, BnaA09g51160D, BnaA10g22680D, BnaAnng03730D, BnaC01g10210D, BnaC01g29930D, BnaC01g41140D, BnaC03g01810D, BnaC03g14040D, BnaC03g21360D, BnaC03g24420D, BnaC03g67380D, BnaC04g01…
GO:0048523	negative regulation of cellular process	595	22	11.69	0.00387	0.2297	P	BnaA01g00050D, BnaA01g32650D, BnaA02g09880D, BnaA03g04160D, BnaA03g14810D, BnaA04g26750D, BnaA05g01050D, BnaA06g19200D, BnaA06g19860D, BnaA06g26980D, BnaA07g35640D, BnaA09g42480D, BnaC02g21010D, BnaC02g37750D, BnaC03g05760D, BnaC03g58080D, BnaC06g28800D, BnaC06g38200D, BnaC07g17210D, BnaC07g26270D, BnaC09g00450D, BnaCnng68300D
GO:0042555	MCM complex	19	3	0.33	0.00397	0.1597	C	BnaA03g26370D, BnaAnng10190D, BnaCnng58270D
GO:0016831	carboxy-lyase activity	208	10	3.65	0.00399	0.2351	F	BnaA01g00210D, BnaA03g17360D, BnaA04g27920D, BnaA07g14420D, BnaA09g34180D, BnaAnng13920D, BnaAnng36210D, BnaC04g34390D, BnaCnng03960D, BnaCnng55860D
GO:0034637	cellular carbohydrate biosynthetic process	348	15	6.84	0.00407	0.2387	P	BnaA01g12320D, BnaA03g05580D, BnaA04g12270D, BnaA04g12690D, BnaA04g12720D, BnaA04g20850D, BnaA07g29800D, BnaA07g33960D, BnaA08g00240D, BnaA09g34190D, BnaA09g42760D, BnaC01g14030D, BnaC04g49980D, BnaC08g35240D, BnaCnng42030D
GO:0009889	regulation of biosynthetic process	4651	116	91.4	0.00417	0.2418	P	BnaA01g00050D, BnaA01g05060D, BnaA01g27770D, BnaA01g28970D, BnaA01g32640D, BnaA02g08300D, BnaA02g18390D, BnaA02g25110D, BnaA02g34370D, BnaA02g35660D, BnaA03g02640D, BnaA03g04160D, BnaA03g08460D, BnaA03g19810D, BnaA03g22890D, BnaA03g24070D, BnaA03g33930D, BnaA03g43640D, BnaA03g48550D, BnaA03g53510D, BnaA04g12890D, BnaA04g17420D, BnaA04g22040D, BnaA04g26750D, BnaA04g29310D, BnaA05g00620D, BnaA05g01…
GO:0046686	response to cadmium ion	316	14	6.21	0.00426	0.2432	P	BnaA01g00210D, BnaA01g14560D, BnaA03g56000D, BnaA04g20850D, BnaA05g00770D, BnaA05g01050D, BnaA07g11930D, BnaA10g14710D, BnaAnng32700D, BnaC01g34330D, BnaC03g04670D, BnaC03g13410D, BnaC05g14070D, BnaC06g38200D
GO:0010468	regulation of gene expression	4702	117	92.4	0.00431	0.2432	P	BnaA01g00050D, BnaA01g05060D, BnaA01g27770D, BnaA01g28970D, BnaA01g32640D, BnaA02g08300D, BnaA02g18390D, BnaA02g25110D, BnaA02g34370D, BnaA02g35660D, BnaA03g02640D, BnaA03g04160D, BnaA03g08460D, BnaA03g19810D, BnaA03g22890D, BnaA03g24070D, BnaA03g33930D, BnaA03g43640D, BnaA03g53510D, BnaA03g58470D, BnaA04g12890D, BnaA04g17420D, BnaA04g22040D, BnaA04g26750D, BnaA04g29310D, BnaA05g00620D, BnaA05g01…
GO:0009734	auxin-activated signaling pathway	251	12	4.93	0.00434	0.2432	P	BnaA01g27770D, BnaA03g33930D, BnaA05g16700D, BnaA06g02010D, BnaA10g02490D, BnaAnng25610D, BnaC01g39910D, BnaC03g39170D, BnaC06g24400D, BnaC06g27170D, BnaC09g52550D, BnaCnng63870D
GO:0016661	oxidoreductase activity, acting on other nitrogenous compounds as donors	6	2	0.11	0.00441	0.2538	F	BnaA07g20840D, BnaC06g20690D
GO:0004497	monooxygenase activity	802	25	14.09	0.00469	0.2629	F	BnaA01g00590D, BnaA01g34610D, BnaA02g20200D, BnaA02g32140D, BnaA04g12790D, BnaA04g16900D, BnaA04g27920D, BnaA05g24860D, BnaA07g14420D, BnaA07g30800D, BnaA08g15660D, BnaA09g17560D, BnaA09g47340D, BnaA10g11290D, BnaAnng29550D, BnaAnng36210D, BnaC01g01540D, BnaC02g37450D, BnaC04g34390D, BnaC04g40260D, BnaC07g24430D, BnaC09g01820D, BnaC09g32980D, BnaCnng23930D, BnaCnng55860D
GO:0051087	chaperone binding	39	4	0.69	0.00478	0.2629	F	BnaA05g01560D, BnaA10g30380D, BnaC04g01000D, BnaC08g12310D
GO:0009415	response to water	356	15	7	0.005	0.2758	P	BnaA03g09320D, BnaA07g05600D, BnaA07g11450D, BnaA07g11930D, BnaA09g17560D, BnaA10g14710D, BnaA10g29280D, BnaC01g10210D, BnaC03g21360D, BnaC03g58080D, BnaC04g00100D, BnaC04g15470D, BnaC05g52240D, BnaC08g42900D, BnaCnng21190D
GO:0031323	regulation of cellular metabolic process	5141	126	101.03	0.00503	0.2758	P	BnaA01g00050D, BnaA01g05060D, BnaA01g27770D, BnaA01g28970D, BnaA01g32640D, BnaA02g08300D, BnaA02g09880D, BnaA02g18390D, BnaA02g25110D, BnaA02g34370D, BnaA02g35660D, BnaA03g02640D, BnaA03g04160D, BnaA03g08460D, BnaA03g14810D, BnaA03g19810D, BnaA03g22890D, BnaA03g24070D, BnaA03g33930D, BnaA03g43640D, BnaA03g48550D, BnaA03g53510D, BnaA04g12890D, BnaA04g17420D, BnaA04g22040D, BnaA04g26750D, BnaA04g29…
GO:0005985	sucrose metabolic process	57	5	1.12	0.00522	0.2801	P	BnaA03g08110D, BnaA04g20850D, BnaA09g34190D, BnaA10g14710D, BnaC03g10290D
GO:0042435	indole-containing compound biosynthetic process	57	5	1.12	0.00522	0.2801	P	BnaA03g48550D, BnaA04g12790D, BnaC03g21360D, BnaC06g05350D, BnaC06g23550D
GO:0044434	chloroplast part	1241	34	21.3	0.00542	0.1998	C	BnaA01g29410D, BnaA02g26450D, BnaA03g13360D, BnaA03g58900D, BnaA04g12590D, BnaA05g02780D, BnaA06g10520D, BnaA06g31830D, BnaA07g04150D, BnaA07g19850D, BnaA09g00880D, BnaA09g29920D, BnaA09g33130D, BnaA09g34720D, BnaA09g55830D, BnaA10g26220D, BnaA10g29280D, BnaAnng22920D, BnaAnng36210D, BnaC03g02250D, BnaC03g06220D, BnaC03g24420D, BnaC03g25160D, BnaC04g00600D, BnaC05g34130D, BnaC06g05350D, BnaC06g28…
GO:0044249	cellular biosynthetic process	9719	222	191	0.00547	0.2885	P	BnaA01g00050D, BnaA01g05060D, BnaA01g12320D, BnaA01g27770D, BnaA01g28970D, BnaA01g29410D, BnaA01g32640D, BnaA02g08300D, BnaA02g18390D, BnaA02g25110D, BnaA02g26450D, BnaA02g34370D, BnaA02g35660D, BnaA03g02420D, BnaA03g02640D, BnaA03g04160D, BnaA03g05580D, BnaA03g08460D, BnaA03g17360D, BnaA03g18760D, BnaA03g19810D, BnaA03g20420D, BnaA03g22890D, BnaA03g24070D, BnaA03g26370D, BnaA03g30000D, BnaA03g33…
GO:0018160	peptidyl-pyrromethane cofactor linkage	6	2	0.12	0.00549	0.2885	P	BnaA03g02420D, BnaC02g01240D
GO:0008017	microtubule binding	253	11	4.44	0.00552	0.297	F	BnaA03g39840D, BnaA03g55700D, BnaA04g16530D, BnaA09g07480D, BnaA09g19860D, BnaC04g28810D, BnaC04g45150D, BnaC05g33920D, BnaC08g33710D, BnaC08g37310D, BnaC09g03220D
GO:0044459	plasma membrane part	225	10	3.86	0.00579	0.1998	C	BnaA02g15620D, BnaA06g19860D, BnaA06g22110D, BnaA07g23350D, BnaA10g11860D, BnaA10g29280D, BnaAnng10170D, BnaC03g77660D, BnaC08g14380D, BnaC08g32820D
GO:0032580	Golgi cisterna membrane	7	2	0.12	0.00583	0.1998	C	BnaA07g29800D, BnaA08g02510D
GO:0009735	response to cytokinin	229	11	4.5	0.00596	0.3099	P	BnaA01g29410D, BnaA07g35640D, BnaA08g26200D, BnaA09g00880D, BnaA09g14370D, BnaA10g29280D, BnaC01g01230D, BnaC01g42890D, BnaC04g47580D, BnaC06g28800D, BnaC06g39250D
GO:0005992	trehalose biosynthetic process	59	5	1.16	0.00604	0.3109	P	BnaA01g12320D, BnaA04g12690D, BnaA07g33960D, BnaC01g14030D, BnaCnng42030D
GO:0009898	cytoplasmic side of plasma membrane	22	3	0.38	0.00607	0.1998	C	BnaA06g19860D, BnaA10g29280D, BnaC08g32820D
GO:0006073	cellular glucan metabolic process	400	16	7.86	0.00622	0.3137	P	BnaA01g15000D, BnaA03g05580D, BnaA03g50050D, BnaA03g54320D, BnaA04g12270D, BnaA08g00240D, BnaA09g51160D, BnaA10g29070D, BnaC01g09600D, BnaC03g55190D, BnaC04g49980D, BnaC06g24770D, BnaC06g31870D, BnaC06g36340D, BnaC07g46780D, BnaC08g14380D
GO:0044042	glucan metabolic process	400	16	7.86	0.00622	0.3137	P	BnaA01g15000D, BnaA03g05580D, BnaA03g50050D, BnaA03g54320D, BnaA04g12270D, BnaA08g00240D, BnaA09g51160D, BnaA10g29070D, BnaC01g09600D, BnaC03g55190D, BnaC04g49980D, BnaC06g24770D, BnaC06g31870D, BnaC06g36340D, BnaC07g46780D, BnaC08g14380D
GO:0071365	cellular response to auxin stimulus	264	12	5.19	0.00642	0.3195	P	BnaA01g27770D, BnaA03g33930D, BnaA05g16700D, BnaA06g02010D, BnaA10g02490D, BnaAnng25610D, BnaC01g39910D, BnaC03g39170D, BnaC06g24400D, BnaC06g27170D, BnaC09g52550D, BnaCnng63870D
GO:0010383	cell wall polysaccharide metabolic process	169	9	3.32	0.00646	0.3195	P	BnaA01g15000D, BnaA03g50050D, BnaA03g54320D, BnaA10g29070D, BnaC01g09600D, BnaC03g55190D, BnaC06g24770D, BnaC07g46780D, BnaC08g14380D
GO:1903409	reactive oxygen species biosynthetic process	20	3	0.39	0.00672	0.3291	P	BnaA01g29410D, BnaA07g20840D, BnaC06g20690D
GO:0044550	secondary metabolite biosynthetic process	141	8	2.77	0.00692	0.3356	P	BnaA03g48550D, BnaA04g12790D, BnaC02g27750D, BnaC03g21360D, BnaC06g23550D, BnaC07g26740D, BnaC09g08120D, BnaCnng21190D
GO:0044435	plastid part	1263	34	21.67	0.00701	0.2207	C	BnaA01g29410D, BnaA02g26450D, BnaA03g13360D, BnaA03g58900D, BnaA04g12590D, BnaA05g02780D, BnaA06g10520D, BnaA06g31830D, BnaA07g04150D, BnaA07g19850D, BnaA09g00880D, BnaA09g29920D, BnaA09g33130D, BnaA09g34720D, BnaA09g55830D, BnaA10g26220D, BnaA10g29280D, BnaAnng22920D, BnaAnng36210D, BnaC03g02250D, BnaC03g06220D, BnaC03g24420D, BnaC03g25160D, BnaC04g00600D, BnaC05g34130D, BnaC06g05350D, BnaC06g28…
GO:0009414	response to water deprivation	335	14	6.58	0.00702	0.3372	P	BnaA03g09320D, BnaA07g05600D, BnaA07g11930D, BnaA09g17560D, BnaA10g14710D, BnaA10g29280D, BnaC01g10210D, BnaC03g21360D, BnaC03g58080D, BnaC04g00100D, BnaC04g15470D, BnaC05g52240D, BnaC08g42900D, BnaCnng21190D
GO:0008271	secondary active sulfate transmembrane transporter activity	44	4	0.77	0.00736	0.3795	F	BnaA02g18690D, BnaA09g30120D, BnaC03g09670D, BnaC05g18450D
GO:0003978	UDP-glucose 4-epimerase activity	23	3	0.4	0.00736	0.3795	F	BnaA01g13540D, BnaC01g15760D, BnaCnng14830D
GO:0030002	cellular anion homeostasis	7	2	0.14	0.00759	0.348	P	BnaA10g29280D, BnaCnng05510D
GO:0030320	cellular monovalent inorganic anion homeostasis	7	2	0.14	0.00759	0.348	P	BnaA10g29280D, BnaCnng05510D
GO:0032104	regulation of response to extracellular stimulus	7	2	0.14	0.00759	0.348	P	BnaA03g04160D, BnaC03g05760D
GO:0032107	regulation of response to nutrient levels	7	2	0.14	0.00759	0.348	P	BnaA03g04160D, BnaC03g05760D
GO:0046209	nitric oxide metabolic process	7	2	0.14	0.00759	0.348	P	BnaA07g20840D, BnaC06g20690D
GO:0016757	transferase activity, transferring glycosyl groups	1287	35	22.61	0.00801	0.3931	F	BnaA01g15000D, BnaA01g32510D, BnaA03g01040D, BnaA03g08110D, BnaA03g12050D, BnaA03g44340D, BnaA03g50050D, BnaA03g54320D, BnaA05g02300D, BnaA05g28480D, BnaA06g22030D, BnaA07g29800D, BnaA08g00240D, BnaA08g02510D, BnaA08g28350D, BnaA10g14710D, BnaA10g24640D, BnaA10g29070D, BnaAnng09010D, BnaAnng34290D, BnaC01g09600D, BnaC02g27750D, BnaC03g10290D, BnaC03g55190D, BnaC03g68110D, BnaC03g74760D, BnaC04g00…
GO:0001046	core promoter sequence-specific DNA binding	8	2	0.14	0.00805	0.3931	F	BnaA03g04160D, BnaC03g05760D
GO:0032403	protein complex binding	304	12	5.34	0.0081	0.3931	F	BnaA03g39840D, BnaA03g55700D, BnaA04g16530D, BnaA08g30070D, BnaA09g07480D, BnaA09g19860D, BnaC04g28810D, BnaC04g45150D, BnaC05g33920D, BnaC08g33710D, BnaC08g37310D, BnaC09g03220D
GO:0004427	inorganic diphosphatase activity	46	4	0.81	0.00861	0.4098	F	BnaA05g01040D, BnaA07g35600D, BnaC06g40530D, BnaC07g03580D
GO:0016051	carbohydrate biosynthetic process	488	18	9.59	0.00865	0.3918	P	BnaA01g00210D, BnaA01g12320D, BnaA03g05580D, BnaA04g12270D, BnaA04g12690D, BnaA04g12720D, BnaA04g20850D, BnaA07g29800D, BnaA07g33960D, BnaA08g00240D, BnaA09g34190D, BnaA09g42760D, BnaAnng36210D, BnaC01g14030D, BnaC04g49980D, BnaC06g34160D, BnaC08g35240D, BnaCnng42030D
GO:0044723	single-organism carbohydrate metabolic process	1118	34	21.97	0.0087	0.3918	P	BnaA01g00210D, BnaA01g12320D, BnaA01g13540D, BnaA01g15420D, BnaA01g32510D, BnaA03g01040D, BnaA03g05580D, BnaA03g08110D, BnaA03g28480D, BnaA04g12270D, BnaA04g12690D, BnaA04g12720D, BnaA04g20850D, BnaA07g29800D, BnaA07g33960D, BnaA08g00240D, BnaA08g02510D, BnaA09g34190D, BnaA09g42760D, BnaA10g14710D, BnaAnng22250D, BnaAnng36210D, BnaC01g14030D, BnaC01g15760D, BnaC03g10290D, BnaC04g49980D, BnaC05g47…
GO:0002213	defense response to insect	22	3	0.43	0.00881	0.3933	P	BnaC03g24420D, BnaC09g01820D, BnaC09g52550D
GO:0005991	trehalose metabolic process	65	5	1.28	0.00906	0.3974	P	BnaA01g12320D, BnaA04g12690D, BnaA07g33960D, BnaC01g14030D, BnaCnng42030D
GO:0010114	response to red light	65	5	1.28	0.00906	0.3974	P	BnaA06g26980D, BnaA09g14370D, BnaAnng36210D, BnaC01g42890D, BnaC09g52550D
GO:0009535	chloroplast thylakoid membrane	398	14	6.83	0.00951	0.2635	C	BnaA03g58900D, BnaA06g10520D, BnaA06g31830D, BnaA09g00880D, BnaA09g34720D, BnaAnng22920D, BnaC03g02250D, BnaC03g25160D, BnaC04g00600D, BnaC05g34130D, BnaC06g05350D, BnaC06g28800D, BnaC09g25750D, BnaCnng24260D
GO:0009579	thylakoid	696	21	11.94	0.0097	0.2635	C	BnaA03g58900D, BnaA04g12590D, BnaA05g11810D, BnaA06g10520D, BnaA06g31830D, BnaA09g00880D, BnaA09g29920D, BnaA09g34720D, BnaAnng22920D, BnaAnng27100D, BnaAnng36210D, BnaC03g02250D, BnaC03g24420D, BnaC03g25160D, BnaC03g70700D, BnaC04g00600D, BnaC05g34130D, BnaC06g05350D, BnaC06g28800D, BnaC09g25750D, BnaCnng24260D
GO:0055083	monovalent inorganic anion homeostasis	23	3	0.45	0.00999	0.4344	P	BnaA02g35660D, BnaA10g29280D, BnaCnng05510D

## Sheet: mclust2
GO.ID	Term	Annotated	Count	Expected	p-value	q-value	Aspect	Genes
GO:0003700	transcription factor activity, sequence-specific DNA binding	1800	27	7.34	6.5e-09	8.044e-06	F	BnaA01g13440D, BnaA04g23480D, BnaA04g25930D, BnaA06g21470D, BnaA06g26690D, BnaA07g16850D, BnaA07g22510D, BnaA07g31860D, BnaA08g08300D, BnaA08g13860D, BnaA09g04650D, BnaA09g30360D, BnaA09g44290D, BnaAnng01320D, BnaAnng07060D, BnaAnng34260D, BnaC01g11370D, BnaC03g62890D, BnaC04g01210D, BnaC04g14500D, BnaC06g15910D, BnaC06g19560D, BnaC07g20040D, BnaC07g45030D, BnaC09g04110D, BnaCnng02000D, BnaCnng05…
GO:0001071	nucleic acid binding transcription factor activity	1801	27	7.35	6.5e-09	8.044e-06	F	BnaA01g13440D, BnaA04g23480D, BnaA04g25930D, BnaA06g21470D, BnaA06g26690D, BnaA07g16850D, BnaA07g22510D, BnaA07g31860D, BnaA08g08300D, BnaA08g13860D, BnaA09g04650D, BnaA09g30360D, BnaA09g44290D, BnaAnng01320D, BnaAnng07060D, BnaAnng34260D, BnaC01g11370D, BnaC03g62890D, BnaC04g01210D, BnaC04g14500D, BnaC06g15910D, BnaC06g19560D, BnaC07g20040D, BnaC07g45030D, BnaC09g04110D, BnaCnng02000D, BnaCnng05…
GO:0016831	carboxy-lyase activity	208	9	0.85	2.2e-07	0.0001815	F	BnaA02g12800D, BnaA03g06510D, BnaA09g15450D, BnaA09g18890D, BnaC02g17150D, BnaC02g34260D, BnaC09g51700D, BnaC09g52280D, BnaC09g53330D
GO:0004351	glutamate decarboxylase activity	16	4	0.07	4.7e-07	0.0002908	F	BnaA03g06510D, BnaA09g18890D, BnaC02g34260D, BnaC09g52280D
GO:0030170	pyridoxal phosphate binding	309	10	1.26	6.7e-07	0.0003317	F	BnaA03g06510D, BnaA03g23600D, BnaA09g15450D, BnaA09g18890D, BnaC01g01270D, BnaC02g34260D, BnaC03g26850D, BnaC09g51700D, BnaC09g52280D, BnaCnng78650D
GO:0003677	DNA binding	5677	47	23.16	1.7e-06	0.0007013	F	BnaA01g09500D, BnaA01g13440D, BnaA03g35310D, BnaA04g23480D, BnaA04g25930D, BnaA05g00710D, BnaA05g30870D, BnaA06g21470D, BnaA06g23210D, BnaA06g26690D, BnaA06g33390D, BnaA07g16850D, BnaA07g22510D, BnaA07g31860D, BnaA08g08300D, BnaA08g13860D, BnaA09g04650D, BnaA09g30360D, BnaA09g39030D, BnaA09g44290D, BnaA10g16590D, BnaAnng01320D, BnaAnng07060D, BnaAnng34260D, BnaC01g11370D, BnaC02g34030D, BnaC03g51…
GO:0016830	carbon-carbon lyase activity	283	9	1.15	2.8e-06	0.00099	F	BnaA02g12800D, BnaA03g06510D, BnaA09g15450D, BnaA09g18890D, BnaC02g17150D, BnaC02g34260D, BnaC09g51700D, BnaC09g52280D, BnaC09g53330D
GO:1901700	response to oxygen-containing compound	1415	20	6.26	5.1e-06	0.006053	P	BnaA01g01300D, BnaA03g13020D, BnaA03g35310D, BnaA05g00720D, BnaA06g17510D, BnaA06g25970D, BnaA07g16850D, BnaA08g13860D, BnaA09g20620D, BnaAnng01320D, BnaAnng13800D, BnaAnng17910D, BnaC01g08040D, BnaC01g11370D, BnaC01g29450D, BnaC04g53580D, BnaC06g00050D, BnaC06g32180D, BnaC06g39770D, BnaCnng23520D
GO:0006355	regulation of transcription, DNA-templated	4359	40	19.29	5.4e-06	0.006053	P	BnaA01g13440D, BnaA03g35310D, BnaA04g23480D, BnaA04g25930D, BnaA06g21470D, BnaA06g23210D, BnaA06g26690D, BnaA06g33390D, BnaA07g12300D, BnaA07g16850D, BnaA07g19140D, BnaA07g22510D, BnaA07g31860D, BnaA08g08300D, BnaA08g13860D, BnaA09g04650D, BnaA09g30360D, BnaA09g39680D, BnaA09g44290D, BnaA10g16590D, BnaAnng01320D, BnaAnng07060D, BnaAnng34260D, BnaC01g11370D, BnaC03g60970D, BnaC03g62890D, BnaC04g01…
GO:1903506	regulation of nucleic acid-templated transcription	4386	40	19.41	6.2e-06	0.006053	P	BnaA01g13440D, BnaA03g35310D, BnaA04g23480D, BnaA04g25930D, BnaA06g21470D, BnaA06g23210D, BnaA06g26690D, BnaA06g33390D, BnaA07g12300D, BnaA07g16850D, BnaA07g19140D, BnaA07g22510D, BnaA07g31860D, BnaA08g08300D, BnaA08g13860D, BnaA09g04650D, BnaA09g30360D, BnaA09g39680D, BnaA09g44290D, BnaA10g16590D, BnaAnng01320D, BnaAnng07060D, BnaAnng34260D, BnaC01g11370D, BnaC03g60970D, BnaC03g62890D, BnaC04g01…
GO:2001141	regulation of RNA biosynthetic process	4386	40	19.41	6.2e-06	0.006053	P	BnaA01g13440D, BnaA03g35310D, BnaA04g23480D, BnaA04g25930D, BnaA06g21470D, BnaA06g23210D, BnaA06g26690D, BnaA06g33390D, BnaA07g12300D, BnaA07g16850D, BnaA07g19140D, BnaA07g22510D, BnaA07g31860D, BnaA08g08300D, BnaA08g13860D, BnaA09g04650D, BnaA09g30360D, BnaA09g39680D, BnaA09g44290D, BnaA10g16590D, BnaAnng01320D, BnaAnng07060D, BnaAnng34260D, BnaC01g11370D, BnaC03g60970D, BnaC03g62890D, BnaC04g01…
GO:0051252	regulation of RNA metabolic process	4423	40	19.57	7.6e-06	0.006053	P	BnaA01g13440D, BnaA03g35310D, BnaA04g23480D, BnaA04g25930D, BnaA06g21470D, BnaA06g23210D, BnaA06g26690D, BnaA06g33390D, BnaA07g12300D, BnaA07g16850D, BnaA07g19140D, BnaA07g22510D, BnaA07g31860D, BnaA08g08300D, BnaA08g13860D, BnaA09g04650D, BnaA09g30360D, BnaA09g39680D, BnaA09g44290D, BnaA10g16590D, BnaAnng01320D, BnaAnng07060D, BnaAnng34260D, BnaC01g11370D, BnaC03g60970D, BnaC03g62890D, BnaC04g01…
GO:0006351	transcription, DNA-templated	4763	42	21.08	7.9e-06	0.006053	P	BnaA01g09500D, BnaA01g13440D, BnaA03g35310D, BnaA04g23480D, BnaA04g25930D, BnaA06g21470D, BnaA06g23210D, BnaA06g26690D, BnaA06g33390D, BnaA07g12300D, BnaA07g16850D, BnaA07g19140D, BnaA07g22510D, BnaA07g31860D, BnaA08g08300D, BnaA08g13860D, BnaA09g04650D, BnaA09g30360D, BnaA09g39680D, BnaA09g44290D, BnaA10g16590D, BnaAnng01320D, BnaAnng07060D, BnaAnng34260D, BnaC01g11370D, BnaC03g60970D, BnaC03g62…
GO:0097659	nucleic acid-templated transcription	4810	42	21.28	1e-05	0.006053	P	BnaA01g09500D, BnaA01g13440D, BnaA03g35310D, BnaA04g23480D, BnaA04g25930D, BnaA06g21470D, BnaA06g23210D, BnaA06g26690D, BnaA06g33390D, BnaA07g12300D, BnaA07g16850D, BnaA07g19140D, BnaA07g22510D, BnaA07g31860D, BnaA08g08300D, BnaA08g13860D, BnaA09g04650D, BnaA09g30360D, BnaA09g39680D, BnaA09g44290D, BnaA10g16590D, BnaAnng01320D, BnaAnng07060D, BnaAnng34260D, BnaC01g11370D, BnaC03g60970D, BnaC03g62…
GO:0032774	RNA biosynthetic process	4819	42	21.32	1.1e-05	0.006053	P	BnaA01g09500D, BnaA01g13440D, BnaA03g35310D, BnaA04g23480D, BnaA04g25930D, BnaA06g21470D, BnaA06g23210D, BnaA06g26690D, BnaA06g33390D, BnaA07g12300D, BnaA07g16850D, BnaA07g19140D, BnaA07g22510D, BnaA07g31860D, BnaA08g08300D, BnaA08g13860D, BnaA09g04650D, BnaA09g30360D, BnaA09g39680D, BnaA09g44290D, BnaA10g16590D, BnaAnng01320D, BnaAnng07060D, BnaAnng34260D, BnaC01g11370D, BnaC03g60970D, BnaC03g62…
GO:0019219	regulation of nucleobase-containing compound metabolic process	4497	40	19.9	1.1e-05	0.006053	P	BnaA01g13440D, BnaA03g35310D, BnaA04g23480D, BnaA04g25930D, BnaA06g21470D, BnaA06g23210D, BnaA06g26690D, BnaA06g33390D, BnaA07g12300D, BnaA07g16850D, BnaA07g19140D, BnaA07g22510D, BnaA07g31860D, BnaA08g08300D, BnaA08g13860D, BnaA09g04650D, BnaA09g30360D, BnaA09g39680D, BnaA09g44290D, BnaA10g16590D, BnaAnng01320D, BnaAnng07060D, BnaAnng34260D, BnaC01g11370D, BnaC03g60970D, BnaC03g62890D, BnaC04g01…
GO:0006536	glutamate metabolic process	32	4	0.14	1.2e-05	0.006053	P	BnaA03g06510D, BnaA09g18890D, BnaC02g34260D, BnaC09g52280D
GO:2000112	regulation of cellular macromolecule biosynthetic process	4533	40	20.06	1.4e-05	0.00642	P	BnaA01g13440D, BnaA03g35310D, BnaA04g23480D, BnaA04g25930D, BnaA06g21470D, BnaA06g23210D, BnaA06g26690D, BnaA06g33390D, BnaA07g12300D, BnaA07g16850D, BnaA07g19140D, BnaA07g22510D, BnaA07g31860D, BnaA08g08300D, BnaA08g13860D, BnaA09g04650D, BnaA09g30360D, BnaA09g39680D, BnaA09g44290D, BnaA10g16590D, BnaAnng01320D, BnaAnng07060D, BnaAnng34260D, BnaC01g11370D, BnaC03g60970D, BnaC03g62890D, BnaC04g01…
GO:0010556	regulation of macromolecule biosynthetic process	4565	40	20.2	1.6e-05	0.006725	P	BnaA01g13440D, BnaA03g35310D, BnaA04g23480D, BnaA04g25930D, BnaA06g21470D, BnaA06g23210D, BnaA06g26690D, BnaA06g33390D, BnaA07g12300D, BnaA07g16850D, BnaA07g19140D, BnaA07g22510D, BnaA07g31860D, BnaA08g08300D, BnaA08g13860D, BnaA09g04650D, BnaA09g30360D, BnaA09g39680D, BnaA09g44290D, BnaA10g16590D, BnaAnng01320D, BnaAnng07060D, BnaAnng34260D, BnaC01g11370D, BnaC03g60970D, BnaC03g62890D, BnaC04g01…
GO:0031323	regulation of cellular metabolic process	5141	43	22.75	2.2e-05	0.007926	P	BnaA01g13440D, BnaA02g35870D, BnaA03g35310D, BnaA04g23480D, BnaA04g25930D, BnaA06g21470D, BnaA06g23210D, BnaA06g26690D, BnaA06g33390D, BnaA07g12300D, BnaA07g16850D, BnaA07g19140D, BnaA07g22510D, BnaA07g31860D, BnaA08g08300D, BnaA08g13860D, BnaA09g04650D, BnaA09g20620D, BnaA09g30360D, BnaA09g39680D, BnaA09g44290D, BnaA10g16590D, BnaAnng01320D, BnaAnng07060D, BnaAnng34260D, BnaC01g11370D, BnaC03g24…
GO:0031326	regulation of cellular biosynthetic process	4631	40	20.49	2.2e-05	0.007926	P	BnaA01g13440D, BnaA03g35310D, BnaA04g23480D, BnaA04g25930D, BnaA06g21470D, BnaA06g23210D, BnaA06g26690D, BnaA06g33390D, BnaA07g12300D, BnaA07g16850D, BnaA07g19140D, BnaA07g22510D, BnaA07g31860D, BnaA08g08300D, BnaA08g13860D, BnaA09g04650D, BnaA09g30360D, BnaA09g39680D, BnaA09g44290D, BnaA10g16590D, BnaAnng01320D, BnaAnng07060D, BnaAnng34260D, BnaC01g11370D, BnaC03g60970D, BnaC03g62890D, BnaC04g01…
GO:0043565	sequence-specific DNA binding	1144	16	4.67	2.2e-05	0.006806	F	BnaA01g09500D, BnaA01g13440D, BnaA03g35310D, BnaA04g23480D, BnaA04g25930D, BnaA06g21470D, BnaA07g16850D, BnaA07g22510D, BnaC01g11370D, BnaC03g62890D, BnaC04g01210D, BnaC04g14500D, BnaC05g07430D, BnaC06g15910D, BnaC06g19560D, BnaCnng02000D
GO:0009889	regulation of biosynthetic process	4651	40	20.58	2.5e-05	0.008196	P	BnaA01g13440D, BnaA03g35310D, BnaA04g23480D, BnaA04g25930D, BnaA06g21470D, BnaA06g23210D, BnaA06g26690D, BnaA06g33390D, BnaA07g12300D, BnaA07g16850D, BnaA07g19140D, BnaA07g22510D, BnaA07g31860D, BnaA08g08300D, BnaA08g13860D, BnaA09g04650D, BnaA09g30360D, BnaA09g39680D, BnaA09g44290D, BnaA10g16590D, BnaAnng01320D, BnaAnng07060D, BnaAnng34260D, BnaC01g11370D, BnaC03g60970D, BnaC03g62890D, BnaC04g01…
GO:0051171	regulation of nitrogen compound metabolic process	4659	40	20.62	2.6e-05	0.008196	P	BnaA01g13440D, BnaA03g35310D, BnaA04g23480D, BnaA04g25930D, BnaA06g21470D, BnaA06g23210D, BnaA06g26690D, BnaA06g33390D, BnaA07g12300D, BnaA07g16850D, BnaA07g19140D, BnaA07g22510D, BnaA07g31860D, BnaA08g08300D, BnaA08g13860D, BnaA09g04650D, BnaA09g30360D, BnaA09g39680D, BnaA09g44290D, BnaA10g16590D, BnaAnng01320D, BnaAnng07060D, BnaAnng34260D, BnaC01g11370D, BnaC03g60970D, BnaC03g62890D, BnaC04g01…
GO:0010468	regulation of gene expression	4702	40	20.81	3.2e-05	0.009495	P	BnaA01g13440D, BnaA03g35310D, BnaA04g23480D, BnaA04g25930D, BnaA06g21470D, BnaA06g23210D, BnaA06g26690D, BnaA06g33390D, BnaA07g12300D, BnaA07g16850D, BnaA07g19140D, BnaA07g22510D, BnaA07g31860D, BnaA08g08300D, BnaA08g13860D, BnaA09g04650D, BnaA09g30360D, BnaA09g39680D, BnaA09g44290D, BnaA10g16590D, BnaAnng01320D, BnaAnng07060D, BnaAnng34260D, BnaC01g11370D, BnaC03g60970D, BnaC03g62890D, BnaC04g01…
GO:0006950	response to stress	3555	33	15.73	3.4e-05	0.009528	P	BnaA02g13300D, BnaA03g28770D, BnaA03g35310D, BnaA05g00720D, BnaA06g11320D, BnaA06g17510D, BnaA06g37470D, BnaA07g16850D, BnaA07g22510D, BnaA07g27390D, BnaA07g31860D, BnaA07g32130D, BnaA08g14800D, BnaA09g20620D, BnaAnng01320D, BnaAnng13800D, BnaAnng17910D, BnaAnng34260D, BnaC01g11370D, BnaC01g20320D, BnaC01g29450D, BnaC02g40040D, BnaC02g44430D, BnaC04g50120D, BnaC04g53580D, BnaC05g33030D, BnaC05g48…
GO:0080090	regulation of primary metabolic process	5062	41	22.4	7.6e-05	0.01942	P	BnaA01g13440D, BnaA02g35870D, BnaA03g35310D, BnaA04g23480D, BnaA04g25930D, BnaA06g21470D, BnaA06g23210D, BnaA06g26690D, BnaA06g33390D, BnaA07g12300D, BnaA07g16850D, BnaA07g19140D, BnaA07g22510D, BnaA07g31860D, BnaA08g08300D, BnaA08g13860D, BnaA09g04650D, BnaA09g30360D, BnaA09g39680D, BnaA09g44290D, BnaA10g16590D, BnaAnng01320D, BnaAnng07060D, BnaAnng34260D, BnaC01g11370D, BnaC03g60970D, BnaC03g62…
GO:0010243	response to organonitrogen compound	158	6	0.7	7.7e-05	0.01942	P	BnaA03g35310D, BnaA06g25970D, BnaA07g16850D, BnaA08g13860D, BnaC01g11370D, BnaC01g29450D
GO:0009064	glutamine family amino acid metabolic process	160	6	0.71	8.3e-05	0.01994	P	BnaA03g06510D, BnaA07g37540D, BnaA07g37550D, BnaA09g18890D, BnaC02g34260D, BnaC09g52280D
GO:0034654	nucleobase-containing compound biosynthetic process	5322	42	23.55	0.00011	0.02412	P	BnaA01g09500D, BnaA01g13440D, BnaA03g35310D, BnaA04g23480D, BnaA04g25930D, BnaA06g21470D, BnaA06g23210D, BnaA06g26690D, BnaA06g33390D, BnaA07g12300D, BnaA07g16850D, BnaA07g19140D, BnaA07g22510D, BnaA07g31860D, BnaA08g08300D, BnaA08g13860D, BnaA09g04650D, BnaA09g30360D, BnaA09g39680D, BnaA09g44290D, BnaA10g16590D, BnaAnng01320D, BnaAnng07060D, BnaAnng34260D, BnaC01g11370D, BnaC03g60970D, BnaC03g62…
GO:0060255	regulation of macromolecule metabolic process	5153	41	22.8	0.00011	0.02412	P	BnaA01g13440D, BnaA02g35870D, BnaA03g35310D, BnaA04g23480D, BnaA04g25930D, BnaA06g21470D, BnaA06g23210D, BnaA06g26690D, BnaA06g33390D, BnaA07g12300D, BnaA07g16850D, BnaA07g19140D, BnaA07g22510D, BnaA07g31860D, BnaA08g08300D, BnaA08g13860D, BnaA09g04650D, BnaA09g30360D, BnaA09g39680D, BnaA09g44290D, BnaA10g16590D, BnaAnng01320D, BnaAnng07060D, BnaAnng34260D, BnaC01g11370D, BnaC03g60970D, BnaC03g62…
GO:0004555	alpha,alpha-trehalase activity	5	2	0.02	0.00016	0.0396	F	BnaA03g46430D, BnaC07g38690D
GO:0015927	trehalase activity	5	2	0.02	0.00016	0.0396	F	BnaA03g46430D, BnaC07g38690D
GO:0009628	response to abiotic stimulus	1831	20	8.1	0.00019	0.03993	P	BnaA03g35310D, BnaA05g00720D, BnaA06g11320D, BnaA06g37470D, BnaA07g22510D, BnaA09g20620D, BnaA10g01100D, BnaAnng01320D, BnaAnng13800D, BnaAnng17910D, BnaAnng34260D, BnaC01g20320D, BnaC01g29450D, BnaC02g44430D, BnaC04g50120D, BnaC04g53580D, BnaC05g33030D, BnaC06g00050D, BnaC06g32180D, BnaCnng23520D
GO:0042221	response to chemical	2918	27	12.91	0.00021	0.04237	P	BnaA01g00580D, BnaA01g01300D, BnaA03g13020D, BnaA03g35310D, BnaA05g00720D, BnaA06g17510D, BnaA06g25970D, BnaA07g16850D, BnaA07g19140D, BnaA07g22510D, BnaA08g13860D, BnaA09g20620D, BnaA09g39680D, BnaAnng01320D, BnaAnng13800D, BnaAnng17910D, BnaC01g08040D, BnaC01g11370D, BnaC01g29450D, BnaC02g44430D, BnaC03g44480D, BnaC04g53580D, BnaC06g00050D, BnaC06g32180D, BnaC06g34500D, BnaC06g39770D, BnaCnng23…
GO:0001101	response to acid chemical	1039	14	4.6	0.00023	0.04462	P	BnaA01g01300D, BnaA03g13020D, BnaA03g35310D, BnaA05g00720D, BnaA07g16850D, BnaA09g20620D, BnaAnng01320D, BnaAnng17910D, BnaC01g29450D, BnaC04g53580D, BnaC06g00050D, BnaC06g32180D, BnaC06g39770D, BnaCnng23520D
GO:0010200	response to chitin	130	5	0.58	0.00029	0.05418	P	BnaA03g35310D, BnaA06g25970D, BnaA07g16850D, BnaA08g13860D, BnaC01g11370D
GO:0018130	heterocycle biosynthetic process	5787	43	25.61	0.00034	0.05885	P	BnaA01g09500D, BnaA01g13440D, BnaA03g35310D, BnaA04g23480D, BnaA04g25930D, BnaA06g21470D, BnaA06g23210D, BnaA06g26690D, BnaA06g33390D, BnaA07g12300D, BnaA07g16850D, BnaA07g19140D, BnaA07g22510D, BnaA07g31860D, BnaA08g08300D, BnaA08g13860D, BnaA09g04650D, BnaA09g30360D, BnaA09g39680D, BnaA09g44290D, BnaA10g16590D, BnaAnng01320D, BnaAnng07060D, BnaAnng34260D, BnaC01g11370D, BnaC03g60970D, BnaC03g62…
GO:0016847	1-aminocyclopropane-1-carboxylate synthase activity	7	2	0.03	0.00034	0.0765	F	BnaA03g23600D, BnaC01g01270D
GO:0019438	aromatic compound biosynthetic process	5793	43	25.63	0.00035	0.05885	P	BnaA01g09500D, BnaA01g13440D, BnaA03g35310D, BnaA04g23480D, BnaA04g25930D, BnaA06g21470D, BnaA06g23210D, BnaA06g26690D, BnaA06g33390D, BnaA07g12300D, BnaA07g16850D, BnaA07g19140D, BnaA07g22510D, BnaA07g31860D, BnaA08g08300D, BnaA08g13860D, BnaA09g04650D, BnaA09g30360D, BnaA09g39680D, BnaA09g44290D, BnaA10g16590D, BnaAnng01320D, BnaAnng07060D, BnaAnng34260D, BnaC01g11370D, BnaC03g60970D, BnaC03g62…
GO:0009644	response to high light intensity	75	4	0.33	0.00035	0.05885	P	BnaA05g00720D, BnaA09g20620D, BnaAnng13800D, BnaAnng17910D
GO:0009266	response to temperature stimulus	519	9	2.3	0.00054	0.08786	P	BnaA05g00720D, BnaA06g37470D, BnaA09g20620D, BnaAnng01320D, BnaAnng13800D, BnaAnng34260D, BnaC01g20320D, BnaC04g50120D, BnaC04g53580D
GO:0019222	regulation of metabolic process	5937	43	26.27	0.00059	0.093	P	BnaA01g13440D, BnaA02g35870D, BnaA03g35310D, BnaA04g23480D, BnaA04g25930D, BnaA06g21470D, BnaA06g23210D, BnaA06g26690D, BnaA06g33390D, BnaA07g12300D, BnaA07g16850D, BnaA07g19140D, BnaA07g22510D, BnaA07g31860D, BnaA08g08300D, BnaA08g13860D, BnaA09g04650D, BnaA09g20620D, BnaA09g30360D, BnaA09g39680D, BnaA09g44290D, BnaA10g16590D, BnaAnng01320D, BnaAnng07060D, BnaAnng34260D, BnaC01g11370D, BnaC03g24…
GO:1901362	organic cyclic compound biosynthetic process	5959	43	26.37	0.00064	0.09782	P	BnaA01g09500D, BnaA01g13440D, BnaA03g35310D, BnaA04g23480D, BnaA04g25930D, BnaA06g21470D, BnaA06g23210D, BnaA06g26690D, BnaA06g33390D, BnaA07g12300D, BnaA07g16850D, BnaA07g19140D, BnaA07g22510D, BnaA07g31860D, BnaA08g08300D, BnaA08g13860D, BnaA09g04650D, BnaA09g30360D, BnaA09g39680D, BnaA09g44290D, BnaA10g16590D, BnaAnng01320D, BnaAnng07060D, BnaAnng34260D, BnaC01g11370D, BnaC03g60970D, BnaC03g62…
GO:0004066	asparagine synthase (glutamine-hydrolyzing) activity	11	2	0.04	0.00089	0.1836	F	BnaA06g17510D, BnaCnng72260D
GO:0016829	lyase activity	870	11	3.55	0.00097	0.1847	F	BnaA02g12800D, BnaA03g06510D, BnaA03g23600D, BnaA09g15450D, BnaA09g18890D, BnaC01g01270D, BnaC02g17150D, BnaC02g34260D, BnaC09g51700D, BnaC09g52280D, BnaC09g53330D
GO:0016070	RNA metabolic process	6088	43	26.94	0.00099	0.1445	P	BnaA01g09500D, BnaA01g13440D, BnaA03g35310D, BnaA04g23480D, BnaA04g25930D, BnaA06g21470D, BnaA06g23210D, BnaA06g26690D, BnaA06g33390D, BnaA07g12300D, BnaA07g16850D, BnaA07g19140D, BnaA07g22510D, BnaA07g31860D, BnaA08g08300D, BnaA08g13860D, BnaA09g04650D, BnaA09g30360D, BnaA09g39680D, BnaA09g44290D, BnaA10g16590D, BnaAnng01320D, BnaAnng07060D, BnaAnng34260D, BnaC01g11370D, BnaC03g60970D, BnaC03g62…
GO:0006528	asparagine metabolic process	11	2	0.05	0.00104	0.1445	P	BnaA06g17510D, BnaCnng72260D
GO:0006529	asparagine biosynthetic process	11	2	0.05	0.00104	0.1445	P	BnaA06g17510D, BnaCnng72260D
GO:0050832	defense response to fungus	258	6	1.14	0.00106	0.1445	P	BnaA03g28770D, BnaA07g16850D, BnaA07g32130D, BnaAnng17910D, BnaC05g48690D, BnaC06g22120D
GO:0006520	cellular amino acid metabolic process	1087	13	4.81	0.00116	0.1513	P	BnaA03g06510D, BnaA06g17510D, BnaA06g37960D, BnaA07g37540D, BnaA07g37550D, BnaA08g00140D, BnaA09g18890D, BnaC02g34260D, BnaC03g26850D, BnaC05g33030D, BnaC09g20710D, BnaC09g52280D, BnaCnng72260D
GO:1901698	response to nitrogen compound	264	6	1.17	0.00119	0.1513	P	BnaA03g35310D, BnaA06g25970D, BnaA07g16850D, BnaA08g13860D, BnaC01g11370D, BnaC01g29450D
GO:0018958	phenol-containing compound metabolic process	47	3	0.21	0.0012	0.1513	P	BnaA07g22510D, BnaC06g32180D, BnaC09g20710D
GO:0010033	response to organic substance	1974	19	8.73	0.00124	0.1526	P	BnaA01g00580D, BnaA01g01300D, BnaA03g13020D, BnaA03g35310D, BnaA05g00720D, BnaA06g17510D, BnaA06g25970D, BnaA07g16850D, BnaA07g19140D, BnaA07g22510D, BnaA08g13860D, BnaA09g20620D, BnaA09g39680D, BnaC01g08040D, BnaC01g11370D, BnaC01g29450D, BnaC06g00050D, BnaC06g32180D, BnaC06g39770D
GO:0009916	alternative oxidase activity	13	2	0.05	0.00125	0.221	F	BnaA05g35970D, BnaCnng60000D
GO:0050794	regulation of cellular process	7707	51	34.1	0.0013	0.1548	P	BnaA01g13440D, BnaA02g35870D, BnaA03g35310D, BnaA04g00270D, BnaA04g23480D, BnaA04g25930D, BnaA06g21470D, BnaA06g23210D, BnaA06g26690D, BnaA06g33390D, BnaA07g08330D, BnaA07g12300D, BnaA07g16850D, BnaA07g19140D, BnaA07g22510D, BnaA07g31860D, BnaA08g08300D, BnaA08g13860D, BnaA09g04650D, BnaA09g20620D, BnaA09g30360D, BnaA09g39680D, BnaA09g44290D, BnaA10g16590D, BnaAnng01320D, BnaAnng07060D, BnaAnng34…
GO:0009605	response to external stimulus	1103	13	4.88	0.00132	0.1548	P	BnaA03g28770D, BnaA06g17510D, BnaA07g16850D, BnaA07g22510D, BnaA07g27390D, BnaA07g31860D, BnaA07g32130D, BnaAnng17910D, BnaC01g29450D, BnaC04g50120D, BnaC05g48690D, BnaC06g22120D, BnaC06g39770D
GO:0009408	response to heat	189	5	0.84	0.00158	0.1811	P	BnaA05g00720D, BnaA06g37470D, BnaAnng01320D, BnaAnng13800D, BnaC01g20320D
GO:0050896	response to stimulus	7204	48	31.88	0.00165	0.182	P	BnaA01g00580D, BnaA01g01300D, BnaA02g13300D, BnaA03g13020D, BnaA03g28770D, BnaA03g35310D, BnaA05g00720D, BnaA06g11320D, BnaA06g17510D, BnaA06g25970D, BnaA06g37470D, BnaA07g16850D, BnaA07g19140D, BnaA07g22510D, BnaA07g27390D, BnaA07g31860D, BnaA07g32130D, BnaA08g13860D, BnaA08g14800D, BnaA09g20620D, BnaA09g39680D, BnaA10g01100D, BnaAnng01320D, BnaAnng13800D, BnaAnng17910D, BnaAnng34260D, BnaC01g08…
GO:0009753	response to jasmonic acid	191	5	0.85	0.00166	0.182	P	BnaA07g16850D, BnaC01g29450D, BnaC06g00050D, BnaC06g32180D, BnaC06g39770D
GO:0006122	mitochondrial electron transport, ubiquinol to cytochrome c	14	2	0.06	0.00171	0.1835	P	BnaAnng34010D, BnaC02g40580D
GO:0009611	response to wounding	194	5	0.86	0.00177	0.186	P	BnaA07g31860D, BnaAnng17910D, BnaC01g29450D, BnaC05g33030D, BnaC06g39770D
GO:0042775	mitochondrial ATP synthesis coupled electron transport	15	2	0.07	0.00197	0.2027	P	BnaAnng34010D, BnaC02g40580D
GO:0098542	defense response to other organism	628	9	2.78	0.00203	0.2027	P	BnaA03g28770D, BnaA07g16850D, BnaA07g22510D, BnaA07g31860D, BnaA07g32130D, BnaAnng17910D, BnaC05g48690D, BnaC06g22120D, BnaC06g39770D
GO:1901605	alpha-amino acid metabolic process	629	9	2.78	0.00205	0.2027	P	BnaA03g06510D, BnaA06g17510D, BnaA07g37540D, BnaA07g37550D, BnaA08g00140D, BnaA09g18890D, BnaC02g34260D, BnaC09g52280D, BnaCnng72260D
GO:0033993	response to lipid	635	9	2.81	0.00219	0.2124	P	BnaA01g01300D, BnaA03g13020D, BnaA03g35310D, BnaA05g00720D, BnaA09g20620D, BnaC01g08040D, BnaC01g29450D, BnaC06g00050D, BnaC06g32180D
GO:0005750	mitochondrial respiratory chain complex III	19	2	0.07	0.0024	0.5189	C	BnaAnng34010D, BnaC02g40580D
GO:0045275	respiratory chain complex III	19	2	0.07	0.0024	0.5189	C	BnaAnng34010D, BnaC02g40580D
GO:0009620	response to fungus	313	6	1.38	0.0028	0.2665	P	BnaA03g28770D, BnaA07g16850D, BnaA07g32130D, BnaAnng17910D, BnaC05g48690D, BnaC06g22120D
GO:0009642	response to light intensity	136	4	0.6	0.00321	0.2998	P	BnaA05g00720D, BnaA09g20620D, BnaAnng13800D, BnaAnng17910D
GO:0042542	response to hydrogen peroxide	68	3	0.3	0.00345	0.3164	P	BnaA05g00720D, BnaAnng01320D, BnaAnng13800D
GO:0048037	cofactor binding	1332	13	5.43	0.00345	0.56	F	BnaA03g06510D, BnaA03g23600D, BnaA09g15450D, BnaA09g18890D, BnaA09g28890D, BnaA09g40400D, BnaC01g01270D, BnaC02g34260D, BnaC03g26850D, BnaC04g53580D, BnaC09g51700D, BnaC09g52280D, BnaCnng78650D
GO:0005634	nucleus	6276	37	23.99	0.0035	0.5189	C	BnaA03g35310D, BnaA04g25930D, BnaA04g28060D, BnaA06g21470D, BnaA06g23210D, BnaA06g33390D, BnaA07g19140D, BnaA07g22510D, BnaA07g31860D, BnaA08g08300D, BnaA08g13860D, BnaA09g04550D, BnaA09g04650D, BnaA09g20620D, BnaA09g30360D, BnaA09g39680D, BnaA09g44290D, BnaA10g16590D, BnaAnng01320D, BnaAnng07060D, BnaAnng08390D, BnaAnng34260D, BnaC01g11370D, BnaC02g34030D, BnaC03g08560D, BnaC03g56450D, BnaC03g60…
GO:0004084	branched-chain-amino-acid transaminase activity	22	2	0.09	0.00362	0.56	F	BnaA06g37960D, BnaC05g33030D
GO:1902495	transmembrane transporter complex	24	2	0.09	0.0038	0.5189	C	BnaAnng34010D, BnaC02g40580D
GO:1990351	transporter complex	24	2	0.09	0.0038	0.5189	C	BnaAnng34010D, BnaC02g40580D
GO:0009414	response to water deprivation	335	6	1.48	0.00391	0.3487	P	BnaA03g35310D, BnaA05g00720D, BnaAnng01320D, BnaAnng17910D, BnaC04g53580D, BnaCnng23520D
GO:0043207	response to external biotic stimulus	829	10	3.67	0.00401	0.3487	P	BnaA03g28770D, BnaA07g16850D, BnaA07g22510D, BnaA07g31860D, BnaA07g32130D, BnaAnng17910D, BnaC01g29450D, BnaC05g48690D, BnaC06g22120D, BnaC06g39770D
GO:0051707	response to other organism	829	10	3.67	0.00401	0.3487	P	BnaA03g28770D, BnaA07g16850D, BnaA07g22510D, BnaA07g31860D, BnaA07g32130D, BnaAnng17910D, BnaC01g29450D, BnaC05g48690D, BnaC06g22120D, BnaC06g39770D
GO:0070469	respiratory chain	171	4	0.65	0.0043	0.5189	C	BnaA05g35970D, BnaAnng34010D, BnaC02g40580D, BnaCnng60000D
GO:0016984	ribulose-bisphosphate carboxylase activity	24	2	0.1	0.00431	0.6275	F	BnaA02g12800D, BnaC02g17150D
GO:0043648	dicarboxylic acid metabolic process	151	4	0.67	0.00465	0.3975	P	BnaA03g06510D, BnaA09g18890D, BnaC02g34260D, BnaC09g52280D
GO:0009719	response to endogenous stimulus	1753	16	7.76	0.00501	0.4212	P	BnaA01g00580D, BnaA01g01300D, BnaA03g13020D, BnaA03g35310D, BnaA05g00720D, BnaA06g25970D, BnaA07g16850D, BnaA07g19140D, BnaA08g13860D, BnaA09g20620D, BnaA09g39680D, BnaC01g11370D, BnaC01g29450D, BnaC06g00050D, BnaC06g32180D, BnaC06g39770D
GO:0009415	response to water	356	6	1.58	0.00523	0.4325	P	BnaA03g35310D, BnaA05g00720D, BnaAnng01320D, BnaAnng17910D, BnaC04g53580D, BnaCnng23520D
GO:0009737	response to abscisic acid	474	7	2.1	0.00536	0.4361	P	BnaA03g13020D, BnaA03g35310D, BnaA05g00720D, BnaA09g20620D, BnaC01g29450D, BnaC06g00050D, BnaC06g32180D
GO:0009269	response to desiccation	25	2	0.11	0.00546	0.4371	P	BnaAnng17910D, BnaCnng23520D
GO:0070069	cytochrome complex	29	2	0.11	0.0055	0.5689	C	BnaAnng34010D, BnaC02g40580D
GO:0009416	response to light stimulus	605	8	2.68	0.00573	0.4516	P	BnaA05g00720D, BnaA07g22510D, BnaA09g20620D, BnaA10g01100D, BnaAnng01320D, BnaAnng13800D, BnaAnng17910D, BnaC05g33030D
GO:0032103	positive regulation of response to external stimulus	26	2	0.12	0.0059	0.4578	P	BnaA07g22510D, BnaC04g50120D
GO:0019752	carboxylic acid metabolic process	2119	18	9.38	0.00617	0.4715	P	BnaA03g06510D, BnaA06g17510D, BnaA06g37960D, BnaA07g22510D, BnaA07g37540D, BnaA07g37550D, BnaA08g00140D, BnaA09g15450D, BnaA09g18890D, BnaA10g01100D, BnaC02g34260D, BnaC02g42660D, BnaC03g26850D, BnaC05g33030D, BnaC09g20710D, BnaC09g51700D, BnaC09g52280D, BnaCnng72260D
GO:0017089	glycolipid transporter activity	29	2	0.12	0.00625	0.7749	F	BnaA07g27260D, BnaC06g30250D
GO:0051861	glycolipid binding	29	2	0.12	0.00625	0.7749	F	BnaA07g27260D, BnaC06g30250D
GO:0042773	ATP synthesis coupled electron transport	27	2	0.12	0.00635	0.4781	P	BnaAnng34010D, BnaC02g40580D
GO:0090304	nucleic acid metabolic process	6915	44	30.6	0.00653	0.4806	P	BnaA01g09500D, BnaA01g13440D, BnaA02g36020D, BnaA03g35310D, BnaA04g23480D, BnaA04g25930D, BnaA06g21470D, BnaA06g23210D, BnaA06g26690D, BnaA06g33390D, BnaA07g12300D, BnaA07g16850D, BnaA07g19140D, BnaA07g22510D, BnaA07g31860D, BnaA08g08300D, BnaA08g13860D, BnaA09g04650D, BnaA09g30360D, BnaA09g39680D, BnaA09g44290D, BnaA10g16590D, BnaAnng01320D, BnaAnng07060D, BnaAnng34260D, BnaC01g11370D, BnaC03g60…
GO:0008289	lipid binding	404	6	1.65	0.00654	0.7749	F	BnaA03g11970D, BnaA07g27260D, BnaC01g00970D, BnaC03g61020D, BnaC04g37720D, BnaC06g30250D
GO:0003676	nucleic acid binding	9158	52	37.35	0.00666	0.7749	F	BnaA01g09500D, BnaA01g13440D, BnaA01g26030D, BnaA03g35310D, BnaA04g23480D, BnaA04g25930D, BnaA05g00710D, BnaA05g25010D, BnaA05g30870D, BnaA06g21470D, BnaA06g23210D, BnaA06g26690D, BnaA06g33390D, BnaA07g16850D, BnaA07g22510D, BnaA07g31860D, BnaA08g08300D, BnaA08g13860D, BnaA09g04650D, BnaA09g30360D, BnaA09g39030D, BnaA09g44290D, BnaA10g16590D, BnaA10g25850D, BnaAnng01320D, BnaAnng07060D, BnaAnng34…
GO:0001906	cell killing	28	2	0.12	0.00682	0.4806	P	BnaA07g32130D, BnaC06g22120D
GO:0031640	killing of cells of other organism	28	2	0.12	0.00682	0.4806	P	BnaA07g32130D, BnaC06g22120D
GO:0044364	disruption of cells of other organism	28	2	0.12	0.00682	0.4806	P	BnaA07g32130D, BnaC06g22120D
GO:0009314	response to radiation	624	8	2.76	0.00686	0.4806	P	BnaA05g00720D, BnaA07g22510D, BnaA09g20620D, BnaA10g01100D, BnaAnng01320D, BnaAnng13800D, BnaAnng17910D, BnaC05g33030D
GO:0008083	growth factor activity	31	2	0.13	0.00712	0.7749	F	BnaA04g13330D, BnaC04g35420D
GO:0046189	phenol-containing compound biosynthetic process	29	2	0.13	0.00731	0.4983	P	BnaA07g22510D, BnaC06g32180D
GO:0046836	glycolipid transport	29	2	0.13	0.00731	0.4983	P	BnaA07g27260D, BnaC06g30250D
GO:0009651	response to salt stress	513	7	2.27	0.00812	0.54	P	BnaA03g35310D, BnaA05g00720D, BnaA06g11320D, BnaC01g29450D, BnaC04g53580D, BnaC06g00050D, BnaC06g32180D
GO:0006119	oxidative phosphorylation	31	2	0.14	0.00832	0.54	P	BnaAnng34010D, BnaC02g40580D
GO:0009853	photorespiration	31	2	0.14	0.00832	0.54	P	BnaA02g12800D, BnaC02g17150D
GO:0043436	oxoacid metabolic process	2185	18	9.67	0.00835	0.54	P	BnaA03g06510D, BnaA06g17510D, BnaA06g37960D, BnaA07g22510D, BnaA07g37540D, BnaA07g37550D, BnaA08g00140D, BnaA09g15450D, BnaA09g18890D, BnaA10g01100D, BnaC02g34260D, BnaC02g42660D, BnaC03g26850D, BnaC05g33030D, BnaC09g20710D, BnaC09g51700D, BnaC09g52280D, BnaCnng72260D
GO:0006082	organic acid metabolic process	2189	18	9.69	0.0085	0.5427	P	BnaA03g06510D, BnaA06g17510D, BnaA06g37960D, BnaA07g22510D, BnaA07g37540D, BnaA07g37550D, BnaA08g00140D, BnaA09g15450D, BnaA09g18890D, BnaA10g01100D, BnaC02g34260D, BnaC02g42660D, BnaC03g26850D, BnaC05g33030D, BnaC09g20710D, BnaC09g51700D, BnaC09g52280D, BnaCnng72260D
GO:0065007	biological regulation	9259	55	40.97	0.00895	0.5643	P	BnaA01g13440D, BnaA02g35870D, BnaA03g35310D, BnaA04g00270D, BnaA04g23480D, BnaA04g25930D, BnaA06g21470D, BnaA06g23210D, BnaA06g26690D, BnaA06g33390D, BnaA07g08330D, BnaA07g12300D, BnaA07g16850D, BnaA07g19140D, BnaA07g22510D, BnaA07g31860D, BnaA07g32130D, BnaA08g08300D, BnaA08g13860D, BnaA09g04650D, BnaA09g20620D, BnaA09g30360D, BnaA09g39680D, BnaA09g40400D, BnaA09g44290D, BnaA10g16590D, BnaAnng01…
GO:0009607	response to biotic stimulus	938	10	4.15	0.00923	0.5748	P	BnaA03g28770D, BnaA07g16850D, BnaA07g22510D, BnaA07g31860D, BnaA07g32130D, BnaAnng17910D, BnaC01g29450D, BnaC05g48690D, BnaC06g22120D, BnaC06g39770D

## Sheet: mclust3
GO.ID	Term	Annotated	Count	Expected	p-value	q-value	Aspect	Genes
GO:0044444	cytoplasmic part	8422	1178	720.9	1e-30	3.291e-29	C	BnaA01g00010D, BnaA01g01470D, BnaA01g01700D, BnaA01g02070D, BnaA01g03150D, BnaA01g03340D, BnaA01g03840D, BnaA01g04790D, BnaA01g05530D, BnaA01g05610D, BnaA01g07330D, BnaA01g07620D, BnaA01g07910D, BnaA01g08080D, BnaA01g08920D, BnaA01g09270D, BnaA01g09620D, BnaA01g10160D, BnaA01g11840D, BnaA01g12110D, BnaA01g13670D, BnaA01g14450D, BnaA01g16440D, BnaA01g17450D, BnaA01g17570D, BnaA01g17630D, BnaA01g21…
GO:0005737	cytoplasm	9620	1294	823.45	1e-30	3.291e-29	C	BnaA01g00010D, BnaA01g00970D, BnaA01g01470D, BnaA01g01700D, BnaA01g02070D, BnaA01g03150D, BnaA01g03340D, BnaA01g03840D, BnaA01g04790D, BnaA01g05530D, BnaA01g05610D, BnaA01g07330D, BnaA01g07620D, BnaA01g07910D, BnaA01g08080D, BnaA01g08240D, BnaA01g08920D, BnaA01g09270D, BnaA01g09620D, BnaA01g10160D, BnaA01g11840D, BnaA01g12110D, BnaA01g13670D, BnaA01g14450D, BnaA01g16440D, BnaA01g17450D, BnaA01g17…
GO:0009507	chloroplast	2276	437	194.82	1e-30	3.291e-29	C	BnaA01g03840D, BnaA01g07910D, BnaA01g09270D, BnaA01g11840D, BnaA01g13670D, BnaA01g14450D, BnaA01g16440D, BnaA01g17450D, BnaA01g17630D, BnaA01g21560D, BnaA01g21990D, BnaA01g22440D, BnaA01g24440D, BnaA01g30370D, BnaA01g33350D, BnaA01g34070D, BnaA02g01980D, BnaA02g02350D, BnaA02g03760D, BnaA02g05940D, BnaA02g12090D, BnaA02g13970D, BnaA02g14850D, BnaA02g18780D, BnaA02g23340D, BnaA02g27070D, BnaA02g28…
GO:0009536	plastid	2387	445	204.32	1e-30	3.291e-29	C	BnaA01g03840D, BnaA01g07910D, BnaA01g09270D, BnaA01g11840D, BnaA01g13670D, BnaA01g14450D, BnaA01g16440D, BnaA01g17450D, BnaA01g17630D, BnaA01g21560D, BnaA01g21990D, BnaA01g22440D, BnaA01g24440D, BnaA01g30370D, BnaA01g33350D, BnaA01g33620D, BnaA01g34070D, BnaA02g01980D, BnaA02g02350D, BnaA02g03760D, BnaA02g05940D, BnaA02g12090D, BnaA02g13970D, BnaA02g14850D, BnaA02g18780D, BnaA02g23340D, BnaA02g27…
GO:0044435	plastid part	1263	281	108.11	1e-30	3.291e-29	C	BnaA01g14450D, BnaA01g16440D, BnaA01g17450D, BnaA01g17630D, BnaA01g21560D, BnaA01g24440D, BnaA01g33620D, BnaA02g02350D, BnaA02g05940D, BnaA02g14850D, BnaA02g18780D, BnaA02g23340D, BnaA02g35040D, BnaA03g00260D, BnaA03g00280D, BnaA03g00350D, BnaA03g03750D, BnaA03g04030D, BnaA03g04200D, BnaA03g17450D, BnaA03g17570D, BnaA03g20540D, BnaA03g21100D, BnaA03g26930D, BnaA03g28400D, BnaA03g32840D, BnaA03g35…
GO:0005623	cell	18756	1986	1605.47	1e-30	3.291e-29	C	BnaA01g00010D, BnaA01g00360D, BnaA01g00930D, BnaA01g00970D, BnaA01g01430D, BnaA01g01470D, BnaA01g01700D, BnaA01g02070D, BnaA01g02250D, BnaA01g02580D, BnaA01g03150D, BnaA01g03340D, BnaA01g03840D, BnaA01g04790D, BnaA01g05530D, BnaA01g05610D, BnaA01g05660D, BnaA01g06750D, BnaA01g07330D, BnaA01g07620D, BnaA01g07830D, BnaA01g07910D, BnaA01g08080D, BnaA01g08160D, BnaA01g08240D, BnaA01g08260D, BnaA01g08…
GO:0044434	chloroplast part	1241	275	106.23	1e-30	3.291e-29	C	BnaA01g14450D, BnaA01g16440D, BnaA01g17450D, BnaA01g17630D, BnaA01g21560D, BnaA01g24440D, BnaA02g02350D, BnaA02g05940D, BnaA02g14850D, BnaA02g18780D, BnaA02g23340D, BnaA02g35040D, BnaA03g00260D, BnaA03g00280D, BnaA03g00350D, BnaA03g03750D, BnaA03g04030D, BnaA03g04200D, BnaA03g17450D, BnaA03g17570D, BnaA03g20540D, BnaA03g21100D, BnaA03g26930D, BnaA03g28400D, BnaA03g32840D, BnaA03g35140D, BnaA03g36…
GO:0044422	organelle part	5008	719	428.67	1e-30	3.291e-29	C	BnaA01g00010D, BnaA01g02070D, BnaA01g03340D, BnaA01g08920D, BnaA01g09620D, BnaA01g12110D, BnaA01g13670D, BnaA01g14450D, BnaA01g16440D, BnaA01g17450D, BnaA01g17630D, BnaA01g21560D, BnaA01g23850D, BnaA01g24440D, BnaA01g31170D, BnaA01g33350D, BnaA01g33620D, BnaA02g01270D, BnaA02g01980D, BnaA02g02350D, BnaA02g02630D, BnaA02g05940D, BnaA02g06670D, BnaA02g06690D, BnaA02g09410D, BnaA02g11800D, BnaA02g12…
GO:0044446	intracellular organelle part	5003	718	428.24	1e-30	3.291e-29	C	BnaA01g00010D, BnaA01g02070D, BnaA01g03340D, BnaA01g08920D, BnaA01g09620D, BnaA01g12110D, BnaA01g13670D, BnaA01g14450D, BnaA01g16440D, BnaA01g17450D, BnaA01g17630D, BnaA01g21560D, BnaA01g23850D, BnaA01g24440D, BnaA01g31170D, BnaA01g33350D, BnaA01g33620D, BnaA02g01270D, BnaA02g01980D, BnaA02g02350D, BnaA02g02630D, BnaA02g05940D, BnaA02g06670D, BnaA02g06690D, BnaA02g09410D, BnaA02g11800D, BnaA02g12…
GO:0044464	cell part	18359	1945	1571.49	1e-30	3.291e-29	C	BnaA01g00010D, BnaA01g00360D, BnaA01g00970D, BnaA01g01430D, BnaA01g01470D, BnaA01g01700D, BnaA01g02070D, BnaA01g02250D, BnaA01g02580D, BnaA01g03150D, BnaA01g03340D, BnaA01g03840D, BnaA01g04790D, BnaA01g05530D, BnaA01g05610D, BnaA01g05660D, BnaA01g06750D, BnaA01g07330D, BnaA01g07620D, BnaA01g07830D, BnaA01g07910D, BnaA01g08080D, BnaA01g08240D, BnaA01g08260D, BnaA01g08530D, BnaA01g08920D, BnaA01g09…
GO:0005622	intracellular	16659	1802	1425.97	1e-30	3.291e-29	C	BnaA01g00010D, BnaA01g00360D, BnaA01g00970D, BnaA01g01470D, BnaA01g01700D, BnaA01g02070D, BnaA01g02250D, BnaA01g02580D, BnaA01g03150D, BnaA01g03340D, BnaA01g03840D, BnaA01g04790D, BnaA01g05530D, BnaA01g05610D, BnaA01g07330D, BnaA01g07620D, BnaA01g07830D, BnaA01g07910D, BnaA01g08080D, BnaA01g08240D, BnaA01g08260D, BnaA01g08530D, BnaA01g08920D, BnaA01g09270D, BnaA01g09620D, BnaA01g10160D, BnaA01g11…
GO:0044424	intracellular part	15614	1708	1336.52	1e-30	3.291e-29	C	BnaA01g00010D, BnaA01g00360D, BnaA01g00970D, BnaA01g01470D, BnaA01g01700D, BnaA01g02070D, BnaA01g03150D, BnaA01g03340D, BnaA01g03840D, BnaA01g04790D, BnaA01g05530D, BnaA01g05610D, BnaA01g07330D, BnaA01g07620D, BnaA01g07910D, BnaA01g08080D, BnaA01g08240D, BnaA01g08260D, BnaA01g08530D, BnaA01g08920D, BnaA01g09270D, BnaA01g09620D, BnaA01g10160D, BnaA01g11840D, BnaA01g12110D, BnaA01g13670D, BnaA01g14…
GO:0043228	non-membrane-bounded organelle	2615	442	223.84	1e-30	3.291e-29	C	BnaA01g01470D, BnaA01g03150D, BnaA01g08080D, BnaA01g08920D, BnaA01g23850D, BnaA01g32660D, BnaA01g33350D, BnaA01g33400D, BnaA01g33620D, BnaA02g03760D, BnaA02g06670D, BnaA02g06690D, BnaA02g06730D, BnaA02g09540D, BnaA02g13060D, BnaA02g17550D, BnaA02g17620D, BnaA02g18970D, BnaA02g27070D, BnaA02g28660D, BnaA02g29080D, BnaA02g29450D, BnaA02g30070D, BnaA02g34890D, BnaA02g36040D, BnaA03g00720D, BnaA03g01…
GO:0043232	intracellular non-membrane-bounded organelle	2615	442	223.84	1e-30	3.291e-29	C	BnaA01g01470D, BnaA01g03150D, BnaA01g08080D, BnaA01g08920D, BnaA01g23850D, BnaA01g32660D, BnaA01g33350D, BnaA01g33400D, BnaA01g33620D, BnaA02g03760D, BnaA02g06670D, BnaA02g06690D, BnaA02g06730D, BnaA02g09540D, BnaA02g13060D, BnaA02g17550D, BnaA02g17620D, BnaA02g18970D, BnaA02g27070D, BnaA02g28660D, BnaA02g29080D, BnaA02g29450D, BnaA02g30070D, BnaA02g34890D, BnaA02g36040D, BnaA03g00720D, BnaA03g01…
GO:0009526	plastid envelope	550	157	47.08	1e-30	3.291e-29	C	BnaA01g14450D, BnaA01g16440D, BnaA01g17630D, BnaA02g02350D, BnaA02g14850D, BnaA02g23340D, BnaA03g00280D, BnaA03g00350D, BnaA03g04030D, BnaA03g17450D, BnaA03g17570D, BnaA03g26930D, BnaA03g28400D, BnaA03g32840D, BnaA03g35140D, BnaA03g38220D, BnaA03g48400D, BnaA03g55090D, BnaA03g55930D, BnaA03g56040D, BnaA04g00110D, BnaA04g04350D, BnaA04g05910D, BnaA04g07450D, BnaA04g09900D, BnaA04g10710D, BnaA04g12…
GO:0009941	chloroplast envelope	529	153	45.28	1e-30	3.291e-29	C	BnaA01g14450D, BnaA01g16440D, BnaA01g17630D, BnaA02g02350D, BnaA02g14850D, BnaA02g23340D, BnaA03g00280D, BnaA03g00350D, BnaA03g04030D, BnaA03g17450D, BnaA03g17570D, BnaA03g26930D, BnaA03g28400D, BnaA03g32840D, BnaA03g35140D, BnaA03g38220D, BnaA03g48400D, BnaA03g55090D, BnaA03g55930D, BnaA03g56040D, BnaA04g00110D, BnaA04g05910D, BnaA04g07450D, BnaA04g09900D, BnaA04g10710D, BnaA04g12100D, BnaA04g12…
GO:0009532	plastid stroma	654	171	55.98	1e-30	3.291e-29	C	BnaA01g14450D, BnaA01g17450D, BnaA01g17630D, BnaA01g21560D, BnaA01g33620D, BnaA02g02350D, BnaA02g05940D, BnaA02g18780D, BnaA02g35040D, BnaA03g00260D, BnaA03g03750D, BnaA03g04200D, BnaA03g17570D, BnaA03g20540D, BnaA03g26930D, BnaA03g32840D, BnaA03g35140D, BnaA03g36910D, BnaA03g38220D, BnaA03g41760D, BnaA03g42290D, BnaA03g48400D, BnaA03g55880D, BnaA03g55930D, BnaA03g56040D, BnaA03g57160D, BnaA03g59…
GO:0009570	chloroplast stroma	638	166	54.61	1e-30	3.291e-29	C	BnaA01g14450D, BnaA01g17450D, BnaA01g17630D, BnaA01g21560D, BnaA02g02350D, BnaA02g05940D, BnaA02g18780D, BnaA02g35040D, BnaA03g00260D, BnaA03g03750D, BnaA03g04200D, BnaA03g17570D, BnaA03g20540D, BnaA03g26930D, BnaA03g32840D, BnaA03g35140D, BnaA03g36910D, BnaA03g38220D, BnaA03g41760D, BnaA03g42290D, BnaA03g48400D, BnaA03g55880D, BnaA03g55930D, BnaA03g56040D, BnaA03g57160D, BnaA03g59020D, BnaA04g00…
GO:0005840	ribosome	1342	266	114.87	1e-30	3.291e-29	C	BnaA01g01470D, BnaA01g03150D, BnaA01g08080D, BnaA01g08920D, BnaA01g23850D, BnaA01g32660D, BnaA01g33350D, BnaA01g33400D, BnaA02g03760D, BnaA02g06730D, BnaA02g09540D, BnaA02g18970D, BnaA02g27070D, BnaA02g28660D, BnaA02g29080D, BnaA02g29450D, BnaA02g36040D, BnaA03g00720D, BnaA03g01080D, BnaA03g01450D, BnaA03g03540D, BnaA03g03640D, BnaA03g04820D, BnaA03g05300D, BnaA03g05840D, BnaA03g06760D, BnaA03g10…
GO:0032991	macromolecular complex	4271	598	365.59	1e-30	3.291e-29	C	BnaA01g00010D, BnaA01g01470D, BnaA01g03150D, BnaA01g05610D, BnaA01g08080D, BnaA01g08260D, BnaA01g08530D, BnaA01g08920D, BnaA01g18470D, BnaA01g23050D, BnaA01g23850D, BnaA01g31170D, BnaA01g32660D, BnaA01g33350D, BnaA01g33400D, BnaA01g35650D, BnaA01g35660D, BnaA02g01270D, BnaA02g03760D, BnaA02g06670D, BnaA02g06690D, BnaA02g06730D, BnaA02g09540D, BnaA02g13060D, BnaA02g13320D, BnaA02g16890D, BnaA02g18…
GO:0043226	organelle	13372	1467	1144.61	1e-30	3.291e-29	C	BnaA01g00010D, BnaA01g00360D, BnaA01g01470D, BnaA01g01700D, BnaA01g02070D, BnaA01g03150D, BnaA01g03340D, BnaA01g03840D, BnaA01g04790D, BnaA01g07330D, BnaA01g07620D, BnaA01g07910D, BnaA01g08080D, BnaA01g08920D, BnaA01g09270D, BnaA01g09620D, BnaA01g10160D, BnaA01g11840D, BnaA01g12110D, BnaA01g13670D, BnaA01g14450D, BnaA01g16440D, BnaA01g17450D, BnaA01g17570D, BnaA01g17630D, BnaA01g21560D, BnaA01g21…
GO:0043229	intracellular organelle	13362	1466	1143.75	1e-30	3.291e-29	C	BnaA01g00010D, BnaA01g00360D, BnaA01g01470D, BnaA01g01700D, BnaA01g02070D, BnaA01g03150D, BnaA01g03340D, BnaA01g03840D, BnaA01g04790D, BnaA01g07330D, BnaA01g07620D, BnaA01g07910D, BnaA01g08080D, BnaA01g08920D, BnaA01g09270D, BnaA01g09620D, BnaA01g10160D, BnaA01g11840D, BnaA01g12110D, BnaA01g13670D, BnaA01g14450D, BnaA01g16440D, BnaA01g17450D, BnaA01g17570D, BnaA01g17630D, BnaA01g21560D, BnaA01g21…
GO:0030529	ribonucleoprotein complex	1625	280	139.1	1.2e-30	3.777e-29	C	BnaA01g01470D, BnaA01g03150D, BnaA01g08080D, BnaA01g08920D, BnaA01g23850D, BnaA01g32660D, BnaA01g33350D, BnaA01g33400D, BnaA02g03760D, BnaA02g06730D, BnaA02g09540D, BnaA02g18970D, BnaA02g27070D, BnaA02g28660D, BnaA02g29080D, BnaA02g29450D, BnaA02g36040D, BnaA03g00720D, BnaA03g01080D, BnaA03g01450D, BnaA03g03540D, BnaA03g03640D, BnaA03g04820D, BnaA03g05300D, BnaA03g05840D, BnaA03g06760D, BnaA03g10…
GO:0031967	organelle envelope	1077	209	92.19	7.1e-30	2.142e-28	C	BnaA01g12110D, BnaA01g14450D, BnaA01g16440D, BnaA01g17630D, BnaA02g02350D, BnaA02g14850D, BnaA02g23340D, BnaA02g25560D, BnaA03g00280D, BnaA03g00350D, BnaA03g02620D, BnaA03g02630D, BnaA03g04030D, BnaA03g13600D, BnaA03g15140D, BnaA03g17450D, BnaA03g17570D, BnaA03g26930D, BnaA03g27530D, BnaA03g28400D, BnaA03g32840D, BnaA03g35140D, BnaA03g38220D, BnaA03g48400D, BnaA03g49560D, BnaA03g54340D, BnaA03g55…
GO:0031975	envelope	1079	209	92.36	9.2e-30	2.664e-28	C	BnaA01g12110D, BnaA01g14450D, BnaA01g16440D, BnaA01g17630D, BnaA02g02350D, BnaA02g14850D, BnaA02g23340D, BnaA02g25560D, BnaA03g00280D, BnaA03g00350D, BnaA03g02620D, BnaA03g02630D, BnaA03g04030D, BnaA03g13600D, BnaA03g15140D, BnaA03g17450D, BnaA03g17570D, BnaA03g26930D, BnaA03g27530D, BnaA03g28400D, BnaA03g32840D, BnaA03g35140D, BnaA03g38220D, BnaA03g48400D, BnaA03g49560D, BnaA03g54340D, BnaA03g55…
GO:0003735	structural constituent of ribosome	1236	239	93.33	1e-30	1.238e-27	F	BnaA01g01470D, BnaA01g03150D, BnaA01g08080D, BnaA01g08920D, BnaA01g23850D, BnaA01g32660D, BnaA01g33350D, BnaA01g33400D, BnaA02g03760D, BnaA02g06730D, BnaA02g09540D, BnaA02g18970D, BnaA02g28660D, BnaA02g29080D, BnaA02g29450D, BnaA02g36040D, BnaA03g00720D, BnaA03g01080D, BnaA03g01450D, BnaA03g03540D, BnaA03g04820D, BnaA03g05300D, BnaA03g05840D, BnaA03g06760D, BnaA03g10640D, BnaA03g10670D, BnaA03g13…
GO:0005198	structural molecule activity	1407	256	106.24	1e-30	1.238e-27	F	BnaA01g01470D, BnaA01g03150D, BnaA01g05610D, BnaA01g08080D, BnaA01g08920D, BnaA01g23850D, BnaA01g31170D, BnaA01g32660D, BnaA01g33350D, BnaA01g33400D, BnaA02g03760D, BnaA02g06730D, BnaA02g09540D, BnaA02g18970D, BnaA02g28660D, BnaA02g29080D, BnaA02g29450D, BnaA02g36040D, BnaA03g00720D, BnaA03g01080D, BnaA03g01450D, BnaA03g03540D, BnaA03g04820D, BnaA03g05300D, BnaA03g05840D, BnaA03g06760D, BnaA03g10…
GO:1901566	organonitrogen compound biosynthetic process	3101	470	259.9	1e-30	2.522e-27	P	BnaA01g01470D, BnaA01g03150D, BnaA01g07830D, BnaA01g08080D, BnaA01g08240D, BnaA01g08920D, BnaA01g09270D, BnaA01g15630D, BnaA01g17450D, BnaA01g21560D, BnaA01g23850D, BnaA01g32400D, BnaA01g32660D, BnaA01g33350D, BnaA01g33400D, BnaA01g33520D, BnaA01g34070D, BnaA01g34990D, BnaA02g03140D, BnaA02g03760D, BnaA02g05940D, BnaA02g06730D, BnaA02g09540D, BnaA02g12430D, BnaA02g18970D, BnaA02g28660D, BnaA02g29…
GO:1901564	organonitrogen compound metabolic process	4218	590	353.52	1e-30	2.522e-27	P	BnaA01g00010D, BnaA01g01470D, BnaA01g03150D, BnaA01g05660D, BnaA01g07620D, BnaA01g07830D, BnaA01g08080D, BnaA01g08240D, BnaA01g08920D, BnaA01g09270D, BnaA01g13990D, BnaA01g15630D, BnaA01g17450D, BnaA01g21560D, BnaA01g23850D, BnaA01g32400D, BnaA01g32660D, BnaA01g33350D, BnaA01g33400D, BnaA01g33410D, BnaA01g33520D, BnaA01g34070D, BnaA01g34980D, BnaA01g34990D, BnaA02g03140D, BnaA02g03760D, BnaA02g05…
GO:0009579	thylakoid	696	151	59.58	5.8e-27	1.615e-25	C	BnaA01g08260D, BnaA01g14450D, BnaA01g16440D, BnaA01g18470D, BnaA01g24440D, BnaA01g34070D, BnaA02g02350D, BnaA02g13320D, BnaA02g34760D, BnaA03g00260D, BnaA03g00350D, BnaA03g04200D, BnaA03g21100D, BnaA03g38220D, BnaA03g39650D, BnaA03g41760D, BnaA03g55000D, BnaA03g55930D, BnaA03g56040D, BnaA03g57160D, BnaA04g00110D, BnaA04g00760D, BnaA04g02660D, BnaA04g07250D, BnaA04g07450D, BnaA04g10710D, BnaA04g12…
GO:0006412	translation	1820	289	152.54	6.3e-27	1.059e-23	P	BnaA01g01470D, BnaA01g03150D, BnaA01g07830D, BnaA01g08080D, BnaA01g08920D, BnaA01g17450D, BnaA01g23850D, BnaA01g32660D, BnaA01g33350D, BnaA01g33400D, BnaA01g33520D, BnaA02g03760D, BnaA02g05940D, BnaA02g06730D, BnaA02g09540D, BnaA02g18970D, BnaA02g28660D, BnaA02g29080D, BnaA02g29450D, BnaA02g30540D, BnaA02g36040D, BnaA03g00720D, BnaA03g01080D, BnaA03g01450D, BnaA03g03540D, BnaA03g03640D, BnaA03g04…
GO:0043603	cellular amide metabolic process	2066	315	173.16	3e-26	3.228e-23	P	BnaA01g00010D, BnaA01g01470D, BnaA01g03150D, BnaA01g05660D, BnaA01g07620D, BnaA01g07830D, BnaA01g08080D, BnaA01g08920D, BnaA01g17450D, BnaA01g23850D, BnaA01g32660D, BnaA01g33350D, BnaA01g33400D, BnaA01g33520D, BnaA02g03760D, BnaA02g05940D, BnaA02g06730D, BnaA02g09540D, BnaA02g18970D, BnaA02g19000D, BnaA02g23500D, BnaA02g28660D, BnaA02g29080D, BnaA02g29450D, BnaA02g30540D, BnaA02g36040D, BnaA03g00…
GO:0043043	peptide biosynthetic process	1847	290	154.8	3.2e-26	3.228e-23	P	BnaA01g01470D, BnaA01g03150D, BnaA01g07830D, BnaA01g08080D, BnaA01g08920D, BnaA01g17450D, BnaA01g23850D, BnaA01g32660D, BnaA01g33350D, BnaA01g33400D, BnaA01g33520D, BnaA02g03760D, BnaA02g05940D, BnaA02g06730D, BnaA02g09540D, BnaA02g18970D, BnaA02g28660D, BnaA02g29080D, BnaA02g29450D, BnaA02g30540D, BnaA02g36040D, BnaA03g00720D, BnaA03g01080D, BnaA03g01450D, BnaA03g03540D, BnaA03g03640D, BnaA03g04…
GO:0006518	peptide metabolic process	1926	297	161.42	1.5e-25	1.081e-22	P	BnaA01g00010D, BnaA01g01470D, BnaA01g03150D, BnaA01g05660D, BnaA01g07620D, BnaA01g07830D, BnaA01g08080D, BnaA01g08920D, BnaA01g17450D, BnaA01g23850D, BnaA01g32660D, BnaA01g33350D, BnaA01g33400D, BnaA01g33520D, BnaA02g03760D, BnaA02g05940D, BnaA02g06730D, BnaA02g09540D, BnaA02g18970D, BnaA02g28660D, BnaA02g29080D, BnaA02g29450D, BnaA02g30540D, BnaA02g36040D, BnaA03g00720D, BnaA03g01080D, BnaA03g01…
GO:0043604	amide biosynthetic process	1926	297	161.42	1.5e-25	1.081e-22	P	BnaA01g01470D, BnaA01g03150D, BnaA01g07830D, BnaA01g08080D, BnaA01g08920D, BnaA01g17450D, BnaA01g23850D, BnaA01g32660D, BnaA01g33350D, BnaA01g33400D, BnaA01g33520D, BnaA02g03760D, BnaA02g05940D, BnaA02g06730D, BnaA02g09540D, BnaA02g18970D, BnaA02g28660D, BnaA02g29080D, BnaA02g29450D, BnaA02g30540D, BnaA02g36040D, BnaA03g00720D, BnaA03g01080D, BnaA03g01450D, BnaA03g03540D, BnaA03g03640D, BnaA03g04…
GO:0044281	small molecule metabolic process	3373	441	282.7	2.8e-22	1.765e-19	P	BnaA01g01700D, BnaA01g03840D, BnaA01g07910D, BnaA01g08240D, BnaA01g13990D, BnaA01g14400D, BnaA01g15630D, BnaA01g21560D, BnaA01g22440D, BnaA01g32860D, BnaA01g32870D, BnaA01g33410D, BnaA01g33520D, BnaA01g34070D, BnaA01g34990D, BnaA02g00100D, BnaA02g03140D, BnaA02g05940D, BnaA02g12140D, BnaA02g12430D, BnaA02g13230D, BnaA02g16170D, BnaA02g16200D, BnaA02g16890D, BnaA02g17670D, BnaA02g19000D, BnaA02g19…
GO:0003824	catalytic activity	23250	2040	1755.58	4.1e-22	3.383e-19	F	BnaA01g00010D, BnaA01g00360D, BnaA01g00970D, BnaA01g01070D, BnaA01g01360D, BnaA01g01430D, BnaA01g01660D, BnaA01g01700D, BnaA01g03070D, BnaA01g03810D, BnaA01g03840D, BnaA01g05080D, BnaA01g05530D, BnaA01g05660D, BnaA01g05670D, BnaA01g06750D, BnaA01g06830D, BnaA01g07620D, BnaA01g07910D, BnaA01g08020D, BnaA01g08160D, BnaA01g08240D, BnaA01g09270D, BnaA01g09480D, BnaA01g10340D, BnaA01g10620D, BnaA01g11…
GO:0044427	chromosomal part	334	78	28.59	2e-16	5.363e-15	C	BnaA02g06670D, BnaA02g06690D, BnaA02g13060D, BnaA02g30070D, BnaA03g02300D, BnaA03g02890D, BnaA03g03080D, BnaA03g03180D, BnaA03g09170D, BnaA03g09200D, BnaA03g10630D, BnaA03g17280D, BnaA03g22040D, BnaA04g11460D, BnaA04g17710D, BnaA04g23340D, BnaA05g06960D, BnaA05g31740D, BnaA05g35190D, BnaA06g04320D, BnaA06g04690D, BnaA06g05170D, BnaA06g24950D, BnaA06g28630D, BnaA06g35140D, BnaA07g26350D, BnaA07g27…
GO:0044436	thylakoid part	580	112	49.65	2.3e-16	5.947e-15	C	BnaA01g08260D, BnaA01g16440D, BnaA01g18470D, BnaA01g24440D, BnaA01g34070D, BnaA02g02350D, BnaA02g13320D, BnaA02g34760D, BnaA03g00260D, BnaA03g00350D, BnaA03g04200D, BnaA03g21100D, BnaA03g39650D, BnaA03g55000D, BnaA03g56040D, BnaA03g57160D, BnaA04g00760D, BnaA04g02660D, BnaA04g07250D, BnaA04g07450D, BnaA04g12800D, BnaA04g17660D, BnaA05g05540D, BnaA05g11890D, BnaA05g23630D, BnaA05g33830D, BnaA05g33…
GO:0034357	photosynthetic membrane	556	108	47.59	5.2e-16	1.298e-14	C	BnaA01g08260D, BnaA01g16440D, BnaA01g18470D, BnaA01g24440D, BnaA02g02350D, BnaA02g13320D, BnaA02g34760D, BnaA03g00260D, BnaA03g00350D, BnaA03g04200D, BnaA03g21100D, BnaA03g39650D, BnaA03g55000D, BnaA03g56040D, BnaA03g57160D, BnaA04g00760D, BnaA04g02660D, BnaA04g07250D, BnaA04g07450D, BnaA04g12800D, BnaA04g17660D, BnaA05g05540D, BnaA05g11890D, BnaA05g23630D, BnaA05g33830D, BnaA05g33860D, BnaA06g01…
GO:0048046	apoplast	405	87	34.67	8.2e-16	1.979e-14	C	BnaA01g01700D, BnaA01g05660D, BnaA01g06750D, BnaA01g13670D, BnaA02g13970D, BnaA03g03440D, BnaA03g25760D, BnaA03g28400D, BnaA03g32690D, BnaA03g35140D, BnaA03g56040D, BnaA04g00110D, BnaA04g04140D, BnaA04g04350D, BnaA04g04550D, BnaA04g07450D, BnaA05g02260D, BnaA05g06610D, BnaA05g07550D, BnaA05g13740D, BnaA05g14590D, BnaA05g25150D, BnaA05g29170D, BnaA05g36890D, BnaA06g16270D, BnaA06g23560D, BnaA07g12…
GO:0043227	membrane-bounded organelle	11765	1205	1007.06	1.1e-15	2.569e-14	C	BnaA01g00010D, BnaA01g00360D, BnaA01g01700D, BnaA01g02070D, BnaA01g03340D, BnaA01g03840D, BnaA01g04790D, BnaA01g07330D, BnaA01g07620D, BnaA01g07910D, BnaA01g08920D, BnaA01g09270D, BnaA01g09620D, BnaA01g10160D, BnaA01g11840D, BnaA01g12110D, BnaA01g13670D, BnaA01g14450D, BnaA01g16440D, BnaA01g17450D, BnaA01g17570D, BnaA01g17630D, BnaA01g21560D, BnaA01g21990D, BnaA01g22440D, BnaA01g24440D, BnaA01g30…
GO:0043231	intracellular membrane-bounded organelle	11759	1204	1006.54	1.2e-15	2.715e-14	C	BnaA01g00010D, BnaA01g00360D, BnaA01g01700D, BnaA01g02070D, BnaA01g03340D, BnaA01g03840D, BnaA01g04790D, BnaA01g07330D, BnaA01g07620D, BnaA01g07910D, BnaA01g08920D, BnaA01g09270D, BnaA01g09620D, BnaA01g10160D, BnaA01g11840D, BnaA01g12110D, BnaA01g13670D, BnaA01g14450D, BnaA01g16440D, BnaA01g17450D, BnaA01g17570D, BnaA01g17630D, BnaA01g21560D, BnaA01g21990D, BnaA01g22440D, BnaA01g24440D, BnaA01g30…
GO:0044711	single-organism biosynthetic process	2730	351	228.81	1.2e-16	6.725e-14	P	BnaA01g03840D, BnaA01g05080D, BnaA01g07910D, BnaA01g09270D, BnaA01g13990D, BnaA01g14400D, BnaA01g15630D, BnaA01g21560D, BnaA01g22440D, BnaA01g32870D, BnaA01g33130D, BnaA01g34070D, BnaA01g34990D, BnaA01g36270D, BnaA02g02630D, BnaA02g02720D, BnaA02g03140D, BnaA02g03310D, BnaA02g12430D, BnaA02g13230D, BnaA02g20230D, BnaA02g21580D, BnaA02g34360D, BnaA03g00380D, BnaA03g00830D, BnaA03g02620D, BnaA03g02…
GO:0005829	cytosol	1680	238	143.8	3.9e-15	8.556e-14	C	BnaA01g01700D, BnaA01g05530D, BnaA01g08920D, BnaA01g23050D, BnaA01g23850D, BnaA01g32690D, BnaA01g33350D, BnaA01g33520D, BnaA01g33840D, BnaA01g35660D, BnaA02g16100D, BnaA02g17620D, BnaA02g17670D, BnaA02g20810D, BnaA02g21580D, BnaA02g27070D, BnaA02g35040D, BnaA03g00830D, BnaA03g01080D, BnaA03g01260D, BnaA03g03440D, BnaA03g03570D, BnaA03g03750D, BnaA03g03970D, BnaA03g04300D, BnaA03g05300D, BnaA03g05…
GO:0044445	cytosolic part	329	74	28.16	9.4e-15	2.002e-13	C	BnaA01g08920D, BnaA01g23850D, BnaA01g33350D, BnaA02g27070D, BnaA03g01080D, BnaA03g05300D, BnaA03g05840D, BnaA03g10640D, BnaA03g26700D, BnaA03g26930D, BnaA03g29090D, BnaA03g29570D, BnaA03g30650D, BnaA03g32840D, BnaA03g36560D, BnaA03g48430D, BnaA04g07450D, BnaA04g14320D, BnaA04g18190D, BnaA05g13740D, BnaA05g28950D, BnaA06g05590D, BnaA06g29980D, BnaA06g35050D, BnaA07g09990D, BnaA07g16120D, BnaA07g18…
GO:0022626	cytosolic ribosome	313	71	26.79	2.1e-14	4.344e-13	C	BnaA01g08920D, BnaA01g23850D, BnaA01g33350D, BnaA02g27070D, BnaA03g01080D, BnaA03g05300D, BnaA03g05840D, BnaA03g10640D, BnaA03g26700D, BnaA03g26930D, BnaA03g29090D, BnaA03g29570D, BnaA03g30650D, BnaA03g32840D, BnaA03g36560D, BnaA03g48430D, BnaA04g07450D, BnaA04g14320D, BnaA04g18190D, BnaA05g13740D, BnaA05g28950D, BnaA06g05590D, BnaA06g29980D, BnaA06g35050D, BnaA07g09990D, BnaA07g16120D, BnaA07g18…
GO:0042651	thylakoid membrane	488	95	41.77	2.6e-14	5.229e-13	C	BnaA01g08260D, BnaA01g16440D, BnaA01g18470D, BnaA01g24440D, BnaA02g02350D, BnaA02g34760D, BnaA03g00260D, BnaA03g00350D, BnaA03g04200D, BnaA03g21100D, BnaA03g39650D, BnaA03g55000D, BnaA03g56040D, BnaA03g57160D, BnaA04g00760D, BnaA04g02660D, BnaA04g07450D, BnaA04g12800D, BnaA04g17660D, BnaA05g05540D, BnaA05g23630D, BnaA05g33830D, BnaA05g33860D, BnaA06g01690D, BnaA06g02520D, BnaA06g11270D, BnaA06g17…
GO:0005694	chromosome	467	92	39.97	3.2e-14	6.262e-13	C	BnaA01g33620D, BnaA02g06670D, BnaA02g06690D, BnaA02g13060D, BnaA02g30070D, BnaA03g02300D, BnaA03g02890D, BnaA03g03080D, BnaA03g03180D, BnaA03g09170D, BnaA03g09200D, BnaA03g10630D, BnaA03g17280D, BnaA03g22040D, BnaA03g53380D, BnaA04g11460D, BnaA04g17710D, BnaA04g23340D, BnaA05g06960D, BnaA05g09160D, BnaA05g31740D, BnaA05g35190D, BnaA06g04320D, BnaA06g04690D, BnaA06g05170D, BnaA06g21840D, BnaA06g24…
GO:0009534	chloroplast thylakoid	483	93	41.34	9.5e-14	1.81e-12	C	BnaA01g16440D, BnaA01g24440D, BnaA02g02350D, BnaA03g00260D, BnaA03g04200D, BnaA03g21100D, BnaA03g39650D, BnaA03g55000D, BnaA03g56040D, BnaA03g57160D, BnaA04g00110D, BnaA04g00760D, BnaA04g02660D, BnaA04g07450D, BnaA04g12800D, BnaA04g17660D, BnaA04g28700D, BnaA05g02650D, BnaA05g05540D, BnaA05g06370D, BnaA05g23630D, BnaA05g33830D, BnaA06g01690D, BnaA06g02520D, BnaA06g02810D, BnaA06g11270D, BnaA06g17…
GO:0031976	plastid thylakoid	484	93	41.43	1.1e-13	2.042e-12	C	BnaA01g16440D, BnaA01g24440D, BnaA02g02350D, BnaA03g00260D, BnaA03g04200D, BnaA03g21100D, BnaA03g39650D, BnaA03g55000D, BnaA03g56040D, BnaA03g57160D, BnaA04g00110D, BnaA04g00760D, BnaA04g02660D, BnaA04g07450D, BnaA04g12800D, BnaA04g17660D, BnaA04g28700D, BnaA05g02650D, BnaA05g05540D, BnaA05g06370D, BnaA05g23630D, BnaA05g33830D, BnaA06g01690D, BnaA06g02520D, BnaA06g02810D, BnaA06g11270D, BnaA06g17…
GO:0032993	protein-DNA complex	211	54	18.06	1.6e-13	2.896e-12	C	BnaA02g06670D, BnaA02g06690D, BnaA02g13060D, BnaA02g30070D, BnaA03g02300D, BnaA03g02890D, BnaA03g03180D, BnaA03g09170D, BnaA03g09200D, BnaA03g17280D, BnaA03g22040D, BnaA04g11460D, BnaA04g17710D, BnaA04g23340D, BnaA06g04320D, BnaA06g04690D, BnaA06g05170D, BnaA06g24950D, BnaA06g28630D, BnaA08g26540D, BnaA08g29620D, BnaA09g03830D, BnaA09g07290D, BnaA09g33890D, BnaA09g33930D, BnaA09g34410D, BnaA09g53…
GO:0005773	vacuole	867	139	74.21	3.8e-13	6.71e-12	C	BnaA01g01700D, BnaA01g03340D, BnaA01g07620D, BnaA01g13670D, BnaA01g17570D, BnaA01g33350D, BnaA02g01810D, BnaA02g01980D, BnaA02g11800D, BnaA02g12040D, BnaA02g16100D, BnaA02g19000D, BnaA02g27070D, BnaA02g28130D, BnaA02g32060D, BnaA03g03440D, BnaA03g05300D, BnaA03g21840D, BnaA03g23220D, BnaA03g23470D, BnaA03g29090D, BnaA03g30810D, BnaA03g32690D, BnaA03g41260D, BnaA03g48430D, BnaA03g53020D, BnaA03g55…
GO:0031984	organelle subcompartment	752	125	64.37	4.6e-13	7.93e-12	C	BnaA01g09620D, BnaA01g16440D, BnaA01g24440D, BnaA02g02350D, BnaA02g09410D, BnaA02g32060D, BnaA03g00260D, BnaA03g04200D, BnaA03g04380D, BnaA03g21100D, BnaA03g21120D, BnaA03g26890D, BnaA03g39650D, BnaA03g55000D, BnaA03g56040D, BnaA03g57160D, BnaA04g00110D, BnaA04g00760D, BnaA04g02660D, BnaA04g07450D, BnaA04g12800D, BnaA04g17660D, BnaA04g22070D, BnaA04g28700D, BnaA05g02650D, BnaA05g05540D, BnaA05g06…
GO:0015979	photosynthesis	408	81	34.2	2.4e-13	1.211e-10	P	BnaA01g08260D, BnaA01g09270D, BnaA01g18470D, BnaA01g22440D, BnaA01g34070D, BnaA02g13320D, BnaA02g34760D, BnaA03g00260D, BnaA03g00350D, BnaA03g26540D, BnaA03g50510D, BnaA03g55720D, BnaA03g58320D, BnaA04g00760D, BnaA04g02660D, BnaA04g04350D, BnaA04g07250D, BnaA04g08570D, BnaA04g08640D, BnaA04g17660D, BnaA05g05540D, BnaA05g11890D, BnaA05g33860D, BnaA06g04910D, BnaA06g17350D, BnaA07g12480D, BnaA07g20…
GO:0044391	ribosomal subunit	394	75	33.73	4.1e-11	6.903e-10	C	BnaA01g08920D, BnaA01g23850D, BnaA01g33350D, BnaA02g27070D, BnaA03g00720D, BnaA03g01080D, BnaA03g05300D, BnaA03g05840D, BnaA03g10640D, BnaA03g13080D, BnaA03g29090D, BnaA03g29570D, BnaA03g30650D, BnaA03g36560D, BnaA03g40630D, BnaA03g48430D, BnaA04g14320D, BnaA04g18190D, BnaA04g18210D, BnaA04g19830D, BnaA05g28950D, BnaA06g05590D, BnaA06g29980D, BnaA06g33230D, BnaA06g35050D, BnaA07g05210D, BnaA07g09…
GO:0044710	single-organism metabolic process	9849	991	825.47	4e-12	1.834e-09	P	BnaA01g00360D, BnaA01g00930D, BnaA01g01360D, BnaA01g01700D, BnaA01g03070D, BnaA01g03840D, BnaA01g05080D, BnaA01g06830D, BnaA01g07910D, BnaA01g08160D, BnaA01g08240D, BnaA01g09270D, BnaA01g11660D, BnaA01g11800D, BnaA01g11840D, BnaA01g13990D, BnaA01g14400D, BnaA01g14450D, BnaA01g14600D, BnaA01g15630D, BnaA01g16440D, BnaA01g17630D, BnaA01g21560D, BnaA01g22440D, BnaA01g22970D, BnaA01g29230D, BnaA01g29…
GO:0022625	cytosolic large ribosomal subunit	129	36	11.04	1.2e-10	1.975e-09	C	BnaA01g08920D, BnaA01g23850D, BnaA02g27070D, BnaA03g10640D, BnaA03g29090D, BnaA03g29570D, BnaA03g30650D, BnaA03g36560D, BnaA03g48430D, BnaA05g28950D, BnaA06g05590D, BnaA06g29980D, BnaA06g35050D, BnaA07g16120D, BnaA07g22310D, BnaA07g28180D, BnaA07g31400D, BnaA07g38870D, BnaA09g00680D, BnaA09g15190D, BnaA09g33030D, BnaA09g38330D, BnaA09g44030D, BnaA10g10840D, BnaAnng02780D, BnaAnng25900D, BnaC01g16…
GO:0008092	cytoskeletal protein binding	526	87	39.72	4.3e-12	2.661e-09	F	BnaA01g02250D, BnaA01g07910D, BnaA01g24510D, BnaA02g34890D, BnaA03g02940D, BnaA03g10330D, BnaA03g14020D, BnaA03g19590D, BnaA03g56130D, BnaA03g58940D, BnaA04g02130D, BnaA04g07490D, BnaA04g17580D, BnaA04g21400D, BnaA04g23570D, BnaA05g00450D, BnaA05g01870D, BnaA05g08100D, BnaA05g08380D, BnaA05g09630D, BnaA05g16920D, BnaA06g06000D, BnaA06g17210D, BnaA06g19570D, BnaA06g21200D, BnaA06g21560D, BnaA06g21…
GO:0009535	chloroplast thylakoid membrane	398	73	34.07	4.2e-10	6.757e-09	C	BnaA01g16440D, BnaA01g24440D, BnaA02g02350D, BnaA03g00260D, BnaA03g04200D, BnaA03g21100D, BnaA03g39650D, BnaA03g55000D, BnaA03g56040D, BnaA03g57160D, BnaA04g07450D, BnaA04g12800D, BnaA04g17660D, BnaA05g05540D, BnaA05g23630D, BnaA05g33830D, BnaA06g01690D, BnaA06g02520D, BnaA06g11270D, BnaA06g17350D, BnaA06g20710D, BnaA06g23570D, BnaA06g38550D, BnaA06g38740D, BnaA07g12480D, BnaA07g20510D, BnaA07g22…
GO:0055035	plastid thylakoid membrane	401	73	34.32	5.9e-10	9.286e-09	C	BnaA01g16440D, BnaA01g24440D, BnaA02g02350D, BnaA03g00260D, BnaA03g04200D, BnaA03g21100D, BnaA03g39650D, BnaA03g55000D, BnaA03g56040D, BnaA03g57160D, BnaA04g07450D, BnaA04g12800D, BnaA04g17660D, BnaA05g05540D, BnaA05g23630D, BnaA05g33830D, BnaA06g01690D, BnaA06g02520D, BnaA06g11270D, BnaA06g17350D, BnaA06g20710D, BnaA06g23570D, BnaA06g38550D, BnaA06g38740D, BnaA07g12480D, BnaA07g20510D, BnaA07g22…
GO:0044815	DNA packaging complex	204	46	17.46	9.2e-10	1.417e-08	C	BnaA02g06670D, BnaA02g06690D, BnaA02g30070D, BnaA03g02890D, BnaA03g03180D, BnaA03g09170D, BnaA03g09200D, BnaA03g17280D, BnaA03g22040D, BnaA04g17710D, BnaA05g35190D, BnaA06g04320D, BnaA06g05170D, BnaA06g24950D, BnaA06g28630D, BnaA08g26540D, BnaA08g29620D, BnaA09g03830D, BnaA09g07290D, BnaA09g33890D, BnaA09g33930D, BnaA09g34410D, BnaA09g53380D, BnaA10g13680D, BnaAnng15490D, BnaC02g38490D, BnaC03g11…
GO:0006790	sulfur compound metabolic process	389	73	32.6	5.8e-11	2.438e-08	P	BnaA01g03840D, BnaA01g05660D, BnaA01g07620D, BnaA01g11840D, BnaA01g34070D, BnaA03g20210D, BnaA03g27900D, BnaA03g28400D, BnaA03g28870D, BnaA03g36860D, BnaA03g39790D, BnaA03g45080D, BnaA03g55730D, BnaA03g57300D, BnaA04g02570D, BnaA04g12330D, BnaA04g25390D, BnaA05g03280D, BnaA05g03790D, BnaA05g16830D, BnaA06g20200D, BnaA06g23120D, BnaA07g18600D, BnaA07g31260D, BnaA08g04520D, BnaA09g03700D, BnaA09g06…
GO:0015934	large ribosomal subunit	203	45	17.38	2.5e-09	3.771e-08	C	BnaA01g08920D, BnaA01g23850D, BnaA02g27070D, BnaA03g10640D, BnaA03g29090D, BnaA03g29570D, BnaA03g30650D, BnaA03g36560D, BnaA03g40630D, BnaA03g48430D, BnaA05g28950D, BnaA06g05590D, BnaA06g29980D, BnaA06g33230D, BnaA06g35050D, BnaA07g05210D, BnaA07g16120D, BnaA07g22310D, BnaA07g26380D, BnaA07g28180D, BnaA07g31400D, BnaA07g38870D, BnaA09g00680D, BnaA09g15190D, BnaA09g19640D, BnaA09g33030D, BnaA09g38…
GO:0043436	oxoacid metabolic process	2185	268	183.13	1.1e-10	4.268e-08	P	BnaA01g01700D, BnaA01g03840D, BnaA01g07910D, BnaA01g08240D, BnaA01g13990D, BnaA01g14400D, BnaA01g21560D, BnaA01g32860D, BnaA01g33520D, BnaA01g34070D, BnaA01g34990D, BnaA02g00100D, BnaA02g03140D, BnaA02g05940D, BnaA02g12140D, BnaA02g12430D, BnaA02g13230D, BnaA02g16170D, BnaA02g16200D, BnaA02g17670D, BnaA02g19000D, BnaA02g19260D, BnaA02g21690D, BnaA02g30540D, BnaA03g02560D, BnaA03g03400D, BnaA03g03…
GO:0006082	organic acid metabolic process	2189	268	183.47	1.3e-10	4.684e-08	P	BnaA01g01700D, BnaA01g03840D, BnaA01g07910D, BnaA01g08240D, BnaA01g13990D, BnaA01g14400D, BnaA01g21560D, BnaA01g32860D, BnaA01g33520D, BnaA01g34070D, BnaA01g34990D, BnaA02g00100D, BnaA02g03140D, BnaA02g05940D, BnaA02g12140D, BnaA02g12430D, BnaA02g13230D, BnaA02g16170D, BnaA02g16200D, BnaA02g17670D, BnaA02g19000D, BnaA02g19260D, BnaA02g21690D, BnaA02g30540D, BnaA03g02560D, BnaA03g03400D, BnaA03g03…
GO:0000786	nucleosome	199	44	17.03	4e-09	5.91e-08	C	BnaA02g06670D, BnaA02g06690D, BnaA02g30070D, BnaA03g02890D, BnaA03g03180D, BnaA03g09170D, BnaA03g09200D, BnaA03g17280D, BnaA03g22040D, BnaA04g17710D, BnaA06g04320D, BnaA06g05170D, BnaA06g24950D, BnaA06g28630D, BnaA08g26540D, BnaA08g29620D, BnaA09g03830D, BnaA09g07290D, BnaA09g33890D, BnaA09g33930D, BnaA09g34410D, BnaA09g53380D, BnaA10g13680D, BnaAnng15490D, BnaC02g38490D, BnaC03g11480D, BnaC03g11…
GO:0006260	DNA replication	257	54	21.54	2.6e-10	8.743e-08	P	BnaA02g13060D, BnaA02g13280D, BnaA02g24390D, BnaA03g02300D, BnaA03g22490D, BnaA03g23160D, BnaA03g38540D, BnaA03g39110D, BnaA04g11460D, BnaA04g14440D, BnaA04g23340D, BnaA05g06960D, BnaA05g33320D, BnaA06g04600D, BnaA06g04690D, BnaA06g10270D, BnaA06g23100D, BnaA06g35140D, BnaA06g36070D, BnaA06g39510D, BnaA07g34290D, BnaA07g34360D, BnaA08g04370D, BnaA08g16560D, BnaA09g00540D, BnaA09g05560D, BnaA10g17…
GO:0000785	chromatin	238	49	20.37	6.7e-09	9.702e-08	C	BnaA02g06670D, BnaA02g06690D, BnaA02g30070D, BnaA03g02890D, BnaA03g03180D, BnaA03g09170D, BnaA03g09200D, BnaA03g17280D, BnaA03g22040D, BnaA04g17710D, BnaA06g04320D, BnaA06g05170D, BnaA06g24950D, BnaA06g28630D, BnaA07g26350D, BnaA08g03140D, BnaA08g26540D, BnaA08g29620D, BnaA09g03830D, BnaA09g07290D, BnaA09g33890D, BnaA09g33930D, BnaA09g34410D, BnaA09g53380D, BnaA10g13680D, BnaAnng15490D, BnaC02g38…
GO:0019752	carboxylic acid metabolic process	2119	259	177.6	3.3e-10	1.04e-07	P	BnaA01g01700D, BnaA01g07910D, BnaA01g08240D, BnaA01g13990D, BnaA01g14400D, BnaA01g21560D, BnaA01g32860D, BnaA01g33520D, BnaA01g34070D, BnaA01g34990D, BnaA02g00100D, BnaA02g03140D, BnaA02g05940D, BnaA02g12140D, BnaA02g12430D, BnaA02g13230D, BnaA02g16170D, BnaA02g16200D, BnaA02g17670D, BnaA02g19000D, BnaA02g19260D, BnaA02g21690D, BnaA02g30540D, BnaA03g02560D, BnaA03g03400D, BnaA03g03440D, BnaA03g03…
GO:0030894	replisome	11	9	0.94	1.1e-08	1.562e-07	C	BnaA02g13060D, BnaA03g02300D, BnaA04g11460D, BnaA04g23340D, BnaA06g04690D, BnaC02g45630D, BnaC03g47260D, BnaC06g13750D, BnaUnng00250D
GO:0009628	response to abiotic stimulus	1831	228	153.46	7.8e-10	2.314e-07	P	BnaA01g01700D, BnaA01g04300D, BnaA01g08240D, BnaA01g13670D, BnaA01g14400D, BnaA01g14450D, BnaA01g24440D, BnaA01g34070D, BnaA02g01980D, BnaA02g12090D, BnaA02g35040D, BnaA03g00260D, BnaA03g00350D, BnaA03g01190D, BnaA03g02580D, BnaA03g07540D, BnaA03g17280D, BnaA03g17450D, BnaA03g18200D, BnaA03g22040D, BnaA03g25620D, BnaA03g26540D, BnaA03g28400D, BnaA03g30810D, BnaA03g33200D, BnaA03g36950D, BnaA03g39…
GO:0009505	plant-type cell wall	201	43	17.21	1.7e-08	2.367e-07	C	BnaA01g05660D, BnaA02g05230D, BnaA02g13970D, BnaA02g16100D, BnaA04g04140D, BnaA05g10050D, BnaA05g23060D, BnaA06g01180D, BnaA06g22330D, BnaA06g32690D, BnaA06g34320D, BnaA07g29460D, BnaA07g33910D, BnaA08g07260D, BnaA09g07690D, BnaA09g08470D, BnaA09g25920D, BnaA09g39580D, BnaA09g47290D, BnaA10g23500D, BnaAnng08160D, BnaC01g13470D, BnaC01g18900D, BnaC01g39470D, BnaC01g44580D, BnaC02g15670D, BnaC03g06…
GO:1901605	alpha-amino acid metabolic process	629	99	52.72	8.7e-10	2.438e-07	P	BnaA01g21560D, BnaA01g34070D, BnaA02g03140D, BnaA02g12430D, BnaA02g19000D, BnaA03g28400D, BnaA03g28870D, BnaA03g32210D, BnaA03g34780D, BnaA03g39790D, BnaA03g46970D, BnaA03g48400D, BnaA03g52900D, BnaA03g53010D, BnaA03g57920D, BnaA04g07450D, BnaA04g16070D, BnaA04g21230D, BnaA04g21470D, BnaA04g25390D, BnaA04g25510D, BnaA05g03790D, BnaA05g04860D, BnaA05g17180D, BnaA05g28470D, BnaA06g05690D, BnaA06g22…
GO:0043234	protein complex	2716	312	232.48	2.9e-08	3.962e-07	C	BnaA01g00010D, BnaA01g05610D, BnaA01g08260D, BnaA01g08530D, BnaA01g18470D, BnaA01g23050D, BnaA01g31170D, BnaA01g35650D, BnaA01g35660D, BnaA02g01270D, BnaA02g06670D, BnaA02g06690D, BnaA02g13060D, BnaA02g13320D, BnaA02g16890D, BnaA02g24390D, BnaA02g25560D, BnaA02g30070D, BnaA02g34760D, BnaA03g01610D, BnaA03g02300D, BnaA03g02620D, BnaA03g02630D, BnaA03g02890D, BnaA03g03080D, BnaA03g03180D, BnaA03g09…
GO:0046686	response to cadmium ion	316	60	26.48	1.8e-09	4.779e-07	P	BnaA01g13670D, BnaA01g14450D, BnaA02g13970D, BnaA02g17620D, BnaA02g17670D, BnaA03g02630D, BnaA03g03440D, BnaA03g28400D, BnaA03g31970D, BnaA03g35140D, BnaA03g36910D, BnaA03g50850D, BnaA03g55930D, BnaA03g56040D, BnaA04g07450D, BnaA04g14130D, BnaA05g02260D, BnaA05g14590D, BnaA05g33440D, BnaA05g36080D, BnaA06g01500D, BnaA06g16270D, BnaA06g21290D, BnaA06g24950D, BnaA07g05610D, BnaA07g32030D, BnaA08g04…
GO:0005774	vacuolar membrane	536	84	45.88	4.8e-08	6.436e-07	C	BnaA01g03340D, BnaA01g13670D, BnaA01g33350D, BnaA02g01980D, BnaA02g11800D, BnaA02g12040D, BnaA02g16100D, BnaA02g27070D, BnaA02g28130D, BnaA02g32060D, BnaA03g03440D, BnaA03g05300D, BnaA03g23470D, BnaA03g29090D, BnaA03g32690D, BnaA03g48430D, BnaA03g53020D, BnaA03g55380D, BnaA04g10530D, BnaA04g22710D, BnaA05g14120D, BnaA06g04880D, BnaA06g07880D, BnaA06g11380D, BnaA06g16370D, BnaA06g32690D, BnaA06g35…
GO:0044437	vacuolar part	538	84	46.05	5.7e-08	7.503e-07	C	BnaA01g03340D, BnaA01g13670D, BnaA01g33350D, BnaA02g01980D, BnaA02g11800D, BnaA02g12040D, BnaA02g16100D, BnaA02g27070D, BnaA02g28130D, BnaA02g32060D, BnaA03g03440D, BnaA03g05300D, BnaA03g23470D, BnaA03g29090D, BnaA03g32690D, BnaA03g48430D, BnaA03g53020D, BnaA03g55380D, BnaA04g10530D, BnaA04g22710D, BnaA05g14120D, BnaA06g04880D, BnaA06g07880D, BnaA06g11380D, BnaA06g16370D, BnaA06g32690D, BnaA06g35…
GO:0005657	replication fork	13	9	1.11	1.3e-07	1.681e-06	C	BnaA02g13060D, BnaA03g02300D, BnaA04g11460D, BnaA04g23340D, BnaA06g04690D, BnaC02g45630D, BnaC03g47260D, BnaC06g13750D, BnaUnng00250D
GO:0044763	single-organism cellular process	12540	1194	1051.01	1.5e-08	3.783e-06	P	BnaA01g00360D, BnaA01g00930D, BnaA01g01360D, BnaA01g01700D, BnaA01g03070D, BnaA01g03840D, BnaA01g05080D, BnaA01g06830D, BnaA01g07910D, BnaA01g08160D, BnaA01g08240D, BnaA01g09270D, BnaA01g09480D, BnaA01g09620D, BnaA01g10160D, BnaA01g11800D, BnaA01g11840D, BnaA01g13670D, BnaA01g13990D, BnaA01g14400D, BnaA01g14450D, BnaA01g15630D, BnaA01g17630D, BnaA01g18410D, BnaA01g21560D, BnaA01g22440D, BnaA01g22…
GO:0016787	hydrolase activity	7486	688	565.26	7.7e-09	3.811e-06	F	BnaA01g00010D, BnaA01g01070D, BnaA01g01660D, BnaA01g03070D, BnaA01g03840D, BnaA01g05530D, BnaA01g06750D, BnaA01g10620D, BnaA01g13130D, BnaA01g13460D, BnaA01g13670D, BnaA01g17060D, BnaA01g17570D, BnaA01g19230D, BnaA01g23700D, BnaA01g25310D, BnaA01g29470D, BnaA01g30360D, BnaA01g30370D, BnaA01g30780D, BnaA01g32400D, BnaA01g33700D, BnaA01g34060D, BnaA01g34400D, BnaA01g34410D, BnaA01g34980D, BnaA01g36…
GO:0030054	cell junction	757	106	64.8	3.4e-07	4.319e-06	C	BnaA01g01700D, BnaA01g03810D, BnaA01g05660D, BnaA01g07910D, BnaA01g09620D, BnaA01g13670D, BnaA01g14600D, BnaA01g33840D, BnaA02g13970D, BnaA02g21580D, BnaA02g30590D, BnaA03g03240D, BnaA03g03440D, BnaA03g05300D, BnaA03g05840D, BnaA03g09200D, BnaA03g10640D, BnaA03g11990D, BnaA03g28400D, BnaA03g29020D, BnaA03g30650D, BnaA03g30810D, BnaA03g32690D, BnaA03g41810D, BnaA03g48430D, BnaA03g58940D, BnaA04g04…
GO:0005777	peroxisome	217	42	18.57	4.6e-07	5.645e-06	C	BnaA01g07910D, BnaA02g12140D, BnaA02g12280D, BnaA03g13600D, BnaA03g30810D, BnaA03g36420D, BnaA04g02570D, BnaA04g13230D, BnaA04g22710D, BnaA05g05030D, BnaA06g20780D, BnaA07g13280D, BnaA07g21990D, BnaA08g02470D, BnaA08g21730D, BnaA08g25110D, BnaA09g02880D, BnaA09g02930D, BnaA09g08470D, BnaA09g14100D, BnaA09g15760D, BnaA09g26010D, BnaA09g33250D, BnaA10g28060D, BnaAnng11100D, BnaAnng27260D, BnaC01g36…
GO:0042579	microbody	217	42	18.57	4.6e-07	5.645e-06	C	BnaA01g07910D, BnaA02g12140D, BnaA02g12280D, BnaA03g13600D, BnaA03g30810D, BnaA03g36420D, BnaA04g02570D, BnaA04g13230D, BnaA04g22710D, BnaA05g05030D, BnaA06g20780D, BnaA07g13280D, BnaA07g21990D, BnaA08g02470D, BnaA08g21730D, BnaA08g25110D, BnaA09g02880D, BnaA09g02930D, BnaA09g08470D, BnaA09g14100D, BnaA09g15760D, BnaA09g26010D, BnaA09g33250D, BnaA10g28060D, BnaAnng11100D, BnaAnng27260D, BnaC01g36…
GO:0005618	cell wall	827	113	70.79	4.9e-07	5.746e-06	C	BnaA01g05660D, BnaA01g06750D, BnaA01g07910D, BnaA01g13130D, BnaA01g29470D, BnaA02g01980D, BnaA02g04440D, BnaA02g05230D, BnaA02g13970D, BnaA02g16100D, BnaA02g27070D, BnaA03g03240D, BnaA03g03440D, BnaA03g05300D, BnaA03g10640D, BnaA03g15140D, BnaA03g25760D, BnaA03g55050D, BnaA04g04140D, BnaA04g04550D, BnaA05g06880D, BnaA05g07550D, BnaA05g10050D, BnaA05g14120D, BnaA05g14590D, BnaA05g23060D, BnaA05g25…
GO:0009506	plasmodesma	754	105	64.54	5e-07	5.746e-06	C	BnaA01g01700D, BnaA01g03810D, BnaA01g05660D, BnaA01g07910D, BnaA01g09620D, BnaA01g13670D, BnaA01g14600D, BnaA01g33840D, BnaA02g13970D, BnaA02g21580D, BnaA02g30590D, BnaA03g03240D, BnaA03g03440D, BnaA03g05300D, BnaA03g05840D, BnaA03g09200D, BnaA03g10640D, BnaA03g11990D, BnaA03g28400D, BnaA03g29020D, BnaA03g30650D, BnaA03g30810D, BnaA03g32690D, BnaA03g41810D, BnaA03g48430D, BnaA04g04550D, BnaA04g18…
GO:0055044	symplast	754	105	64.54	5e-07	5.746e-06	C	BnaA01g01700D, BnaA01g03810D, BnaA01g05660D, BnaA01g07910D, BnaA01g09620D, BnaA01g13670D, BnaA01g14600D, BnaA01g33840D, BnaA02g13970D, BnaA02g21580D, BnaA02g30590D, BnaA03g03240D, BnaA03g03440D, BnaA03g05300D, BnaA03g05840D, BnaA03g09200D, BnaA03g10640D, BnaA03g11990D, BnaA03g28400D, BnaA03g29020D, BnaA03g30650D, BnaA03g30810D, BnaA03g32690D, BnaA03g41810D, BnaA03g48430D, BnaA04g04550D, BnaA04g18…
GO:0031090	organelle membrane	1693	203	144.92	5e-07	5.746e-06	C	BnaA01g00010D, BnaA01g02070D, BnaA01g03340D, BnaA01g09620D, BnaA01g12110D, BnaA01g13670D, BnaA01g31170D, BnaA01g33350D, BnaA02g01980D, BnaA02g02630D, BnaA02g11800D, BnaA02g12040D, BnaA02g16100D, BnaA02g16890D, BnaA02g25560D, BnaA02g27070D, BnaA02g28130D, BnaA02g32060D, BnaA03g00280D, BnaA03g02620D, BnaA03g02630D, BnaA03g03440D, BnaA03g04030D, BnaA03g05300D, BnaA03g05430D, BnaA03g13600D, BnaA03g15…
GO:0030312	external encapsulating structure	829	113	70.96	5.5e-07	6.222e-06	C	BnaA01g05660D, BnaA01g06750D, BnaA01g07910D, BnaA01g13130D, BnaA01g29470D, BnaA02g01980D, BnaA02g04440D, BnaA02g05230D, BnaA02g13970D, BnaA02g16100D, BnaA02g27070D, BnaA03g03240D, BnaA03g03440D, BnaA03g05300D, BnaA03g10640D, BnaA03g15140D, BnaA03g25760D, BnaA03g55050D, BnaA04g04140D, BnaA04g04550D, BnaA05g06880D, BnaA05g07550D, BnaA05g10050D, BnaA05g14120D, BnaA05g14590D, BnaA05g23060D, BnaA05g25…
GO:0005911	cell-cell junction	756	105	64.71	5.7e-07	6.349e-06	C	BnaA01g01700D, BnaA01g03810D, BnaA01g05660D, BnaA01g07910D, BnaA01g09620D, BnaA01g13670D, BnaA01g14600D, BnaA01g33840D, BnaA02g13970D, BnaA02g21580D, BnaA02g30590D, BnaA03g03240D, BnaA03g03440D, BnaA03g05300D, BnaA03g05840D, BnaA03g09200D, BnaA03g10640D, BnaA03g11990D, BnaA03g28400D, BnaA03g29020D, BnaA03g30650D, BnaA03g30810D, BnaA03g32690D, BnaA03g41810D, BnaA03g48430D, BnaA04g04550D, BnaA04g18…
GO:0006520	cellular amino acid metabolic process	1087	144	91.1	2.8e-08	6.725e-06	P	BnaA01g08240D, BnaA01g21560D, BnaA01g33520D, BnaA01g34070D, BnaA01g34990D, BnaA02g03140D, BnaA02g05940D, BnaA02g12430D, BnaA02g16170D, BnaA02g19000D, BnaA02g21690D, BnaA02g30540D, BnaA03g03400D, BnaA03g04690D, BnaA03g28400D, BnaA03g28870D, BnaA03g32210D, BnaA03g34780D, BnaA03g39790D, BnaA03g46970D, BnaA03g48400D, BnaA03g52900D, BnaA03g53010D, BnaA03g57300D, BnaA03g57920D, BnaA04g07450D, BnaA04g16…
GO:0042555	MCM complex	19	10	1.63	9.3e-07	1.02e-05	C	BnaA02g24390D, BnaA03g39110D, BnaA06g36070D, BnaA08g04370D, BnaA09g00540D, BnaC03g31160D, BnaC03g74400D, BnaC06g00930D, BnaC08g46630D, BnaCnng57480D
GO:0003779	actin binding	245	45	18.5	2.5e-08	1.031e-05	F	BnaA01g02250D, BnaA01g24510D, BnaA03g10330D, BnaA03g14020D, BnaA03g19590D, BnaA03g56130D, BnaA04g02130D, BnaA04g07490D, BnaA04g17580D, BnaA04g23570D, BnaA05g01870D, BnaA05g09630D, BnaA05g16920D, BnaA06g06000D, BnaA07g15470D, BnaA08g11150D, BnaA09g09990D, BnaA09g10180D, BnaA09g43990D, BnaA09g50650D, BnaA09g51810D, BnaA10g00250D, BnaA10g01950D, BnaAnng15630D, BnaAnng19920D, BnaC01g09180D, BnaC02g44…
GO:1901135	carbohydrate derivative metabolic process	1256	160	105.27	6.5e-08	1.49e-05	P	BnaA01g03840D, BnaA01g05080D, BnaA01g13990D, BnaA01g15630D, BnaA01g32870D, BnaA01g33410D, BnaA01g34980D, BnaA02g19260D, BnaA02g20510D, BnaA02g23500D, BnaA03g00830D, BnaA03g02560D, BnaA03g02620D, BnaA03g02630D, BnaA03g15140D, BnaA03g22370D, BnaA03g25540D, BnaA03g27900D, BnaA03g36910D, BnaA03g39790D, BnaA03g40360D, BnaA03g49560D, BnaA03g52900D, BnaA03g54860D, BnaA03g56790D, BnaA04g02340D, BnaA04g02…
GO:0098805	whole membrane	817	110	69.93	1.4e-06	1.513e-05	C	BnaA01g03340D, BnaA01g09620D, BnaA01g13670D, BnaA01g31170D, BnaA01g33350D, BnaA02g01980D, BnaA02g11800D, BnaA02g12040D, BnaA02g16100D, BnaA02g27070D, BnaA02g28130D, BnaA02g32060D, BnaA03g03440D, BnaA03g05300D, BnaA03g23470D, BnaA03g27530D, BnaA03g29090D, BnaA03g32690D, BnaA03g48430D, BnaA03g53020D, BnaA03g55090D, BnaA03g55380D, BnaA04g10530D, BnaA04g22710D, BnaA05g14120D, BnaA06g04880D, BnaA06g07…
GO:0010038	response to metal ion	432	70	36.21	7.7e-08	1.689e-05	P	BnaA01g13670D, BnaA01g14450D, BnaA02g13970D, BnaA02g17620D, BnaA02g17670D, BnaA03g00260D, BnaA03g02630D, BnaA03g03440D, BnaA03g28400D, BnaA03g31970D, BnaA03g35140D, BnaA03g36910D, BnaA03g39650D, BnaA03g50850D, BnaA03g55930D, BnaA03g56040D, BnaA04g07450D, BnaA04g14130D, BnaA05g02260D, BnaA05g04320D, BnaA05g14590D, BnaA05g33440D, BnaA05g36080D, BnaA06g01500D, BnaA06g16270D, BnaA06g21290D, BnaA06g24…
GO:0009058	biosynthetic process	10304	988	863.61	1.8e-07	3.632e-05	P	BnaA01g00360D, BnaA01g01470D, BnaA01g03150D, BnaA01g03840D, BnaA01g05080D, BnaA01g07830D, BnaA01g07910D, BnaA01g08080D, BnaA01g08240D, BnaA01g08480D, BnaA01g08920D, BnaA01g09270D, BnaA01g13990D, BnaA01g14400D, BnaA01g15630D, BnaA01g17450D, BnaA01g21560D, BnaA01g22440D, BnaA01g22480D, BnaA01g23850D, BnaA01g30110D, BnaA01g32400D, BnaA01g32660D, BnaA01g32870D, BnaA01g33130D, BnaA01g33350D, BnaA01g33…
GO:0000103	sulfate assimilation	29	13	2.43	1.8e-07	3.632e-05	P	BnaA01g11840D, BnaA03g36860D, BnaA05g16830D, BnaA09g08410D, BnaA09g20370D, BnaC03g48570D, BnaC05g15510D, BnaC07g17320D, BnaC07g51290D, BnaC08g19100D, BnaC09g08710D, BnaCnng47170D, BnaCnng62800D
GO:0009654	photosystem II oxygen evolving complex	69	19	5.91	3.5e-06	3.726e-05	C	BnaA01g08260D, BnaA01g18470D, BnaA02g34760D, BnaA04g02660D, BnaA05g33860D, BnaA07g12480D, BnaA07g20510D, BnaA09g49810D, BnaA10g04360D, BnaA10g21040D, BnaC01g09810D, BnaC01g23800D, BnaC02g48890D, BnaC03g26460D, BnaC07g16640D, BnaC08g01880D, BnaC08g10210D, BnaC09g07990D, BnaCnng27800D
GO:0071944	cell periphery	2939	319	251.57	3.9e-06	4.092e-05	C	BnaA01g01430D, BnaA01g01700D, BnaA01g05660D, BnaA01g06750D, BnaA01g07330D, BnaA01g07910D, BnaA01g09620D, BnaA01g10160D, BnaA01g13130D, BnaA01g13670D, BnaA01g14450D, BnaA01g14600D, BnaA01g29470D, BnaA01g31170D, BnaA01g33350D, BnaA02g01450D, BnaA02g01980D, BnaA02g04440D, BnaA02g05230D, BnaA02g13970D, BnaA02g14850D, BnaA02g16100D, BnaA02g17550D, BnaA02g17620D, BnaA02g27070D, BnaA02g28130D, BnaA02g32…
GO:0016853	isomerase activity	626	85	47.27	1.2e-07	4.243e-05	F	BnaA01g03810D, BnaA01g11600D, BnaA01g13990D, BnaA01g27130D, BnaA01g32870D, BnaA01g33130D, BnaA01g33410D, BnaA02g02720D, BnaA02g04180D, BnaA02g11400D, BnaA02g12140D, BnaA02g30290D, BnaA03g04200D, BnaA03g27800D, BnaA03g38150D, BnaA03g40170D, BnaA03g55060D, BnaA03g55070D, BnaA04g06040D, BnaA04g27390D, BnaA04g27460D, BnaA05g05120D, BnaA05g24020D, BnaA05g29640D, BnaA05g33360D, BnaA05g33830D, BnaA05g35…
GO:1901137	carbohydrate derivative biosynthetic process	641	92	53.72	2.8e-07	5.432e-05	P	BnaA01g03840D, BnaA01g05080D, BnaA01g15630D, BnaA01g32870D, BnaA03g00830D, BnaA03g02620D, BnaA03g02630D, BnaA03g15140D, BnaA03g22370D, BnaA03g25540D, BnaA03g27900D, BnaA03g39790D, BnaA03g49560D, BnaA03g52900D, BnaA03g54860D, BnaA03g56790D, BnaA05g05120D, BnaA05g15290D, BnaA06g22660D, BnaA06g34690D, BnaA07g04530D, BnaA07g13280D, BnaA07g22320D, BnaA07g29190D, BnaA07g29530D, BnaA07g30700D, BnaA07g31…
GO:0006261	DNA-dependent DNA replication	98	25	8.21	3.5e-07	6.539e-05	P	BnaA02g13060D, BnaA02g24390D, BnaA03g22490D, BnaA03g39110D, BnaA04g11460D, BnaA05g33320D, BnaA06g10270D, BnaA06g36070D, BnaA06g39510D, BnaA07g34360D, BnaA08g04370D, BnaA09g00540D, BnaA10g20230D, BnaC02g45630D, BnaC03g10310D, BnaC03g26280D, BnaC03g31160D, BnaC03g47260D, BnaC03g74400D, BnaC04g02550D, BnaC06g00930D, BnaC06g13750D, BnaC08g46630D, BnaCnng57480D, BnaUnng00250D
GO:0008652	cellular amino acid biosynthetic process	496	75	41.57	4.6e-07	8.287e-05	P	BnaA01g21560D, BnaA01g34070D, BnaA01g34990D, BnaA02g03140D, BnaA02g12430D, BnaA03g04690D, BnaA03g28400D, BnaA03g28870D, BnaA03g32210D, BnaA03g34780D, BnaA03g39790D, BnaA03g46970D, BnaA03g48400D, BnaA03g52900D, BnaA04g07450D, BnaA04g16070D, BnaA04g21470D, BnaA04g25390D, BnaA04g25510D, BnaA05g04860D, BnaA05g17180D, BnaA05g36080D, BnaA06g05690D, BnaA06g23030D, BnaA06g31310D, BnaA07g18600D, BnaA07g34…
GO:0098588	bounding membrane of organelle	1334	160	114.19	8.1e-06	8.378e-05	C	BnaA01g00010D, BnaA01g02070D, BnaA01g03340D, BnaA01g09620D, BnaA01g13670D, BnaA01g31170D, BnaA01g33350D, BnaA02g01980D, BnaA02g02630D, BnaA02g11800D, BnaA02g12040D, BnaA02g16100D, BnaA02g16890D, BnaA02g27070D, BnaA02g28130D, BnaA02g32060D, BnaA03g03440D, BnaA03g05300D, BnaA03g05430D, BnaA03g17980D, BnaA03g21120D, BnaA03g23470D, BnaA03g27530D, BnaA03g27680D, BnaA03g29090D, BnaA03g32690D, BnaA03g48…
GO:0055086	nucleobase-containing small molecule metabolic process	979	127	82.05	5.7e-07	9.584e-05	P	BnaA01g13990D, BnaA01g15630D, BnaA01g32870D, BnaA01g33410D, BnaA02g19260D, BnaA02g20510D, BnaA02g28570D, BnaA03g00830D, BnaA03g02560D, BnaA03g02620D, BnaA03g02630D, BnaA03g15140D, BnaA03g22370D, BnaA03g23470D, BnaA03g25540D, BnaA03g27900D, BnaA03g34870D, BnaA03g36910D, BnaA03g40360D, BnaA03g45640D, BnaA03g49560D, BnaA03g52900D, BnaA04g02340D, BnaA04g02570D, BnaA04g06670D, BnaA05g05120D, BnaA05g08…
GO:1901576	organic substance biosynthetic process	9817	940	822.79	5.7e-07	9.584e-05	P	BnaA01g00360D, BnaA01g01470D, BnaA01g03150D, BnaA01g03840D, BnaA01g05080D, BnaA01g07830D, BnaA01g07910D, BnaA01g08080D, BnaA01g08240D, BnaA01g08480D, BnaA01g08920D, BnaA01g09270D, BnaA01g13990D, BnaA01g14400D, BnaA01g15630D, BnaA01g17450D, BnaA01g21560D, BnaA01g22440D, BnaA01g22480D, BnaA01g23850D, BnaA01g30110D, BnaA01g32400D, BnaA01g32660D, BnaA01g32870D, BnaA01g33130D, BnaA01g33350D, BnaA01g33…
GO:0010035	response to inorganic substance	914	120	76.6	6.2e-07	9.93e-05	P	BnaA01g08240D, BnaA01g13670D, BnaA01g14450D, BnaA02g11760D, BnaA02g13970D, BnaA02g17620D, BnaA02g17670D, BnaA03g00260D, BnaA03g01190D, BnaA03g02630D, BnaA03g03440D, BnaA03g17280D, BnaA03g18200D, BnaA03g22040D, BnaA03g28400D, BnaA03g31970D, BnaA03g33200D, BnaA03g35140D, BnaA03g36910D, BnaA03g36950D, BnaA03g39650D, BnaA03g50850D, BnaA03g55930D, BnaA03g56040D, BnaA03g57010D, BnaA04g07450D, BnaA04g07…
GO:0044249	cellular biosynthetic process	9719	931	814.58	6.3e-07	9.93e-05	P	BnaA01g00360D, BnaA01g01470D, BnaA01g03150D, BnaA01g03840D, BnaA01g05080D, BnaA01g07830D, BnaA01g07910D, BnaA01g08080D, BnaA01g08240D, BnaA01g08480D, BnaA01g08920D, BnaA01g09270D, BnaA01g14400D, BnaA01g15630D, BnaA01g17450D, BnaA01g21560D, BnaA01g22440D, BnaA01g22480D, BnaA01g23850D, BnaA01g30110D, BnaA01g32400D, BnaA01g32660D, BnaA01g32870D, BnaA01g33130D, BnaA01g33350D, BnaA01g33400D, BnaA01g33…
GO:0016620	oxidoreductase activity, acting on the aldehyde or oxo group of donors, NAD or NADP as acceptor	122	27	9.21	3.4e-07	0.0001052	F	BnaA01g01360D, BnaA01g33660D, BnaA05g33200D, BnaA06g10900D, BnaA06g20780D, BnaA06g22040D, BnaA06g32740D, BnaA07g20300D, BnaA07g21990D, BnaA07g34930D, BnaA08g04610D, BnaA08g20300D, BnaA09g46260D, BnaA09g46780D, BnaA10g19070D, BnaC01g04140D, BnaC01g30110D, BnaC02g36240D, BnaC03g33610D, BnaC04g36640D, BnaC04g55570D, BnaC05g09210D, BnaC05g12180D, BnaC06g19790D, BnaC08g05150D, BnaC08g40850D, BnaC08g46…
GO:1901607	alpha-amino acid biosynthetic process	426	66	35.7	9.3e-07	0.0001421	P	BnaA01g21560D, BnaA01g34070D, BnaA02g03140D, BnaA02g12430D, BnaA03g28400D, BnaA03g28870D, BnaA03g32210D, BnaA03g34780D, BnaA03g39790D, BnaA03g46970D, BnaA03g48400D, BnaA03g52900D, BnaA04g07450D, BnaA04g16070D, BnaA04g21470D, BnaA04g25390D, BnaA04g25510D, BnaA05g04860D, BnaA05g17180D, BnaA06g05690D, BnaA06g23030D, BnaA07g18600D, BnaA07g35490D, BnaA07g35920D, BnaA08g04520D, BnaA08g22510D, BnaA08g29…
GO:0044272	sulfur compound biosynthetic process	252	45	21.12	1.1e-06	0.0001632	P	BnaA01g03840D, BnaA01g34070D, BnaA03g20210D, BnaA03g27900D, BnaA03g28400D, BnaA03g28870D, BnaA03g39790D, BnaA03g55730D, BnaA04g12330D, BnaA04g25390D, BnaA05g03280D, BnaA07g18600D, BnaA07g31260D, BnaA08g04520D, BnaA09g03700D, BnaA09g08410D, BnaA09g16630D, BnaA09g29700D, BnaA09g38220D, BnaA09g39610D, BnaA09g55670D, BnaA10g14530D, BnaA10g16880D, BnaA10g18360D, BnaA10g27560D, BnaAnng10750D, BnaAnng27…
GO:0009521	photosystem	249	42	21.31	1.7e-05	0.0001734	C	BnaA01g08260D, BnaA01g18470D, BnaA02g13320D, BnaA02g34760D, BnaA04g02660D, BnaA04g07250D, BnaA04g17660D, BnaA05g05540D, BnaA05g11890D, BnaA05g33860D, BnaA06g17350D, BnaA07g12480D, BnaA07g20510D, BnaA07g38700D, BnaA08g04820D, BnaA08g07940D, BnaA08g29910D, BnaA09g01080D, BnaA09g25260D, BnaA09g26140D, BnaA09g49810D, BnaA10g04360D, BnaA10g21040D, BnaC01g09810D, BnaC01g23800D, BnaC02g48890D, BnaC03g26…
GO:0019205	nucleobase-containing compound kinase activity	104	24	7.85	6.7e-07	0.0001782	F	BnaA01g15630D, BnaA03g00830D, BnaA03g23470D, BnaA03g34870D, BnaA04g02340D, BnaA05g29850D, BnaA06g22660D, BnaA08g00390D, BnaA09g17360D, BnaA09g22160D, BnaA09g36860D, BnaA10g26640D, BnaC01g18640D, BnaC01g38960D, BnaC03g50940D, BnaC03g51050D, BnaC03g70690D, BnaC05g45590D, BnaC05g52210D, BnaC08g47170D, BnaC09g03640D, BnaCnng15800D, BnaCnng41710D, BnaCnng73880D
GO:0016830	carbon-carbon lyase activity	283	46	21.37	7.2e-07	0.0001782	F	BnaA01g08240D, BnaA03g06030D, BnaA03g27900D, BnaA03g28100D, BnaA03g36420D, BnaA03g53010D, BnaA03g57920D, BnaA04g08570D, BnaA04g08640D, BnaA04g23300D, BnaA05g24610D, BnaA05g24620D, BnaA05g33510D, BnaA05g34260D, BnaA07g12930D, BnaA07g25530D, BnaA09g06790D, BnaA09g14100D, BnaA10g18360D, BnaA10g20730D, BnaAnng27540D, BnaC01g09790D, BnaC01g17900D, BnaC01g18640D, BnaC01g34530D, BnaC03g05110D, BnaC03g07…
GO:1990204	oxidoreductase complex	225	39	19.26	1.8e-05	0.000181	C	BnaA01g08260D, BnaA01g18470D, BnaA02g25560D, BnaA02g34760D, BnaA03g54340D, BnaA04g02660D, BnaA05g28450D, BnaA05g33860D, BnaA06g00560D, BnaA06g11220D, BnaA06g16370D, BnaA07g12480D, BnaA07g20510D, BnaA09g00900D, BnaA09g24310D, BnaA09g49810D, BnaA10g02770D, BnaA10g04360D, BnaA10g20810D, BnaA10g21040D, BnaAnng12260D, BnaAnng14150D, BnaAnng37640D, BnaC01g09810D, BnaC01g23800D, BnaC01g34160D, BnaC02g48…
GO:0033014	tetrapyrrole biosynthetic process	132	29	11.06	1.3e-06	0.0001821	P	BnaA01g09270D, BnaA03g58320D, BnaA04g23300D, BnaA05g24620D, BnaA06g04910D, BnaA06g22720D, BnaA06g28020D, BnaA07g28250D, BnaA09g06670D, BnaA09g11320D, BnaA09g24220D, BnaA09g32370D, BnaA09g40440D, BnaA10g01010D, BnaA10g01960D, BnaA10g19460D, BnaA10g23080D, BnaC01g10870D, BnaC01g17000D, BnaC04g47210D, BnaC05g06170D, BnaC05g24860D, BnaC08g14500D, BnaC08g32870D, BnaC09g05970D, BnaC09g47630D, BnaCnng24…
GO:0019637	organophosphate metabolic process	1268	155	106.27	1.3e-06	0.0001821	P	BnaA01g13990D, BnaA01g15630D, BnaA01g32400D, BnaA01g32870D, BnaA01g33410D, BnaA02g19010D, BnaA02g19260D, BnaA02g20510D, BnaA02g28570D, BnaA03g00380D, BnaA03g00830D, BnaA03g02560D, BnaA03g02620D, BnaA03g02630D, BnaA03g08200D, BnaA03g15140D, BnaA03g22370D, BnaA03g23470D, BnaA03g25540D, BnaA03g34870D, BnaA03g36910D, BnaA03g40360D, BnaA03g49560D, BnaA03g52900D, BnaA03g56790D, BnaA04g02340D, BnaA04g02…
GO:0006753	nucleoside phosphate metabolic process	845	111	70.82	1.6e-06	0.0002069	P	BnaA01g13990D, BnaA01g15630D, BnaA01g32870D, BnaA01g33410D, BnaA02g19260D, BnaA02g20510D, BnaA02g28570D, BnaA03g00830D, BnaA03g02560D, BnaA03g02620D, BnaA03g02630D, BnaA03g15140D, BnaA03g22370D, BnaA03g23470D, BnaA03g25540D, BnaA03g34870D, BnaA03g36910D, BnaA03g40360D, BnaA03g49560D, BnaA03g52900D, BnaA04g02340D, BnaA04g02570D, BnaA04g06670D, BnaA05g05120D, BnaA05g08630D, BnaA05g15290D, BnaA05g29…
GO:0033013	tetrapyrrole metabolic process	170	34	14.25	1.6e-06	0.0002069	P	BnaA01g09270D, BnaA03g01520D, BnaA03g58320D, BnaA04g07540D, BnaA04g23300D, BnaA05g24620D, BnaA06g04910D, BnaA06g22720D, BnaA06g28020D, BnaA07g28250D, BnaA09g06670D, BnaA09g11320D, BnaA09g24220D, BnaA09g32370D, BnaA09g40440D, BnaA09g52160D, BnaA10g01010D, BnaA10g01960D, BnaA10g19460D, BnaA10g23080D, BnaC01g10870D, BnaC01g17000D, BnaC04g47210D, BnaC05g06170D, BnaC05g24860D, BnaC05g49040D, BnaC08g14…
GO:0044282	small molecule catabolic process	216	40	18.1	1.6e-06	0.0002069	P	BnaA01g07910D, BnaA02g12140D, BnaA03g47910D, BnaA03g53010D, BnaA04g04350D, BnaA04g06040D, BnaA04g13230D, BnaA04g21230D, BnaA05g02260D, BnaA05g28470D, BnaA05g29640D, BnaA06g16270D, BnaA06g22040D, BnaA07g34930D, BnaA08g25100D, BnaA08g25110D, BnaA09g08890D, BnaA09g15760D, BnaA09g24310D, BnaA09g43380D, BnaA09g47510D, BnaA09g50730D, BnaA10g19070D, BnaA10g24380D, BnaA10g28060D, BnaAnng07910D, BnaAnng37…
GO:0006457	protein folding	464	69	38.89	2.4e-06	0.0002953	P	BnaA01g03810D, BnaA01g13670D, BnaA01g33840D, BnaA02g05060D, BnaA02g30290D, BnaA03g04200D, BnaA03g11100D, BnaA03g22260D, BnaA03g31970D, BnaA03g32840D, BnaA03g46660D, BnaA03g56040D, BnaA04g12800D, BnaA04g16190D, BnaA04g17760D, BnaA04g25810D, BnaA04g27390D, BnaA04g27460D, BnaA05g13740D, BnaA05g24020D, BnaA05g33440D, BnaA05g33830D, BnaA05g37100D, BnaA06g05290D, BnaA06g21300D, BnaA06g30110D, BnaA06g33…
GO:0044699	single-organism process	18093	1641	1516.42	2.4e-06	0.0002953	P	BnaA01g00360D, BnaA01g00930D, BnaA01g01360D, BnaA01g01700D, BnaA01g02070D, BnaA01g03070D, BnaA01g03840D, BnaA01g04300D, BnaA01g05080D, BnaA01g06830D, BnaA01g07910D, BnaA01g08160D, BnaA01g08240D, BnaA01g09270D, BnaA01g09480D, BnaA01g09620D, BnaA01g10160D, BnaA01g10410D, BnaA01g10570D, BnaA01g11660D, BnaA01g11800D, BnaA01g11840D, BnaA01g12110D, BnaA01g13670D, BnaA01g13990D, BnaA01g14400D, BnaA01g14…
GO:0009523	photosystem II	174	32	14.89	3e-05	0.0002975	C	BnaA01g08260D, BnaA01g18470D, BnaA02g13320D, BnaA02g34760D, BnaA04g02660D, BnaA04g17660D, BnaA05g05540D, BnaA05g11890D, BnaA05g33860D, BnaA06g17350D, BnaA07g12480D, BnaA07g20510D, BnaA07g38700D, BnaA08g29910D, BnaA09g49810D, BnaA10g04360D, BnaA10g21040D, BnaC01g09810D, BnaC01g23800D, BnaC02g48890D, BnaC03g26460D, BnaC04g41290D, BnaC05g22880D, BnaC07g16640D, BnaC08g01880D, BnaC08g07970D, BnaC08g07…
GO:0019318	hexose metabolic process	129	28	10.81	2.5e-06	0.0003002	P	BnaA01g13990D, BnaA03g04620D, BnaA04g04350D, BnaA05g29640D, BnaA05g33200D, BnaA06g10900D, BnaA06g32690D, BnaA06g38100D, BnaA07g20300D, BnaA08g04610D, BnaA08g28830D, BnaA09g01980D, BnaA09g12250D, BnaA09g46780D, BnaAnng15770D, BnaC01g16480D, BnaC01g30110D, BnaC03g06150D, BnaC03g33610D, BnaC05g09210D, BnaC06g19790D, BnaC07g18010D, BnaC07g46800D, BnaC08g01990D, BnaC08g40850D, BnaC08g46180D, BnaC09g01…
GO:0009657	plastid organization	189	36	15.84	2.7e-06	0.0003167	P	BnaA01g17450D, BnaA03g26540D, BnaA04g00110D, BnaA04g00760D, BnaA04g12100D, BnaA04g28700D, BnaA05g09160D, BnaA05g21010D, BnaA06g26850D, BnaA07g23930D, BnaA07g26090D, BnaA08g04420D, BnaA08g04590D, BnaA08g06270D, BnaA09g12770D, BnaA09g43380D, BnaA09g47580D, BnaA09g49740D, BnaA10g08390D, BnaAnng10200D, BnaC01g06700D, BnaC02g06060D, BnaC02g16490D, BnaC03g74380D, BnaC04g13490D, BnaC04g39420D, BnaC05g06…
GO:0016903	oxidoreductase activity, acting on the aldehyde or oxo group of donors	155	30	11.7	1.6e-06	0.0003506	F	BnaA01g01360D, BnaA01g33660D, BnaA05g33200D, BnaA06g10900D, BnaA06g20780D, BnaA06g22040D, BnaA06g32740D, BnaA07g20300D, BnaA07g21990D, BnaA07g34930D, BnaA08g04610D, BnaA08g20300D, BnaA09g29700D, BnaA09g46260D, BnaA09g46780D, BnaA10g19070D, BnaC01g04140D, BnaC01g30110D, BnaC02g36240D, BnaC03g33610D, BnaC04g36640D, BnaC04g55570D, BnaC05g09210D, BnaC05g12180D, BnaC06g19790D, BnaC08g05150D, BnaC08g40…
GO:0046982	protein heterodimerization activity	292	46	22.05	1.7e-06	0.0003506	F	BnaA02g06670D, BnaA02g06690D, BnaA02g30070D, BnaA03g02890D, BnaA03g03180D, BnaA03g09170D, BnaA03g09200D, BnaA03g17280D, BnaA03g18200D, BnaA03g22040D, BnaA06g04320D, BnaA06g05170D, BnaA06g28630D, BnaA07g01890D, BnaA08g26540D, BnaA08g30470D, BnaA09g03830D, BnaA09g33640D, BnaA09g33890D, BnaA09g33930D, BnaA09g34410D, BnaA09g53380D, BnaA10g13680D, BnaAnng15490D, BnaC02g38490D, BnaC03g11480D, BnaC03g11…
GO:0003774	motor activity	240	40	18.12	1.9e-06	0.0003617	F	BnaA02g34890D, BnaA03g02940D, BnaA03g56130D, BnaA04g02130D, BnaA04g21400D, BnaA05g00450D, BnaA05g08100D, BnaA06g19570D, BnaA06g21200D, BnaA06g21560D, BnaA09g05100D, BnaA09g08180D, BnaA09g10180D, BnaA09g11080D, BnaA09g12430D, BnaA09g34700D, BnaA09g50650D, BnaA10g28890D, BnaAnng06680D, BnaC01g35690D, BnaC02g01900D, BnaC02g44600D, BnaC02g45110D, BnaC03g41430D, BnaC03g52290D, BnaC04g09130D, BnaC04g39…
GO:0010319	stromule	37	12	3.17	3.7e-05	0.000362	C	BnaA04g04350D, BnaA05g13740D, BnaA08g04610D, BnaA09g23090D, BnaA09g28870D, BnaA10g07730D, BnaAnng37730D, BnaC03g20600D, BnaC03g71780D, BnaC05g06870D, BnaC05g41590D, BnaC08g36130D
GO:0009064	glutamine family amino acid metabolic process	160	32	13.41	3.2e-06	0.0003668	P	BnaA02g03140D, BnaA02g12430D, BnaA02g19000D, BnaA03g34780D, BnaA03g46970D, BnaA03g53010D, BnaA04g07450D, BnaA04g21470D, BnaA06g22040D, BnaA07g25530D, BnaA07g28110D, BnaA07g34310D, BnaA07g34930D, BnaA07g35920D, BnaA08g29950D, BnaA10g19050D, BnaA10g21480D, BnaA10g26060D, BnaAnng07910D, BnaAnng27540D, BnaC01g16690D, BnaC02g06690D, BnaC04g07830D, BnaC04g29670D, BnaC04g55570D, BnaC05g23810D, BnaC05g30…
GO:0042026	protein refolding	36	13	3.02	3.6e-06	0.0004035	P	BnaA03g22260D, BnaA03g32840D, BnaA04g16190D, BnaA05g13740D, BnaA07g13530D, BnaA08g00450D, BnaAnng28680D, BnaC03g37960D, BnaC03g47010D, BnaC03g70570D, BnaC04g39420D, BnaC06g10960D, BnaC07g12220D
GO:0005996	monosaccharide metabolic process	193	36	16.18	4.4e-06	0.0004825	P	BnaA01g13990D, BnaA03g04620D, BnaA03g31380D, BnaA04g04350D, BnaA04g18320D, BnaA05g29640D, BnaA05g33200D, BnaA06g10900D, BnaA06g32690D, BnaA06g38100D, BnaA07g20300D, BnaA07g25850D, BnaA08g04610D, BnaA08g28830D, BnaA09g01980D, BnaA09g12250D, BnaA09g46780D, BnaA10g07720D, BnaA10g11590D, BnaAnng15770D, BnaC01g16480D, BnaC01g30110D, BnaC02g17130D, BnaC03g06150D, BnaC03g33610D, BnaC04g42400D, BnaC05g06…
GO:0043596	nuclear replication fork	4	4	0.34	5.4e-05	0.0005144	C	BnaA03g02300D, BnaA04g23340D, BnaA06g04690D, BnaC03g47260D
GO:0043601	nuclear replisome	4	4	0.34	5.4e-05	0.0005144	C	BnaA03g02300D, BnaA04g23340D, BnaA06g04690D, BnaC03g47260D
GO:0019684	photosynthesis, light reaction	119	26	9.97	4.9e-06	0.000525	P	BnaA01g22440D, BnaA02g34760D, BnaA03g00350D, BnaA04g00760D, BnaA04g04350D, BnaA04g17660D, BnaA06g17350D, BnaA07g12480D, BnaA07g20510D, BnaA07g29390D, BnaA09g08030D, BnaA09g23090D, BnaA09g43540D, BnaAnng10200D, BnaC01g23800D, BnaC01g26800D, BnaC02g48890D, BnaC03g15660D, BnaC04g28580D, BnaC07g16640D, BnaC08g36130D, BnaC09g07990D, BnaC09g12340D, BnaC09g22670D, BnaCnng15190D, BnaCnng67310D
GO:0016054	organic acid catabolic process	141	29	11.82	5.1e-06	0.000525	P	BnaA01g07910D, BnaA02g12140D, BnaA03g53010D, BnaA04g06040D, BnaA04g13230D, BnaA04g21230D, BnaA05g28470D, BnaA06g16270D, BnaA06g22040D, BnaA07g34930D, BnaA08g25100D, BnaA09g08890D, BnaA09g15760D, BnaA09g24310D, BnaA09g47510D, BnaA10g19070D, BnaA10g28060D, BnaAnng07910D, BnaAnng37640D, BnaC03g64520D, BnaC05g24600D, BnaC05g28570D, BnaC05g30410D, BnaC07g22620D, BnaC07g45200D, BnaC08g07440D, BnaC08g23…
GO:0046395	carboxylic acid catabolic process	141	29	11.82	5.1e-06	0.000525	P	BnaA01g07910D, BnaA02g12140D, BnaA03g53010D, BnaA04g06040D, BnaA04g13230D, BnaA04g21230D, BnaA05g28470D, BnaA06g16270D, BnaA06g22040D, BnaA07g34930D, BnaA08g25100D, BnaA09g08890D, BnaA09g15760D, BnaA09g24310D, BnaA09g47510D, BnaA10g19070D, BnaA10g28060D, BnaAnng07910D, BnaAnng37640D, BnaC03g64520D, BnaC05g24600D, BnaC05g28570D, BnaC05g30410D, BnaC07g22620D, BnaC07g45200D, BnaC08g07440D, BnaC08g23…
GO:0006006	glucose metabolic process	60	17	5.03	5.6e-06	0.0005649	P	BnaA01g13990D, BnaA05g29640D, BnaA05g33200D, BnaA06g10900D, BnaA07g20300D, BnaA08g04610D, BnaA09g01980D, BnaA09g46780D, BnaC01g16480D, BnaC01g30110D, BnaC03g33610D, BnaC05g09210D, BnaC06g19790D, BnaC07g46800D, BnaC08g40850D, BnaC08g46180D, BnaC09g01420D
GO:0000793	condensed chromosome	28	10	2.4	6.4e-05	0.0006018	C	BnaA05g31740D, BnaA05g35190D, BnaA07g26350D, BnaA09g00890D, BnaA09g41160D, BnaA10g14460D, BnaAnng27890D, BnaAnng27900D, BnaC04g12240D, BnaCnng40200D
GO:0016630	protochlorophyllide reductase activity	11	7	0.83	3.5e-06	0.0006187	F	BnaA01g16440D, BnaA03g48610D, BnaA08g27540D, BnaA10g02050D, BnaC01g19630D, BnaC07g40900D, BnaC08g46210D
GO:0051186	cofactor metabolic process	775	101	64.95	6.4e-06	0.000633	P	BnaA01g09270D, BnaA01g13990D, BnaA01g22440D, BnaA01g32400D, BnaA01g33410D, BnaA02g19000D, BnaA02g19260D, BnaA03g00380D, BnaA03g01520D, BnaA03g02560D, BnaA03g08200D, BnaA03g20210D, BnaA03g22370D, BnaA03g32210D, BnaA03g36910D, BnaA03g40360D, BnaA03g52900D, BnaA03g55730D, BnaA03g55880D, BnaA03g58320D, BnaA04g07540D, BnaA04g12330D, BnaA04g17950D, BnaA04g23300D, BnaA05g03280D, BnaA05g03790D, BnaA05g24…
GO:0044283	small molecule biosynthetic process	1187	143	99.49	7e-06	0.000679	P	BnaA01g07910D, BnaA01g13990D, BnaA01g14400D, BnaA01g21560D, BnaA01g22440D, BnaA01g34070D, BnaA01g34990D, BnaA02g03140D, BnaA02g12430D, BnaA02g13230D, BnaA02g20230D, BnaA03g00380D, BnaA03g04690D, BnaA03g17570D, BnaA03g20210D, BnaA03g20600D, BnaA03g28400D, BnaA03g28870D, BnaA03g32210D, BnaA03g34780D, BnaA03g38220D, BnaA03g39790D, BnaA03g46970D, BnaA03g48400D, BnaA03g52900D, BnaA03g55730D, BnaA03g55…
GO:0016829	lyase activity	870	103	65.69	4.2e-06	0.000693	F	BnaA01g01700D, BnaA01g07910D, BnaA01g08240D, BnaA01g34070D, BnaA02g14850D, BnaA02g14990D, BnaA02g30490D, BnaA03g06030D, BnaA03g27900D, BnaA03g28100D, BnaA03g28870D, BnaA03g36420D, BnaA03g48400D, BnaA03g53010D, BnaA03g57920D, BnaA04g02970D, BnaA04g06680D, BnaA04g08570D, BnaA04g08640D, BnaA04g16070D, BnaA04g21230D, BnaA04g21240D, BnaA04g23300D, BnaA04g25390D, BnaA05g04860D, BnaA05g17180D, BnaA05g24…
GO:0009295	nucleoid	34	11	2.91	7.9e-05	0.0007333	C	BnaA01g33620D, BnaA05g09160D, BnaA05g23630D, BnaA06g06360D, BnaA06g26040D, BnaA06g26850D, BnaAnng04730D, BnaC02g16490D, BnaC02g23070D, BnaC05g45140D, BnaC07g24760D
GO:1990077	primosome complex	7	5	0.6	8.3e-05	0.0007607	C	BnaA02g13060D, BnaA04g11460D, BnaC02g45630D, BnaC06g13750D, BnaUnng00250D
GO:0042549	photosystem II stabilization	15	8	1.26	9.1e-06	0.000866	P	BnaA02g34760D, BnaA04g17660D, BnaA07g12480D, BnaA07g29390D, BnaC01g23800D, BnaC02g48890D, BnaC07g16640D, BnaC09g07990D
GO:0009117	nucleotide metabolic process	822	105	68.89	1e-05	0.0009341	P	BnaA01g13990D, BnaA01g15630D, BnaA01g32870D, BnaA01g33410D, BnaA02g19260D, BnaA02g20510D, BnaA03g00830D, BnaA03g02560D, BnaA03g02620D, BnaA03g02630D, BnaA03g15140D, BnaA03g22370D, BnaA03g23470D, BnaA03g25540D, BnaA03g34870D, BnaA03g36910D, BnaA03g40360D, BnaA03g49560D, BnaA03g52900D, BnaA04g02340D, BnaA04g02570D, BnaA04g06670D, BnaA05g05120D, BnaA05g08630D, BnaA05g15290D, BnaA05g32480D, BnaA06g17…
GO:0016831	carboxy-lyase activity	208	35	15.71	6.6e-06	0.001021	F	BnaA01g08240D, BnaA03g06030D, BnaA03g27900D, BnaA03g28100D, BnaA03g53010D, BnaA03g57920D, BnaA04g08570D, BnaA04g08640D, BnaA04g23300D, BnaA05g24610D, BnaA05g24620D, BnaA05g33510D, BnaA05g34260D, BnaA07g25530D, BnaA10g18360D, BnaA10g20730D, BnaAnng27540D, BnaC01g09790D, BnaC01g17900D, BnaC01g34530D, BnaC03g05110D, BnaC03g07780D, BnaC03g69540D, BnaC04g30810D, BnaC04g30870D, BnaC04g47210D, BnaC05g38…
GO:0000347	THO complex	15	7	1.28	0.00012	0.001086	C	BnaA02g24390D, BnaA03g39110D, BnaA05g32250D, BnaA06g36070D, BnaC02g00660D, BnaC03g74400D, BnaC08g46630D
GO:0016628	oxidoreductase activity, acting on the CH-CH group of donors, NAD or NADP as acceptor	48	14	3.62	7.9e-06	0.00115	F	BnaA01g16440D, BnaA02g17670D, BnaA03g38220D, BnaA03g48610D, BnaA04g25510D, BnaA08g02140D, BnaA08g27540D, BnaA10g02050D, BnaC01g19630D, BnaC03g15660D, BnaC03g68620D, BnaC07g40900D, BnaC08g46210D, BnaCnng49000D
GO:0005576	extracellular region	1148	134	98.27	0.00015	0.001324	C	BnaA01g01700D, BnaA01g05660D, BnaA01g06750D, BnaA01g06830D, BnaA01g11800D, BnaA01g13460D, BnaA01g13670D, BnaA01g29470D, BnaA02g05230D, BnaA02g13970D, BnaA03g03440D, BnaA03g17000D, BnaA03g25760D, BnaA03g28400D, BnaA03g32690D, BnaA03g35140D, BnaA03g55050D, BnaA03g56040D, BnaA03g58790D, BnaA04g00110D, BnaA04g04140D, BnaA04g04350D, BnaA04g04550D, BnaA04g07450D, BnaA04g25150D, BnaA04g29190D, BnaA05g02…
GO:0005856	cytoskeleton	452	62	38.69	0.00015	0.001324	C	BnaA02g17620D, BnaA02g34890D, BnaA03g15940D, BnaA03g56130D, BnaA03g58940D, BnaA04g02130D, BnaA05g00450D, BnaA05g08380D, BnaA05g09090D, BnaA05g16010D, BnaA05g33210D, BnaA06g01670D, BnaA06g17210D, BnaA06g19570D, BnaA06g21200D, BnaA07g15470D, BnaA07g26810D, BnaA07g32090D, BnaA08g02320D, BnaA08g14310D, BnaA09g00890D, BnaA09g05100D, BnaA09g08180D, BnaA09g09990D, BnaA09g10180D, BnaA09g33650D, BnaA09g33…
GO:0032544	plastid translation	12	7	1.01	1.6e-05	0.001441	P	BnaA04g00110D, BnaA07g23930D, BnaA10g08390D, BnaC05g06870D, BnaC08g27750D, BnaC08g32590D, BnaC09g20530D
GO:0006778	porphyrin-containing compound metabolic process	149	29	12.49	1.6e-05	0.001441	P	BnaA01g09270D, BnaA03g01520D, BnaA03g58320D, BnaA04g07540D, BnaA04g23300D, BnaA05g24620D, BnaA06g04910D, BnaA06g22720D, BnaA06g28020D, BnaA07g28250D, BnaA09g11320D, BnaA09g24220D, BnaA09g32370D, BnaA09g40440D, BnaA09g52160D, BnaA10g01010D, BnaA10g01960D, BnaA10g19460D, BnaC01g10870D, BnaC01g17000D, BnaC04g47210D, BnaC05g06170D, BnaC05g24860D, BnaC05g49040D, BnaC08g14500D, BnaC08g32870D, BnaC08g36…
GO:0009735	response to cytokinin	229	39	19.19	1.7e-05	0.001478	P	BnaA01g14400D, BnaA02g02350D, BnaA03g00260D, BnaA03g26930D, BnaA03g27780D, BnaA03g30810D, BnaA04g00110D, BnaA04g04350D, BnaA04g07450D, BnaA04g10710D, BnaA04g23300D, BnaA06g16270D, BnaA07g05610D, BnaA07g17140D, BnaA07g20510D, BnaA07g20570D, BnaA07g31190D, BnaA07g34280D, BnaA09g15760D, BnaA09g19640D, BnaA09g23090D, BnaA09g34470D, BnaA09g38190D, BnaA09g39610D, BnaA09g44030D, BnaAnng14750D, BnaC01g10…
GO:0006270	DNA replication initiation	30	11	2.51	1.7e-05	0.001478	P	BnaA02g24390D, BnaA03g39110D, BnaA06g36070D, BnaA08g04370D, BnaA09g00540D, BnaC03g26280D, BnaC03g31160D, BnaC03g74400D, BnaC06g00930D, BnaC08g46630D, BnaCnng57480D
GO:0019898	extrinsic component of membrane	104	21	8.9	0.00017	0.001483	C	BnaA01g18470D, BnaA02g34760D, BnaA04g02660D, BnaA04g17950D, BnaA05g33860D, BnaA07g12480D, BnaA09g19980D, BnaA09g49810D, BnaA10g04360D, BnaA10g21040D, BnaAnng12540D, BnaC01g23800D, BnaC01g27280D, BnaC02g48890D, BnaC03g26460D, BnaC07g16640D, BnaC08g01880D, BnaC08g10210D, BnaC08g26010D, BnaC09g07990D, BnaCnng27800D
GO:0090407	organophosphate biosynthetic process	605	81	50.71	2e-05	0.00171	P	BnaA01g15630D, BnaA01g32400D, BnaA01g32870D, BnaA03g00380D, BnaA03g00830D, BnaA03g02620D, BnaA03g02630D, BnaA03g08200D, BnaA03g15140D, BnaA03g22370D, BnaA03g25540D, BnaA03g34870D, BnaA03g49560D, BnaA03g52900D, BnaA03g56790D, BnaA05g05120D, BnaA05g08630D, BnaA05g15290D, BnaA05g29850D, BnaA05g37200D, BnaA06g22660D, BnaA07g04530D, BnaA07g13280D, BnaA07g22320D, BnaA07g24850D, BnaA07g30700D, BnaA08g00…
GO:1901293	nucleoside phosphate biosynthetic process	396	58	33.19	2.3e-05	0.001902	P	BnaA01g15630D, BnaA01g32870D, BnaA03g00830D, BnaA03g02620D, BnaA03g02630D, BnaA03g15140D, BnaA03g22370D, BnaA03g25540D, BnaA03g34870D, BnaA03g49560D, BnaA03g52900D, BnaA05g05120D, BnaA05g08630D, BnaA05g15290D, BnaA05g29850D, BnaA06g22660D, BnaA07g13280D, BnaA07g22320D, BnaA07g30700D, BnaA08g00390D, BnaA08g16560D, BnaA09g12970D, BnaA09g17360D, BnaA09g22160D, BnaA09g23090D, BnaA09g24370D, BnaA09g25…
GO:0044237	cellular metabolic process	19950	1783	1672.06	2.3e-05	0.001902	P	BnaA01g00010D, BnaA01g00360D, BnaA01g00970D, BnaA01g01360D, BnaA01g01430D, BnaA01g01470D, BnaA01g01700D, BnaA01g03070D, BnaA01g03150D, BnaA01g03810D, BnaA01g03840D, BnaA01g05080D, BnaA01g05660D, BnaA01g06750D, BnaA01g06830D, BnaA01g07620D, BnaA01g07830D, BnaA01g07910D, BnaA01g08020D, BnaA01g08080D, BnaA01g08240D, BnaA01g08260D, BnaA01g08480D, BnaA01g08530D, BnaA01g08920D, BnaA01g09270D, BnaA01g09…
GO:0016211	ammonia ligase activity	27	10	2.04	1.5e-05	0.001954	F	BnaA02g03140D, BnaA02g12430D, BnaA03g34780D, BnaA04g07450D, BnaA08g29950D, BnaC02g06690D, BnaC03g04190D, BnaC04g29670D, BnaC08g07930D, BnaCnng23850D
GO:0016880	acid-ammonia (or amide) ligase activity	27	10	2.04	1.5e-05	0.001954	F	BnaA02g03140D, BnaA02g12430D, BnaA03g34780D, BnaA04g07450D, BnaA08g29950D, BnaC02g06690D, BnaC03g04190D, BnaC04g29670D, BnaC08g07930D, BnaCnng23850D
GO:0004364	glutathione transferase activity	13	7	0.98	1.6e-05	0.00198	F	BnaA06g20200D, BnaA07g20570D, BnaA08g23300D, BnaAnng37730D, BnaC04g41510D, BnaC06g20430D, BnaC08g17230D
GO:0009225	nucleotide-sugar metabolic process	54	15	4.53	2.5e-05	0.002034	P	BnaA01g32870D, BnaA05g05120D, BnaA05g32480D, BnaA07g29190D, BnaA07g30700D, BnaA09g12970D, BnaAnng16810D, BnaC02g17130D, BnaC03g25450D, BnaC03g69060D, BnaC06g06370D, BnaC08g22580D, BnaC09g12890D, BnaCnng08580D, BnaCnng10940D
GO:0044723	single-organism carbohydrate metabolic process	1118	133	93.7	2.6e-05	0.002082	P	BnaA01g13990D, BnaA01g33130D, BnaA02g02630D, BnaA02g02720D, BnaA02g03310D, BnaA02g19260D, BnaA02g34360D, BnaA03g02560D, BnaA03g04620D, BnaA03g05430D, BnaA03g17980D, BnaA03g27680D, BnaA03g27800D, BnaA03g31380D, BnaA03g36910D, BnaA03g40360D, BnaA03g47910D, BnaA04g04350D, BnaA04g08570D, BnaA04g18320D, BnaA05g10010D, BnaA05g29640D, BnaA05g32300D, BnaA05g33200D, BnaA05g33260D, BnaA06g07880D, BnaA06g10…
GO:0016462	pyrophosphatase activity	1680	173	126.85	2.1e-05	0.002475	F	BnaA01g05530D, BnaA01g13670D, BnaA01g25310D, BnaA02g16100D, BnaA02g20410D, BnaA02g24390D, BnaA02g34890D, BnaA03g02620D, BnaA03g02630D, BnaA03g02940D, BnaA03g03040D, BnaA03g03240D, BnaA03g15140D, BnaA03g25540D, BnaA03g32690D, BnaA03g36090D, BnaA03g39110D, BnaA03g54160D, BnaA03g55060D, BnaA03g55070D, BnaA03g55930D, BnaA03g56130D, BnaA04g02130D, BnaA04g04610D, BnaA04g06670D, BnaA04g20180D, BnaA04g21…
GO:0016817	hydrolase activity, acting on acid anhydrides	1739	178	131.31	2.2e-05	0.002475	F	BnaA01g05530D, BnaA01g13670D, BnaA01g25310D, BnaA02g16100D, BnaA02g20410D, BnaA02g24390D, BnaA02g34890D, BnaA03g02620D, BnaA03g02630D, BnaA03g02940D, BnaA03g03040D, BnaA03g03240D, BnaA03g15140D, BnaA03g25540D, BnaA03g32690D, BnaA03g36090D, BnaA03g39110D, BnaA03g54160D, BnaA03g55060D, BnaA03g55070D, BnaA03g55930D, BnaA03g56130D, BnaA04g02130D, BnaA04g02570D, BnaA04g04610D, BnaA04g06670D, BnaA04g09…
GO:0004550	nucleoside diphosphate kinase activity	18	8	1.36	2.3e-05	0.002475	F	BnaA06g22660D, BnaA08g00390D, BnaA09g17360D, BnaA09g22160D, BnaC03g51050D, BnaC03g70690D, BnaCnng15800D, BnaCnng73880D
GO:0015631	tubulin binding	276	41	20.84	2.6e-05	0.002681	F	BnaA01g07910D, BnaA02g34890D, BnaA03g02940D, BnaA03g58940D, BnaA04g21400D, BnaA05g00450D, BnaA05g08100D, BnaA05g08380D, BnaA06g17210D, BnaA06g19570D, BnaA06g21200D, BnaA06g21560D, BnaA06g21940D, BnaA07g24820D, BnaA07g26810D, BnaA09g05100D, BnaA09g08180D, BnaA09g11080D, BnaA09g12430D, BnaA09g33980D, BnaA09g34700D, BnaA09g41160D, BnaA10g28890D, BnaAnng06680D, BnaC01g35690D, BnaC02g01900D, BnaC02g23…
GO:0006259	DNA metabolic process	877	108	73.5	3.7e-05	0.002916	P	BnaA01g03070D, BnaA01g22970D, BnaA01g30360D, BnaA02g13060D, BnaA02g13280D, BnaA02g17620D, BnaA02g22810D, BnaA02g24390D, BnaA03g02300D, BnaA03g22490D, BnaA03g23160D, BnaA03g32210D, BnaA03g34810D, BnaA03g38540D, BnaA03g39110D, BnaA03g53380D, BnaA03g55060D, BnaA03g55070D, BnaA04g11460D, BnaA04g14440D, BnaA04g23340D, BnaA05g06960D, BnaA05g26470D, BnaA05g29850D, BnaA05g31740D, BnaA05g33320D, BnaA06g04…
GO:0006183	GTP biosynthetic process	18	8	1.51	4.9e-05	0.003635	P	BnaA06g22660D, BnaA08g00390D, BnaA09g17360D, BnaA09g22160D, BnaC03g51050D, BnaC03g70690D, BnaCnng15800D, BnaCnng73880D
GO:0006228	UTP biosynthetic process	18	8	1.51	4.9e-05	0.003635	P	BnaA06g22660D, BnaA08g00390D, BnaA09g17360D, BnaA09g22160D, BnaC03g51050D, BnaC03g70690D, BnaCnng15800D, BnaCnng73880D
GO:0046039	GTP metabolic process	18	8	1.51	4.9e-05	0.003635	P	BnaA06g22660D, BnaA08g00390D, BnaA09g17360D, BnaA09g22160D, BnaC03g51050D, BnaC03g70690D, BnaCnng15800D, BnaCnng73880D
GO:0046051	UTP metabolic process	18	8	1.51	4.9e-05	0.003635	P	BnaA06g22660D, BnaA08g00390D, BnaA09g17360D, BnaA09g22160D, BnaC03g51050D, BnaC03g70690D, BnaCnng15800D, BnaCnng73880D
GO:0016818	hydrolase activity, acting on acid anhydrides, in phosphorus-containing anhydrides	1698	173	128.21	3.7e-05	0.003663	F	BnaA01g05530D, BnaA01g13670D, BnaA01g25310D, BnaA02g16100D, BnaA02g20410D, BnaA02g24390D, BnaA02g34890D, BnaA03g02620D, BnaA03g02630D, BnaA03g02940D, BnaA03g03040D, BnaA03g03240D, BnaA03g15140D, BnaA03g25540D, BnaA03g32690D, BnaA03g36090D, BnaA03g39110D, BnaA03g54160D, BnaA03g55060D, BnaA03g55070D, BnaA03g55930D, BnaA03g56130D, BnaA04g02130D, BnaA04g04610D, BnaA04g06670D, BnaA04g20180D, BnaA04g21…
GO:0042440	pigment metabolic process	215	36	18.02	5.1e-05	0.003728	P	BnaA01g09270D, BnaA03g01520D, BnaA03g10470D, BnaA03g11990D, BnaA03g58320D, BnaA04g07540D, BnaA04g23300D, BnaA05g24620D, BnaA06g04910D, BnaA06g22720D, BnaA06g28020D, BnaA07g15980D, BnaA07g29190D, BnaA08g18960D, BnaA09g11320D, BnaA09g24220D, BnaA09g27900D, BnaA09g32370D, BnaA09g40120D, BnaA09g49740D, BnaA09g52160D, BnaC01g10420D, BnaC01g10870D, BnaC01g17000D, BnaC03g14720D, BnaC03g31330D, BnaC04g47…
GO:0043648	dicarboxylic acid metabolic process	151	28	12.66	5.4e-05	0.003891	P	BnaA02g00100D, BnaA03g03440D, BnaA03g03750D, BnaA04g13230D, BnaA04g25510D, BnaA05g04860D, BnaA05g14590D, BnaA06g16270D, BnaA06g22040D, BnaA07g25530D, BnaA07g34930D, BnaA09g02570D, BnaA10g11990D, BnaA10g20730D, BnaA10g26060D, BnaAnng27540D, BnaC02g03980D, BnaC03g05110D, BnaC03g12430D, BnaC03g15660D, BnaC04g35330D, BnaC04g51900D, BnaC05g30410D, BnaC05g41450D, BnaC07g29000D, BnaC09g40620D, BnaCnng55…
GO:1901068	guanosine-containing compound metabolic process	45	13	3.77	5.5e-05	0.003907	P	BnaA02g20510D, BnaA04g02340D, BnaA06g22660D, BnaA08g00390D, BnaA09g00700D, BnaA09g17360D, BnaA09g22160D, BnaA09g36860D, BnaC03g51050D, BnaC03g70690D, BnaC05g45590D, BnaCnng15800D, BnaCnng73880D
GO:0005739	mitochondrion	1273	143	108.97	0.00048	0.004137	C	BnaA01g01700D, BnaA01g12110D, BnaA01g13670D, BnaA01g14450D, BnaA02g01980D, BnaA02g05940D, BnaA02g11050D, BnaA02g23340D, BnaA02g25560D, BnaA03g00260D, BnaA03g00350D, BnaA03g01410D, BnaA03g02620D, BnaA03g02630D, BnaA03g04030D, BnaA03g13600D, BnaA03g15140D, BnaA03g23470D, BnaA03g27530D, BnaA03g32840D, BnaA03g35140D, BnaA03g39650D, BnaA03g40040D, BnaA03g49560D, BnaA03g54340D, BnaA03g54960D, BnaA03g55…
GO:0016053	organic acid biosynthetic process	997	119	83.56	6e-05	0.004146	P	BnaA01g07910D, BnaA01g14400D, BnaA01g21560D, BnaA01g34070D, BnaA01g34990D, BnaA02g03140D, BnaA02g12430D, BnaA02g13230D, BnaA03g04690D, BnaA03g17570D, BnaA03g20210D, BnaA03g28400D, BnaA03g28870D, BnaA03g32210D, BnaA03g34780D, BnaA03g38220D, BnaA03g39790D, BnaA03g46970D, BnaA03g48400D, BnaA03g52900D, BnaA03g55730D, BnaA04g06560D, BnaA04g07450D, BnaA04g16070D, BnaA04g21230D, BnaA04g21470D, BnaA04g25…
GO:0046394	carboxylic acid biosynthetic process	997	119	83.56	6e-05	0.004146	P	BnaA01g07910D, BnaA01g14400D, BnaA01g21560D, BnaA01g34070D, BnaA01g34990D, BnaA02g03140D, BnaA02g12430D, BnaA02g13230D, BnaA03g04690D, BnaA03g17570D, BnaA03g20210D, BnaA03g28400D, BnaA03g28870D, BnaA03g32210D, BnaA03g34780D, BnaA03g38220D, BnaA03g39790D, BnaA03g46970D, BnaA03g48400D, BnaA03g52900D, BnaA03g55730D, BnaA04g06560D, BnaA04g07450D, BnaA04g16070D, BnaA04g21230D, BnaA04g21470D, BnaA04g25…
GO:0009527	plastid outer membrane	41	11	3.51	0.0005	0.004259	C	BnaA03g55090D, BnaA09g08200D, BnaA09g28870D, BnaA09g55760D, BnaA10g00950D, BnaC03g46030D, BnaC05g01070D, BnaC07g22840D, BnaC07g46150D, BnaC08g36130D, BnaC09g29550D
GO:0019843	rRNA binding	107	21	8.08	4.5e-05	0.004284	F	BnaA02g03760D, BnaA03g05300D, BnaA03g06760D, BnaA03g55550D, BnaA05g14980D, BnaA06g07940D, BnaA06g11250D, BnaA06g30290D, BnaA07g04790D, BnaA07g23270D, BnaA07g23930D, BnaA08g01520D, BnaA08g23510D, BnaA09g12200D, BnaA09g50400D, BnaC02g05940D, BnaC05g03230D, BnaC05g34360D, BnaC09g40040D, BnaC09g40070D, BnaCnng39020D
GO:0042170	plastid membrane	97	19	8.3	0.00051	0.004293	C	BnaA03g00280D, BnaA03g04030D, BnaA03g55090D, BnaA05g21010D, BnaA09g08200D, BnaA09g28870D, BnaA09g55760D, BnaA10g00950D, BnaA10g03080D, BnaA10g17210D, BnaC01g06700D, BnaC03g46030D, BnaC05g01070D, BnaC05g06220D, BnaC07g22840D, BnaC07g46150D, BnaC08g31740D, BnaC08g36130D, BnaC09g29550D
GO:0009165	nucleotide biosynthetic process	383	55	32.1	6.3e-05	0.004294	P	BnaA01g15630D, BnaA01g32870D, BnaA03g00830D, BnaA03g02620D, BnaA03g02630D, BnaA03g15140D, BnaA03g22370D, BnaA03g25540D, BnaA03g34870D, BnaA03g49560D, BnaA03g52900D, BnaA05g05120D, BnaA05g08630D, BnaA05g15290D, BnaA06g22660D, BnaA07g13280D, BnaA07g22320D, BnaA07g30700D, BnaA08g00390D, BnaA09g12970D, BnaA09g17360D, BnaA09g22160D, BnaA09g23090D, BnaA09g24370D, BnaA09g25330D, BnaA10g26640D, BnaC01g09…
GO:0009084	glutamine family amino acid biosynthetic process	85	19	7.12	6.4e-05	0.004304	P	BnaA02g03140D, BnaA02g12430D, BnaA03g34780D, BnaA03g46970D, BnaA04g07450D, BnaA04g21470D, BnaA07g35920D, BnaA08g29950D, BnaA10g19050D, BnaA10g21480D, BnaA10g26060D, BnaC01g16690D, BnaC02g06690D, BnaC04g07830D, BnaC04g29670D, BnaC04g55570D, BnaC08g07930D, BnaC09g42740D, BnaCnng23850D
GO:0048037	cofactor binding	1332	140	100.58	4.8e-05	0.0044	F	BnaA01g03840D, BnaA01g05670D, BnaA01g08240D, BnaA01g17630D, BnaA01g34990D, BnaA02g09580D, BnaA02g11830D, BnaA02g16170D, BnaA02g16200D, BnaA02g17670D, BnaA02g21690D, BnaA02g30820D, BnaA02g32720D, BnaA03g03400D, BnaA03g03440D, BnaA03g03560D, BnaA03g33380D, BnaA03g34340D, BnaA03g52320D, BnaA03g56490D, BnaA04g12100D, BnaA04g13320D, BnaA04g25510D, BnaA04g28670D, BnaA05g17430D, BnaA05g19350D, BnaA05g19…
GO:0004356	glutamate-ammonia ligase activity	25	9	1.89	5.3e-05	0.004685	F	BnaA02g03140D, BnaA02g12430D, BnaA03g34780D, BnaA04g07450D, BnaA08g29950D, BnaC02g06690D, BnaC04g29670D, BnaC08g07930D, BnaCnng23850D
GO:0006091	generation of precursor metabolites and energy	561	74	47.02	7.1e-05	0.004712	P	BnaA01g13990D, BnaA01g22440D, BnaA02g00100D, BnaA02g19260D, BnaA02g34760D, BnaA03g00350D, BnaA03g02560D, BnaA03g36910D, BnaA03g40360D, BnaA04g00760D, BnaA04g04350D, BnaA04g13230D, BnaA04g17660D, BnaA04g25660D, BnaA05g14590D, BnaA05g24610D, BnaA05g34260D, BnaA06g17350D, BnaA07g08220D, BnaA07g12480D, BnaA07g20510D, BnaA07g25510D, BnaA07g29390D, BnaA07g31190D, BnaA07g34980D, BnaA08g21540D, BnaA09g07…
GO:0003777	microtubule motor activity	176	29	13.29	5.8e-05	0.00495	F	BnaA02g34890D, BnaA03g02940D, BnaA04g21400D, BnaA05g00450D, BnaA05g08100D, BnaA06g19570D, BnaA06g21200D, BnaA06g21560D, BnaA09g05100D, BnaA09g08180D, BnaA09g11080D, BnaA09g12430D, BnaA09g34700D, BnaA10g28890D, BnaAnng06680D, BnaC01g35690D, BnaC02g01900D, BnaC02g45110D, BnaC03g41430D, BnaC03g52290D, BnaC04g09130D, BnaC04g39870D, BnaC05g36060D, BnaC07g27680D, BnaC07g32100D, BnaC08g25660D, BnaC09g08…
GO:0006779	porphyrin-containing compound biosynthetic process	108	22	9.05	7.8e-05	0.00511	P	BnaA01g09270D, BnaA03g58320D, BnaA04g23300D, BnaA05g24620D, BnaA06g04910D, BnaA06g22720D, BnaA06g28020D, BnaA07g28250D, BnaA09g11320D, BnaA09g32370D, BnaA09g40440D, BnaA10g01010D, BnaA10g01960D, BnaA10g19460D, BnaC01g10870D, BnaC01g17000D, BnaC04g47210D, BnaC05g06170D, BnaC08g14500D, BnaC08g32870D, BnaCnng32060D, BnaCnng49000D
GO:0043673	sexine	3	3	0.26	0.00063	0.005183	C	BnaA02g28130D, BnaA03g21650D, BnaC02g36210D
GO:0043674	columella	3	3	0.26	0.00063	0.005183	C	BnaA02g28130D, BnaA03g21650D, BnaC02g36210D
GO:0016776	phosphotransferase activity, phosphate group as acceptor	71	16	5.36	6.3e-05	0.005197	F	BnaA03g23470D, BnaA03g34870D, BnaA04g02340D, BnaA06g22660D, BnaA08g00390D, BnaA09g17360D, BnaA09g22160D, BnaA09g36860D, BnaC03g50940D, BnaC03g51050D, BnaC03g70690D, BnaC05g45590D, BnaC08g47170D, BnaC09g03640D, BnaCnng15800D, BnaCnng73880D
GO:0006542	glutamine biosynthetic process	24	9	2.01	8.2e-05	0.005303	P	BnaA02g03140D, BnaA02g12430D, BnaA03g34780D, BnaA04g07450D, BnaA08g29950D, BnaC02g06690D, BnaC04g29670D, BnaC08g07930D, BnaCnng23850D
GO:0005794	Golgi apparatus	968	112	82.86	0.00068	0.005532	C	BnaA01g02070D, BnaA01g09620D, BnaA01g31170D, BnaA02g02630D, BnaA02g09410D, BnaA02g15340D, BnaA02g28130D, BnaA02g32060D, BnaA02g34360D, BnaA03g04380D, BnaA03g05430D, BnaA03g08640D, BnaA03g17980D, BnaA03g18600D, BnaA03g21120D, BnaA03g21840D, BnaA03g26890D, BnaA03g27680D, BnaA03g38870D, BnaA04g11360D, BnaA04g21830D, BnaA04g22070D, BnaA04g24910D, BnaA05g10010D, BnaA05g14120D, BnaA05g32300D, BnaA06g01…
GO:0008252	nucleotidase activity	26	9	1.96	7.5e-05	0.005988	F	BnaA03g18020D, BnaA06g23120D, BnaA07g22920D, BnaA07g30470D, BnaA08g05520D, BnaA09g06680D, BnaC08g09940D, BnaC09g30760D, BnaCnng16680D
GO:0009314	response to radiation	624	80	52.3	9.7e-05	0.006179	P	BnaA01g14400D, BnaA01g14450D, BnaA01g24440D, BnaA01g34070D, BnaA02g12090D, BnaA02g35040D, BnaA03g00350D, BnaA03g17450D, BnaA03g26540D, BnaA03g39650D, BnaA03g55000D, BnaA03g59070D, BnaA04g04490D, BnaA05g05540D, BnaA05g06880D, BnaA05g09160D, BnaA05g19760D, BnaA06g04690D, BnaA06g06360D, BnaA06g17350D, BnaA06g20710D, BnaA06g22660D, BnaA06g26850D, BnaA06g30720D, BnaA06g40090D, BnaA07g01090D, BnaA07g03…
GO:0009416	response to light stimulus	605	78	50.71	9.8e-05	0.006179	P	BnaA01g14400D, BnaA01g14450D, BnaA01g24440D, BnaA01g34070D, BnaA02g12090D, BnaA02g35040D, BnaA03g00350D, BnaA03g17450D, BnaA03g26540D, BnaA03g39650D, BnaA03g55000D, BnaA03g59070D, BnaA04g04490D, BnaA05g05540D, BnaA05g06880D, BnaA05g09160D, BnaA05g19760D, BnaA06g04690D, BnaA06g06360D, BnaA06g17350D, BnaA06g20710D, BnaA06g22660D, BnaA06g26850D, BnaA06g30720D, BnaA06g40090D, BnaA07g01090D, BnaA07g03…
GO:0008017	microtubule binding	253	37	19.1	8.7e-05	0.006729	F	BnaA01g07910D, BnaA02g34890D, BnaA03g02940D, BnaA04g21400D, BnaA05g00450D, BnaA05g08100D, BnaA05g08380D, BnaA06g17210D, BnaA06g19570D, BnaA06g21200D, BnaA06g21560D, BnaA06g21940D, BnaA07g24820D, BnaA07g26810D, BnaA09g05100D, BnaA09g08180D, BnaA09g11080D, BnaA09g12430D, BnaA09g34700D, BnaA09g41160D, BnaA10g28890D, BnaAnng06680D, BnaC01g35690D, BnaC02g01900D, BnaC02g45110D, BnaC03g41430D, BnaC03g52…
GO:0000096	sulfur amino acid metabolic process	118	23	9.89	0.00011	0.00685	P	BnaA01g34070D, BnaA03g28400D, BnaA03g28870D, BnaA03g57300D, BnaA04g25390D, BnaA05g03790D, BnaA07g18600D, BnaA09g16630D, BnaA09g38220D, BnaA09g39610D, BnaA09g55670D, BnaA10g14530D, BnaA10g16880D, BnaAnng10750D, BnaAnng27260D, BnaC02g07610D, BnaC03g08690D, BnaC04g03400D, BnaC04g22760D, BnaC05g46930D, BnaC08g23100D, BnaC09g36820D, BnaCnng55890D
GO:0016866	intramolecular transferase activity	155	26	11.7	0.0001	0.0075	F	BnaA01g11600D, BnaA01g33130D, BnaA02g02720D, BnaA02g11400D, BnaA03g27800D, BnaA03g38150D, BnaA05g05120D, BnaA05g29640D, BnaA06g22720D, BnaA06g39690D, BnaA09g02570D, BnaA09g06670D, BnaA10g07730D, BnaA10g17950D, BnaAnng07920D, BnaAnng16810D, BnaC02g06160D, BnaC03g07130D, BnaC03g25450D, BnaC03g74380D, BnaC06g20260D, BnaC08g06210D, BnaC08g18420D, BnaC09g05970D, BnaCnng52450D, BnaCnng69960D
GO:0015935	small ribosomal subunit	192	30	16.43	0.00095	0.007642	C	BnaA01g33350D, BnaA03g00720D, BnaA03g01080D, BnaA03g05300D, BnaA03g05840D, BnaA03g13080D, BnaA04g14320D, BnaA04g18190D, BnaA04g18210D, BnaA04g19830D, BnaA07g09990D, BnaA07g18810D, BnaA07g21930D, BnaA07g23080D, BnaA07g30140D, BnaA09g31060D, BnaA09g35790D, BnaA09g50580D, BnaA10g30460D, BnaAnng10670D, BnaC02g03430D, BnaC02g05940D, BnaC02g12080D, BnaC03g15950D, BnaC03g74960D, BnaC04g02200D, BnaC04g13…
GO:0004781	sulfate adenylyltransferase (ATP) activity	12	6	0.91	0.00011	0.007779	F	BnaA03g36860D, BnaA05g16830D, BnaC05g15510D, BnaC07g17320D, BnaC08g19100D, BnaCnng62800D
GO:0016878	acid-thiol ligase activity	12	6	0.91	0.00011	0.007779	F	BnaA04g12330D, BnaA05g19760D, BnaA06g16270D, BnaA09g26010D, BnaC04g33330D, BnaC06g08930D
GO:0005886	plasma membrane	2125	222	181.89	0.001	0.007956	C	BnaA01g01430D, BnaA01g01700D, BnaA01g07330D, BnaA01g09620D, BnaA01g10160D, BnaA01g13670D, BnaA01g14450D, BnaA01g14600D, BnaA01g31170D, BnaA01g33350D, BnaA02g01450D, BnaA02g14850D, BnaA02g17550D, BnaA02g17620D, BnaA02g27070D, BnaA02g28130D, BnaA02g32060D, BnaA02g34360D, BnaA03g00070D, BnaA03g00830D, BnaA03g01930D, BnaA03g03440D, BnaA03g04350D, BnaA03g05840D, BnaA03g07540D, BnaA03g11990D, BnaA03g16…
GO:0035639	purine ribonucleoside triphosphate binding	7353	634	555.22	0.00012	0.00825	F	BnaA01g01430D, BnaA01g05530D, BnaA01g08020D, BnaA01g09270D, BnaA01g09480D, BnaA01g09620D, BnaA01g10160D, BnaA01g10550D, BnaA01g13670D, BnaA01g14070D, BnaA01g15630D, BnaA01g15650D, BnaA01g22970D, BnaA01g25310D, BnaA01g29230D, BnaA01g33520D, BnaA01g33840D, BnaA01g33860D, BnaA02g01390D, BnaA02g02610D, BnaA02g02620D, BnaA02g03140D, BnaA02g05060D, BnaA02g05940D, BnaA02g08350D, BnaA02g08470D, BnaA02g08…
GO:0009132	nucleoside diphosphate metabolic process	217	35	18.19	0.00014	0.008612	P	BnaA01g13990D, BnaA02g19260D, BnaA02g28570D, BnaA03g02560D, BnaA03g36910D, BnaA03g40360D, BnaA04g02340D, BnaA06g22660D, BnaA07g31190D, BnaA07g34980D, BnaA08g00390D, BnaA08g21540D, BnaA09g17360D, BnaA09g22160D, BnaA09g36860D, BnaA09g43380D, BnaA10g00550D, BnaC01g16480D, BnaC01g18640D, BnaC01g31270D, BnaC02g36630D, BnaC03g20200D, BnaC03g37820D, BnaC03g51050D, BnaC03g60280D, BnaC03g70690D, BnaC04g08…
GO:0072329	monocarboxylic acid catabolic process	49	13	4.11	0.00015	0.008901	P	BnaA01g07910D, BnaA02g12140D, BnaA04g06040D, BnaA04g13230D, BnaA07g34930D, BnaA09g08890D, BnaA09g15760D, BnaA10g19070D, BnaA10g28060D, BnaC05g30410D, BnaC08g23150D, BnaC09g09150D, BnaC09g17220D
GO:0007017	microtubule-based process	359	51	30.09	0.00015	0.008901	P	BnaA02g17620D, BnaA02g34360D, BnaA02g34890D, BnaA03g02940D, BnaA03g58940D, BnaA04g21400D, BnaA05g00450D, BnaA05g08100D, BnaA05g08380D, BnaA05g09090D, BnaA05g16010D, BnaA06g01670D, BnaA06g19570D, BnaA06g21200D, BnaA06g21560D, BnaA06g30720D, BnaA07g32090D, BnaA08g02320D, BnaA08g31150D, BnaA09g05100D, BnaA09g08180D, BnaA09g11080D, BnaA09g12430D, BnaA09g33650D, BnaA09g33980D, BnaA09g34700D, BnaA10g09…
GO:0090558	plant epidermis development	261	40	21.88	0.00015	0.008901	P	BnaA01g09480D, BnaA02g14850D, BnaA03g26540D, BnaA03g37250D, BnaA04g04550D, BnaA04g21830D, BnaA05g04320D, BnaA06g10270D, BnaA06g22330D, BnaA07g18810D, BnaA07g24990D, BnaA07g28990D, BnaA07g30820D, BnaA07g31190D, BnaA07g32030D, BnaA08g16990D, BnaA09g08180D, BnaA09g40540D, BnaA10g21810D, BnaAnng04520D, BnaAnng09680D, BnaC01g07430D, BnaC01g18900D, BnaC01g33900D, BnaC02g43450D, BnaC03g16150D, BnaC03g49…
GO:0051188	cofactor biosynthetic process	369	52	30.93	0.00016	0.009384	P	BnaA01g09270D, BnaA01g22440D, BnaA01g32400D, BnaA03g00380D, BnaA03g08200D, BnaA03g22370D, BnaA03g32210D, BnaA03g52900D, BnaA03g55730D, BnaA03g55880D, BnaA03g58320D, BnaA04g12330D, BnaA04g17950D, BnaA04g23300D, BnaA05g24620D, BnaA05g37200D, BnaA06g04910D, BnaA06g22720D, BnaA06g28020D, BnaA07g06040D, BnaA07g13280D, BnaA07g28250D, BnaA09g11320D, BnaA09g14100D, BnaA09g24220D, BnaA09g26010D, BnaA09g29…
GO:0080167	response to karrikin	129	24	10.81	0.00017	0.009856	P	BnaA01g24440D, BnaA04g06040D, BnaA05g20600D, BnaA06g01180D, BnaA06g17350D, BnaA06g20200D, BnaA08g04420D, BnaA09g01470D, BnaA09g07690D, BnaA09g35300D, BnaA10g27230D, BnaAnng08160D, BnaAnng17950D, BnaAnng37730D, BnaC02g06990D, BnaC02g15670D, BnaC04g39340D, BnaC05g00660D, BnaC07g26530D, BnaC07g45200D, BnaC08g01640D, BnaC08g26010D, BnaC09g47360D, BnaCnng15190D
GO:0009987	cellular process	26775	2333	2244.08	0.00018	0.01009	P	BnaA01g00010D, BnaA01g00360D, BnaA01g00930D, BnaA01g00970D, BnaA01g01360D, BnaA01g01430D, BnaA01g01470D, BnaA01g01700D, BnaA01g03070D, BnaA01g03150D, BnaA01g03810D, BnaA01g03840D, BnaA01g05080D, BnaA01g05660D, BnaA01g06750D, BnaA01g06830D, BnaA01g07620D, BnaA01g07830D, BnaA01g07910D, BnaA01g08020D, BnaA01g08080D, BnaA01g08160D, BnaA01g08240D, BnaA01g08260D, BnaA01g08480D, BnaA01g08530D, BnaA01g08…
GO:0042451	purine nucleoside biosynthetic process	220	35	18.44	0.00018	0.01009	P	BnaA03g00830D, BnaA03g02620D, BnaA03g02630D, BnaA03g15140D, BnaA03g22370D, BnaA03g25540D, BnaA03g27900D, BnaA03g49560D, BnaA05g15290D, BnaA06g22660D, BnaA07g13280D, BnaA07g29530D, BnaA08g00390D, BnaA09g17360D, BnaA09g22160D, BnaA09g23090D, BnaA10g18360D, BnaA10g26640D, BnaC01g09030D, BnaC01g38960D, BnaC02g33050D, BnaC03g20310D, BnaC03g29960D, BnaC03g51050D, BnaC03g70690D, BnaC07g19840D, BnaC07g42…
GO:0046129	purine ribonucleoside biosynthetic process	220	35	18.44	0.00018	0.01009	P	BnaA03g00830D, BnaA03g02620D, BnaA03g02630D, BnaA03g15140D, BnaA03g22370D, BnaA03g25540D, BnaA03g27900D, BnaA03g49560D, BnaA05g15290D, BnaA06g22660D, BnaA07g13280D, BnaA07g29530D, BnaA08g00390D, BnaA09g17360D, BnaA09g22160D, BnaA09g23090D, BnaA10g18360D, BnaA10g26640D, BnaC01g09030D, BnaC01g38960D, BnaC02g33050D, BnaC03g20310D, BnaC03g29960D, BnaC03g51050D, BnaC03g70690D, BnaC07g19840D, BnaC07g42…
GO:0009368	endopeptidase Clp complex	7	4	0.6	0.00152	0.01183	C	BnaA07g25940D, BnaA08g29600D, BnaA09g47580D, BnaC07g18390D
GO:0009840	chloroplastic endopeptidase Clp complex	7	4	0.6	0.00152	0.01183	C	BnaA07g25940D, BnaA08g29600D, BnaA09g47580D, BnaC07g18390D
GO:0012505	endomembrane system	1986	207	170	0.00163	0.01255	C	BnaA01g00010D, BnaA01g02070D, BnaA01g04790D, BnaA01g07330D, BnaA01g09480D, BnaA01g09620D, BnaA01g10160D, BnaA01g13670D, BnaA01g31170D, BnaA02g02630D, BnaA02g09410D, BnaA02g12040D, BnaA02g15340D, BnaA02g16890D, BnaA02g27470D, BnaA02g28130D, BnaA02g32060D, BnaA02g34360D, BnaA03g04380D, BnaA03g05430D, BnaA03g08640D, BnaA03g17980D, BnaA03g18600D, BnaA03g21120D, BnaA03g21650D, BnaA03g21840D, BnaA03g26…
GO:0004779	sulfate adenylyltransferase activity	13	6	0.98	0.0002	0.01303	F	BnaA03g36860D, BnaA05g16830D, BnaC05g15510D, BnaC07g17320D, BnaC08g19100D, BnaCnng62800D
GO:0017111	nucleoside-triphosphatase activity	1605	160	121.19	0.0002	0.01303	F	BnaA01g05530D, BnaA01g13670D, BnaA01g25310D, BnaA02g16100D, BnaA02g24390D, BnaA02g34890D, BnaA03g02620D, BnaA03g02630D, BnaA03g02940D, BnaA03g03040D, BnaA03g03240D, BnaA03g15140D, BnaA03g25540D, BnaA03g32690D, BnaA03g36090D, BnaA03g39110D, BnaA03g54160D, BnaA03g55060D, BnaA03g55070D, BnaA03g56130D, BnaA04g02130D, BnaA04g20180D, BnaA04g21400D, BnaA04g26450D, BnaA05g00450D, BnaA05g08100D, BnaA05g09…
GO:0042578	phosphoric ester hydrolase activity	816	90	61.62	0.00021	0.01333	F	BnaA02g07240D, BnaA02g32350D, BnaA03g18020D, BnaA03g35780D, BnaA03g39080D, BnaA03g49480D, BnaA03g53800D, BnaA04g03360D, BnaA04g04350D, BnaA04g07760D, BnaA04g20710D, BnaA04g24540D, BnaA05g22460D, BnaA05g27980D, BnaA05g31630D, BnaA05g33260D, BnaA06g18780D, BnaA06g23120D, BnaA07g12610D, BnaA07g22360D, BnaA07g22920D, BnaA07g24830D, BnaA07g28500D, BnaA07g30470D, BnaA07g31350D, BnaA08g05520D, BnaA08g07…
GO:0016791	phosphatase activity	623	72	47.04	0.00022	0.01361	F	BnaA02g07240D, BnaA02g32350D, BnaA03g18020D, BnaA03g39080D, BnaA03g49480D, BnaA04g03360D, BnaA04g04350D, BnaA04g07760D, BnaA04g20710D, BnaA04g24540D, BnaA05g22460D, BnaA05g27980D, BnaA05g31630D, BnaA05g33260D, BnaA06g18780D, BnaA06g23120D, BnaA07g12610D, BnaA07g22920D, BnaA07g24830D, BnaA07g28500D, BnaA07g30470D, BnaA08g05520D, BnaA08g07270D, BnaA08g16230D, BnaA08g17070D, BnaA08g22510D, BnaA08g28…
GO:0006928	movement of cell or subcellular component	181	30	15.17	0.00025	0.01386	P	BnaA02g34890D, BnaA03g02940D, BnaA04g21400D, BnaA05g00450D, BnaA05g08100D, BnaA06g19570D, BnaA06g21200D, BnaA06g21560D, BnaA08g04590D, BnaA09g05100D, BnaA09g08180D, BnaA09g11080D, BnaA09g12430D, BnaA09g34700D, BnaA10g28890D, BnaAnng06680D, BnaC01g35690D, BnaC02g01900D, BnaC02g45110D, BnaC03g41430D, BnaC03g52290D, BnaC04g09130D, BnaC04g39870D, BnaC05g36060D, BnaC07g27680D, BnaC07g32100D, BnaC08g25…
GO:0032403	protein complex binding	304	41	22.95	0.00023	0.01388	F	BnaA01g07910D, BnaA02g34890D, BnaA03g02940D, BnaA04g21400D, BnaA05g00450D, BnaA05g08100D, BnaA05g08380D, BnaA06g06000D, BnaA06g17210D, BnaA06g19570D, BnaA06g21200D, BnaA06g21560D, BnaA06g21940D, BnaA07g14440D, BnaA07g24820D, BnaA07g26810D, BnaA09g05100D, BnaA09g08180D, BnaA09g11080D, BnaA09g12430D, BnaA09g34700D, BnaA09g41160D, BnaA10g04240D, BnaA10g28890D, BnaAnng06680D, BnaAnng15630D, BnaC01g35…
GO:0042646	plastid nucleoid	28	8	2.4	0.00186	0.01418	C	BnaA01g33620D, BnaA05g09160D, BnaA05g23630D, BnaA06g06360D, BnaA06g26040D, BnaA06g26850D, BnaC02g16490D, BnaC02g23070D
GO:0098796	membrane protein complex	917	104	78.49	0.00197	0.01486	C	BnaA01g00010D, BnaA01g05610D, BnaA01g08260D, BnaA01g18470D, BnaA01g23050D, BnaA01g31170D, BnaA01g35650D, BnaA01g35660D, BnaA02g13320D, BnaA02g25560D, BnaA02g34760D, BnaA03g02620D, BnaA03g02630D, BnaA03g15140D, BnaA03g25540D, BnaA03g41000D, BnaA03g49560D, BnaA03g53020D, BnaA03g54340D, BnaA04g02660D, BnaA04g07250D, BnaA04g17660D, BnaA04g28190D, BnaA05g04540D, BnaA05g05540D, BnaA05g11890D, BnaA05g15…
GO:1901659	glycosyl compound biosynthetic process	296	43	24.81	0.00029	0.0159	P	BnaA01g15630D, BnaA03g00830D, BnaA03g02620D, BnaA03g02630D, BnaA03g15140D, BnaA03g22370D, BnaA03g25540D, BnaA03g27900D, BnaA03g39790D, BnaA03g49560D, BnaA05g15290D, BnaA06g22660D, BnaA07g13280D, BnaA07g29530D, BnaA07g31260D, BnaA08g00390D, BnaA08g04520D, BnaA09g17360D, BnaA09g22160D, BnaA09g23090D, BnaA10g18360D, BnaA10g26640D, BnaC01g09030D, BnaC01g18640D, BnaC01g38960D, BnaC02g33050D, BnaC03g20…
GO:0005960	glycine cleavage complex	12	5	1.03	0.00217	0.0162	C	BnaA09g24310D, BnaAnng37640D, BnaC05g24600D, BnaC05g28570D, BnaC08g07440D
GO:0030915	Smc5-Smc6 complex	4	3	0.34	0.00235	0.01701	C	BnaA10g14460D, BnaAnng27890D, BnaAnng27900D
GO:0043667	pollen wall	4	3	0.34	0.00235	0.01701	C	BnaA02g28130D, BnaA03g21650D, BnaC02g36210D
GO:0043668	exine	4	3	0.34	0.00235	0.01701	C	BnaA02g28130D, BnaA03g21650D, BnaC02g36210D
GO:0009226	nucleotide-sugar biosynthetic process	34	10	2.85	0.00034	0.01805	P	BnaA01g32870D, BnaA05g05120D, BnaA07g30700D, BnaA09g12970D, BnaC02g17130D, BnaC03g25450D, BnaC03g69060D, BnaC06g06370D, BnaC09g12890D, BnaCnng08580D
GO:0009668	plastid membrane organization	34	10	2.85	0.00034	0.01805	P	BnaA04g00760D, BnaA06g26850D, BnaA08g04420D, BnaA08g06270D, BnaC01g06700D, BnaC02g16490D, BnaC03g74380D, BnaC07g07040D, BnaC08g32590D, BnaC08g36130D
GO:0010027	thylakoid membrane organization	34	10	2.85	0.00034	0.01805	P	BnaA04g00760D, BnaA06g26850D, BnaA08g04420D, BnaA08g06270D, BnaC01g06700D, BnaC02g16490D, BnaC03g74380D, BnaC07g07040D, BnaC08g32590D, BnaC08g36130D
GO:0006662	glycerol ether metabolic process	13	6	1.09	0.00035	0.01839	P	BnaA03g57160D, BnaA07g33040D, BnaA09g01610D, BnaA09g50890D, BnaC05g38210D, BnaCnng16050D
GO:0071669	plant-type cell wall organization or biogenesis	290	42	24.31	0.00036	0.01853	P	BnaA02g34360D, BnaA03g05430D, BnaA03g16770D, BnaA03g39830D, BnaA03g55050D, BnaA05g06610D, BnaA05g06880D, BnaA05g08380D, BnaA05g32450D, BnaA06g22330D, BnaA06g33850D, BnaA07g20980D, BnaA07g21170D, BnaA07g26810D, BnaA07g30820D, BnaA08g16990D, BnaA09g05510D, BnaA09g33650D, BnaA09g40540D, BnaA10g27240D, BnaA10g28150D, BnaAnng16810D, BnaAnng17950D, BnaC01g18900D, BnaC01g22090D, BnaC01g39470D, BnaC02g42…
GO:0006996	organelle organization	1552	168	130.08	0.00036	0.01853	P	BnaA01g00360D, BnaA01g17450D, BnaA02g17620D, BnaA02g24390D, BnaA02g33110D, BnaA02g34360D, BnaA03g00360D, BnaA03g03080D, BnaA03g09200D, BnaA03g10330D, BnaA03g10630D, BnaA03g17280D, BnaA03g19590D, BnaA03g22040D, BnaA03g26540D, BnaA03g30810D, BnaA03g39110D, BnaA03g53380D, BnaA03g55060D, BnaA03g55070D, BnaA03g58940D, BnaA04g00110D, BnaA04g00760D, BnaA04g03450D, BnaA04g12100D, BnaA04g14320D, BnaA04g17…
GO:1901657	glycosyl compound metabolic process	701	85	58.75	0.00039	0.01948	P	BnaA01g13990D, BnaA01g15630D, BnaA02g19260D, BnaA02g20510D, BnaA03g00830D, BnaA03g02560D, BnaA03g02620D, BnaA03g02630D, BnaA03g15140D, BnaA03g22370D, BnaA03g25540D, BnaA03g27900D, BnaA03g36910D, BnaA03g39790D, BnaA03g40360D, BnaA03g49560D, BnaA04g02340D, BnaA05g08630D, BnaA05g15290D, BnaA06g22660D, BnaA07g13280D, BnaA07g29530D, BnaA07g31190D, BnaA07g31260D, BnaA07g34490D, BnaA07g34980D, BnaA08g00…
GO:0006269	DNA replication, synthesis of RNA primer	9	5	0.75	0.00039	0.01948	P	BnaA02g13060D, BnaA04g11460D, BnaC02g45630D, BnaC06g13750D, BnaUnng00250D
GO:0046148	pigment biosynthetic process	169	28	14.16	0.00039	0.01948	P	BnaA01g09270D, BnaA03g10470D, BnaA03g11990D, BnaA03g58320D, BnaA04g23300D, BnaA05g24620D, BnaA06g04910D, BnaA06g22720D, BnaA06g28020D, BnaA07g15980D, BnaA08g18960D, BnaA09g11320D, BnaA09g27900D, BnaA09g32370D, BnaA09g49740D, BnaC01g10420D, BnaC01g10870D, BnaC01g17000D, BnaC03g14720D, BnaC03g31330D, BnaC04g47210D, BnaC05g06170D, BnaC05g42860D, BnaC08g14500D, BnaC08g32870D, BnaCnng32060D, BnaCnng39…
GO:0033178	proton-transporting two-sector ATPase complex, catalytic domain	95	17	8.13	0.00274	0.01964	C	BnaA03g02620D, BnaA03g02630D, BnaA03g15140D, BnaA03g25540D, BnaA05g15290D, BnaA06g07880D, BnaA07g34490D, BnaA08g24550D, BnaA09g00960D, BnaC02g33050D, BnaC03g29960D, BnaC06g20290D, BnaC07g15490D, BnaC07g19840D, BnaC09g12310D, BnaC09g19920D, BnaC09g22670D
GO:0051287	NAD binding	176	27	13.29	0.00034	0.02004	F	BnaA03g03440D, BnaA05g33200D, BnaA06g10900D, BnaA06g23030D, BnaA07g20300D, BnaA07g25510D, BnaA07g34930D, BnaA07g35490D, BnaA07g35930D, BnaA08g04610D, BnaA09g46780D, BnaA10g19070D, BnaC01g30110D, BnaC02g03240D, BnaC02g03980D, BnaC03g14060D, BnaC03g33610D, BnaC03g64520D, BnaC05g09210D, BnaC05g13730D, BnaC05g14020D, BnaC06g12620D, BnaC06g19790D, BnaC07g29000D, BnaC08g17520D, BnaC08g40850D, BnaC08g46…
GO:0007018	microtubule-based movement	178	29	14.92	0.00041	0.02027	P	BnaA02g34890D, BnaA03g02940D, BnaA04g21400D, BnaA05g00450D, BnaA05g08100D, BnaA06g19570D, BnaA06g21200D, BnaA06g21560D, BnaA09g05100D, BnaA09g08180D, BnaA09g11080D, BnaA09g12430D, BnaA09g34700D, BnaA10g28890D, BnaAnng06680D, BnaC01g35690D, BnaC02g01900D, BnaC02g45110D, BnaC03g41430D, BnaC03g52290D, BnaC04g09130D, BnaC04g39870D, BnaC05g36060D, BnaC07g27680D, BnaC07g32100D, BnaC08g25660D, BnaC09g08…
GO:0022627	cytosolic small ribosomal subunit	112	19	9.59	0.00301	0.02137	C	BnaA01g33350D, BnaA03g01080D, BnaA03g05300D, BnaA03g05840D, BnaA04g14320D, BnaA04g18190D, BnaA07g09990D, BnaA07g18810D, BnaA07g23080D, BnaA07g30140D, BnaA09g31060D, BnaA09g35790D, BnaA10g30460D, BnaAnng10670D, BnaC02g05940D, BnaC02g12080D, BnaC03g74960D, BnaC05g42400D, BnaCnng03140D
GO:0000097	sulfur amino acid biosynthetic process	98	19	8.21	0.00045	0.02204	P	BnaA01g34070D, BnaA03g28400D, BnaA03g28870D, BnaA04g25390D, BnaA07g18600D, BnaA09g16630D, BnaA09g38220D, BnaA09g39610D, BnaA09g55670D, BnaA10g14530D, BnaA10g16880D, BnaAnng10750D, BnaAnng27260D, BnaC02g07610D, BnaC03g08690D, BnaC04g22760D, BnaC05g46930D, BnaC09g36820D, BnaCnng55890D
GO:0044769	ATPase activity, coupled to transmembrane movement of ions, rotational mechanism	91	17	6.87	0.00043	0.02273	F	BnaA03g02620D, BnaA03g02630D, BnaA03g15140D, BnaA03g25540D, BnaA05g15290D, BnaA06g07880D, BnaA07g34490D, BnaA09g00960D, BnaA09g23090D, BnaC02g33050D, BnaC03g29960D, BnaC06g20290D, BnaC07g19840D, BnaC09g12310D, BnaC09g19920D, BnaC09g22670D, BnaC09g25660D
GO:0004029	aldehyde dehydrogenase (NAD) activity	6	4	0.45	0.00043	0.02273	F	BnaA06g20780D, BnaA07g21990D, BnaA08g20300D, BnaC08g05150D
GO:0016405	CoA-ligase activity	10	5	0.76	0.00045	0.02273	F	BnaA04g12330D, BnaA05g19760D, BnaA09g26010D, BnaC04g33330D, BnaC06g08930D
GO:0016851	magnesium chelatase activity	10	5	0.76	0.00045	0.02273	F	BnaA01g09270D, BnaA03g58320D, BnaA06g04910D, BnaC01g10870D, BnaC05g06170D
GO:0051002	ligase activity, forming nitrogen-metal bonds	10	5	0.76	0.00045	0.02273	F	BnaA01g09270D, BnaA03g58320D, BnaA06g04910D, BnaC01g10870D, BnaC05g06170D
GO:0051003	ligase activity, forming nitrogen-metal bonds, forming coordination complexes	10	5	0.76	0.00045	0.02273	F	BnaA01g09270D, BnaA03g58320D, BnaA06g04910D, BnaC01g10870D, BnaC05g06170D
GO:0051920	peroxiredoxin activity	10	5	0.76	0.00045	0.02273	F	BnaA03g31870D, BnaA05g27440D, BnaAnng24020D, BnaC03g73430D, BnaC05g41590D
GO:0005975	carbohydrate metabolic process	2855	288	239.29	0.00047	0.02279	P	BnaA01g06750D, BnaA01g13130D, BnaA01g13460D, BnaA01g13990D, BnaA01g17060D, BnaA01g27130D, BnaA01g29470D, BnaA01g30370D, BnaA01g32870D, BnaA01g33130D, BnaA01g34060D, BnaA01g34980D, BnaA01g36270D, BnaA01g37220D, BnaA02g00100D, BnaA02g02630D, BnaA02g02720D, BnaA02g03310D, BnaA02g04440D, BnaA02g12440D, BnaA02g13970D, BnaA02g19260D, BnaA02g30490D, BnaA02g33920D, BnaA02g34360D, BnaA03g01500D, BnaA03g02…
GO:0072527	pyrimidine-containing compound metabolic process	138	24	11.57	0.00048	0.02306	P	BnaA01g15630D, BnaA03g34870D, BnaA03g45640D, BnaA03g52900D, BnaA06g17760D, BnaA06g22660D, BnaA07g28110D, BnaA08g00390D, BnaA09g17360D, BnaA09g22160D, BnaA09g54930D, BnaC01g18640D, BnaC03g27330D, BnaC03g51050D, BnaC03g70690D, BnaC03g71780D, BnaC05g23810D, BnaC05g31710D, BnaC06g42560D, BnaC07g50780D, BnaC08g00040D, BnaC09g03640D, BnaCnng15800D, BnaCnng73880D
GO:0009069	serine family amino acid metabolic process	122	22	10.23	0.00049	0.0231	P	BnaA01g34070D, BnaA03g28870D, BnaA03g52900D, BnaA04g25390D, BnaA08g06130D, BnaA08g22510D, BnaA08g25100D, BnaA09g24310D, BnaA09g39610D, BnaA09g47510D, BnaAnng10750D, BnaAnng27260D, BnaAnng37640D, BnaC04g22760D, BnaC05g14320D, BnaC05g24600D, BnaC05g28570D, BnaC05g46930D, BnaC08g06530D, BnaC08g07440D, BnaC08g17520D, BnaCnng62500D
GO:0072528	pyrimidine-containing compound biosynthetic process	122	22	10.23	0.00049	0.0231	P	BnaA01g15630D, BnaA03g34870D, BnaA03g45640D, BnaA03g52900D, BnaA06g22660D, BnaA07g28110D, BnaA08g00390D, BnaA09g17360D, BnaA09g22160D, BnaA09g54930D, BnaC01g18640D, BnaC03g27330D, BnaC03g51050D, BnaC03g70690D, BnaC03g71780D, BnaC05g23810D, BnaC05g31710D, BnaC06g42560D, BnaC08g00040D, BnaC09g03640D, BnaCnng15800D, BnaCnng73880D
GO:0006555	methionine metabolic process	55	13	4.61	0.0005	0.02335	P	BnaA03g28400D, BnaA05g03790D, BnaA07g18600D, BnaA09g16630D, BnaA09g38220D, BnaA09g55670D, BnaA10g14530D, BnaA10g16880D, BnaC02g07610D, BnaC03g08690D, BnaC04g03400D, BnaC09g36820D, BnaCnng55890D
GO:0043168	anion binding	9026	758	681.54	0.00048	0.02376	F	BnaA01g01430D, BnaA01g05530D, BnaA01g05670D, BnaA01g08020D, BnaA01g08240D, BnaA01g09270D, BnaA01g09480D, BnaA01g09620D, BnaA01g10160D, BnaA01g10550D, BnaA01g13670D, BnaA01g14070D, BnaA01g14400D, BnaA01g15630D, BnaA01g15650D, BnaA01g17630D, BnaA01g22970D, BnaA01g25310D, BnaA01g29230D, BnaA01g33520D, BnaA01g33840D, BnaA01g33860D, BnaA01g34990D, BnaA02g01390D, BnaA02g02610D, BnaA02g02620D, BnaA02g03…
GO:0000325	plant-type vacuole	130	21	11.13	0.00345	0.02425	C	BnaA02g11800D, BnaA03g32690D, BnaA06g07880D, BnaA07g17260D, BnaA08g17370D, BnaA08g21610D, BnaA09g00380D, BnaA09g24360D, BnaA09g47290D, BnaA09g55270D, BnaA10g02400D, BnaC01g44580D, BnaC02g12710D, BnaC05g43390D, BnaC06g12580D, BnaC06g20290D, BnaC06g22370D, BnaC08g26010D, BnaC08g35720D, BnaC09g01810D, BnaCnng29300D
GO:0016627	oxidoreductase activity, acting on the CH-CH group of donors	162	25	12.23	0.0005	0.02426	F	BnaA01g16440D, BnaA02g17670D, BnaA03g38220D, BnaA03g48610D, BnaA04g25510D, BnaA07g31010D, BnaA08g02140D, BnaA08g27540D, BnaA10g01010D, BnaA10g01960D, BnaA10g02050D, BnaA10g19460D, BnaA10g28060D, BnaC01g19630D, BnaC03g15660D, BnaC03g48410D, BnaC03g68620D, BnaC05g13950D, BnaC07g40900D, BnaC08g23150D, BnaC08g46210D, BnaC09g09050D, BnaCnng24310D, BnaCnng32060D, BnaCnng49000D
GO:0016043	cellular component organization	3290	327	275.74	0.00054	0.02499	P	BnaA01g00360D, BnaA01g06750D, BnaA01g13460D, BnaA01g17450D, BnaA01g21990D, BnaA01g23010D, BnaA01g29470D, BnaA02g02630D, BnaA02g03310D, BnaA02g04440D, BnaA02g17620D, BnaA02g24390D, BnaA02g33110D, BnaA02g34360D, BnaA03g00360D, BnaA03g03080D, BnaA03g03440D, BnaA03g04200D, BnaA03g05430D, BnaA03g09200D, BnaA03g10330D, BnaA03g10630D, BnaA03g11640D, BnaA03g17280D, BnaA03g17980D, BnaA03g19590D, BnaA03g21…
GO:0044877	macromolecular complex binding	450	54	33.98	0.00053	0.02523	F	BnaA01g07910D, BnaA02g34890D, BnaA03g02940D, BnaA03g09200D, BnaA04g03450D, BnaA04g21400D, BnaA05g00450D, BnaA05g08100D, BnaA05g08380D, BnaA05g13450D, BnaA06g06000D, BnaA06g07080D, BnaA06g09890D, BnaA06g17210D, BnaA06g19570D, BnaA06g21200D, BnaA06g21560D, BnaA06g21940D, BnaA06g36910D, BnaA07g14440D, BnaA07g24820D, BnaA07g25320D, BnaA07g26810D, BnaA09g05100D, BnaA09g08180D, BnaA09g11080D, BnaA09g12…
GO:0009163	nucleoside biosynthetic process	260	38	21.79	0.00056	0.02545	P	BnaA01g15630D, BnaA03g00830D, BnaA03g02620D, BnaA03g02630D, BnaA03g15140D, BnaA03g22370D, BnaA03g25540D, BnaA03g27900D, BnaA03g49560D, BnaA05g15290D, BnaA06g22660D, BnaA07g13280D, BnaA07g29530D, BnaA08g00390D, BnaA09g17360D, BnaA09g22160D, BnaA09g23090D, BnaA10g18360D, BnaA10g26640D, BnaC01g09030D, BnaC01g18640D, BnaC01g38960D, BnaC02g33050D, BnaC03g20310D, BnaC03g29960D, BnaC03g51050D, BnaC03g70…
GO:0042455	ribonucleoside biosynthetic process	260	38	21.79	0.00056	0.02545	P	BnaA01g15630D, BnaA03g00830D, BnaA03g02620D, BnaA03g02630D, BnaA03g15140D, BnaA03g22370D, BnaA03g25540D, BnaA03g27900D, BnaA03g49560D, BnaA05g15290D, BnaA06g22660D, BnaA07g13280D, BnaA07g29530D, BnaA08g00390D, BnaA09g17360D, BnaA09g22160D, BnaA09g23090D, BnaA10g18360D, BnaA10g26640D, BnaC01g09030D, BnaC01g18640D, BnaC01g38960D, BnaC02g33050D, BnaC03g20310D, BnaC03g29960D, BnaC03g51050D, BnaC03g70…
GO:0042548	regulation of photosynthesis, light reaction	30	9	2.51	0.00057	0.02567	P	BnaA02g34760D, BnaA04g00760D, BnaA04g17660D, BnaA07g12480D, BnaA07g29390D, BnaC01g23800D, BnaC02g48890D, BnaC07g16640D, BnaC09g07990D
GO:0009141	nucleoside triphosphate metabolic process	408	54	34.2	0.00058	0.02589	P	BnaA01g13990D, BnaA01g15630D, BnaA02g19260D, BnaA03g02560D, BnaA03g02620D, BnaA03g02630D, BnaA03g15140D, BnaA03g25540D, BnaA03g36910D, BnaA03g40360D, BnaA03g49560D, BnaA04g06670D, BnaA05g15290D, BnaA06g17760D, BnaA06g22660D, BnaA07g31190D, BnaA07g34490D, BnaA07g34980D, BnaA08g00390D, BnaA08g16560D, BnaA08g21540D, BnaA09g17360D, BnaA09g22160D, BnaA09g23090D, BnaA09g43380D, BnaA10g00550D, BnaC01g09…
GO:1901606	alpha-amino acid catabolic process	85	17	7.12	0.00061	0.02699	P	BnaA03g53010D, BnaA04g21230D, BnaA05g28470D, BnaA06g22040D, BnaA07g34930D, BnaA08g25100D, BnaA09g24310D, BnaA09g47510D, BnaAnng07910D, BnaAnng37640D, BnaC03g64520D, BnaC05g24600D, BnaC05g28570D, BnaC05g30410D, BnaC07g22620D, BnaC07g45200D, BnaC08g07440D
GO:0005507	copper ion binding	308	40	23.26	0.00058	0.02708	F	BnaA01g01700D, BnaA01g14450D, BnaA01g14600D, BnaA02g05230D, BnaA03g00830D, BnaA03g02630D, BnaA03g23470D, BnaA03g25100D, BnaA03g30810D, BnaA03g38220D, BnaA03g53690D, BnaA03g56040D, BnaA05g06610D, BnaA05g14590D, BnaA05g29170D, BnaA06g38550D, BnaA07g32400D, BnaA07g34930D, BnaA08g21860D, BnaA09g07690D, BnaA09g19730D, BnaA10g06240D, BnaA10g12900D, BnaA10g14480D, BnaA10g26680D, BnaAnng04520D, BnaC01g13…
GO:0009804	coumarin metabolic process	6	4	0.5	0.00064	0.02783	P	BnaA03g50850D, BnaA04g23600D, BnaC03g77170D, BnaC07g44690D
GO:0009805	coumarin biosynthetic process	6	4	0.5	0.00064	0.02783	P	BnaA03g50850D, BnaA04g23600D, BnaC03g77170D, BnaC07g44690D
GO:0016798	hydrolase activity, acting on glycosyl bonds	1320	132	99.67	0.00061	0.0279	F	BnaA01g03070D, BnaA01g06750D, BnaA01g13130D, BnaA01g13460D, BnaA01g17060D, BnaA01g30360D, BnaA01g34060D, BnaA01g34980D, BnaA01g36270D, BnaA01g37220D, BnaA02g12440D, BnaA02g13970D, BnaA02g22810D, BnaA02g23500D, BnaA02g33920D, BnaA03g01500D, BnaA03g04620D, BnaA03g22630D, BnaA03g25760D, BnaA03g29950D, BnaA03g30810D, BnaA03g31380D, BnaA03g44890D, BnaA04g03760D, BnaA05g07550D, BnaA05g19890D, BnaA05g23…
GO:0050662	coenzyme binding	967	101	73.02	0.00062	0.0279	F	BnaA01g03840D, BnaA01g17630D, BnaA01g34990D, BnaA02g09580D, BnaA02g16200D, BnaA02g17670D, BnaA02g32720D, BnaA03g03440D, BnaA03g33380D, BnaA03g34340D, BnaA03g52320D, BnaA04g12100D, BnaA04g13320D, BnaA04g25510D, BnaA05g19350D, BnaA05g19800D, BnaA05g33200D, BnaA05g37200D, BnaA05g37370D, BnaA06g05390D, BnaA06g10900D, BnaA06g23030D, BnaA06g26710D, BnaA06g26720D, BnaA06g38100D, BnaA07g06040D, BnaA07g20…
GO:0009538	photosystem I reaction center	25	7	2.14	0.00404	0.02812	C	BnaA04g07250D, BnaA08g04820D, BnaA08g07940D, BnaA09g01080D, BnaA09g25260D, BnaC04g55930D, BnaC08g09180D
GO:0016491	oxidoreductase activity	4391	387	331.56	0.00064	0.02829	F	BnaA01g01360D, BnaA01g06830D, BnaA01g07910D, BnaA01g08160D, BnaA01g11660D, BnaA01g11800D, BnaA01g11840D, BnaA01g14450D, BnaA01g14600D, BnaA01g16440D, BnaA01g17630D, BnaA01g29270D, BnaA01g32860D, BnaA01g33660D, BnaA01g34990D, BnaA01g36310D, BnaA02g00100D, BnaA02g05230D, BnaA02g09580D, BnaA02g12280D, BnaA02g13230D, BnaA02g16200D, BnaA02g17670D, BnaA02g28570D, BnaA02g29390D, BnaA02g32720D, BnaA02g34…
GO:0009116	nucleoside metabolic process	644	78	53.98	0.00067	0.02888	P	BnaA01g13990D, BnaA01g15630D, BnaA02g19260D, BnaA02g20510D, BnaA03g00830D, BnaA03g02560D, BnaA03g02620D, BnaA03g02630D, BnaA03g15140D, BnaA03g22370D, BnaA03g25540D, BnaA03g27900D, BnaA03g36910D, BnaA03g40360D, BnaA03g49560D, BnaA04g02340D, BnaA05g08630D, BnaA05g15290D, BnaA06g22660D, BnaA07g13280D, BnaA07g29530D, BnaA07g31190D, BnaA07g34490D, BnaA07g34980D, BnaA08g00390D, BnaA08g18960D, BnaA08g21…
GO:0009147	pyrimidine nucleoside triphosphate metabolic process	50	12	4.19	0.0007	0.02992	P	BnaA01g15630D, BnaA06g17760D, BnaA06g22660D, BnaA08g00390D, BnaA09g17360D, BnaA09g22160D, BnaC01g18640D, BnaC03g51050D, BnaC03g70690D, BnaC05g23810D, BnaCnng15800D, BnaCnng73880D
GO:0031977	thylakoid lumen	60	12	5.14	0.00438	0.0302	C	BnaA01g34070D, BnaA03g04200D, BnaA04g02660D, BnaA05g33830D, BnaA06g20710D, BnaA07g12480D, BnaA09g08030D, BnaA09g39610D, BnaC01g16770D, BnaC01g26800D, BnaC03g50210D, BnaC04g49070D
GO:0072522	purine-containing compound biosynthetic process	291	41	24.39	0.00074	0.0311	P	BnaA03g00830D, BnaA03g02620D, BnaA03g02630D, BnaA03g15140D, BnaA03g22370D, BnaA03g25540D, BnaA03g27900D, BnaA03g49560D, BnaA05g15290D, BnaA06g22660D, BnaA07g13280D, BnaA07g22320D, BnaA07g29530D, BnaA08g00390D, BnaA08g18960D, BnaA09g17360D, BnaA09g22160D, BnaA09g23090D, BnaA09g25330D, BnaA09g27900D, BnaA10g18360D, BnaA10g26640D, BnaC01g09030D, BnaC01g38960D, BnaC01g40920D, BnaC02g33050D, BnaC03g20…
GO:0043467	regulation of generation of precursor metabolites and energy	31	9	2.6	0.00074	0.0311	P	BnaA02g34760D, BnaA04g00760D, BnaA04g17660D, BnaA07g12480D, BnaA07g29390D, BnaC01g23800D, BnaC02g48890D, BnaC07g16640D, BnaC09g07990D
GO:0009142	nucleoside triphosphate biosynthetic process	176	28	14.75	0.00076	0.03168	P	BnaA01g15630D, BnaA03g02620D, BnaA03g02630D, BnaA03g15140D, BnaA03g25540D, BnaA03g49560D, BnaA05g15290D, BnaA06g22660D, BnaA08g00390D, BnaA08g16560D, BnaA09g17360D, BnaA09g22160D, BnaA09g23090D, BnaC01g09030D, BnaC01g18640D, BnaC02g33050D, BnaC03g29960D, BnaC03g51050D, BnaC03g70690D, BnaC05g23810D, BnaC07g19840D, BnaC07g42400D, BnaC08g35720D, BnaC09g19920D, BnaC09g22670D, BnaC09g25660D, BnaCnng15…
GO:0016879	ligase activity, forming carbon-nitrogen bonds	185	27	13.97	0.00075	0.03257	F	BnaA02g01390D, BnaA02g03140D, BnaA02g12430D, BnaA03g34780D, BnaA03g46970D, BnaA03g55730D, BnaA04g07450D, BnaA06g06030D, BnaA07g05540D, BnaA07g22320D, BnaA07g28110D, BnaA08g11970D, BnaA08g29950D, BnaA09g03700D, BnaA09g48250D, BnaC01g16690D, BnaC02g06690D, BnaC03g04190D, BnaC03g43600D, BnaC03g70140D, BnaC04g29670D, BnaC05g07580D, BnaC05g23810D, BnaC08g07930D, BnaC09g52600D, BnaCnng23850D, BnaCnng49…
GO:0009152	purine ribonucleotide biosynthetic process	220	33	18.44	0.00079	0.03266	P	BnaA03g00830D, BnaA03g02620D, BnaA03g02630D, BnaA03g15140D, BnaA03g22370D, BnaA03g25540D, BnaA03g49560D, BnaA05g15290D, BnaA06g22660D, BnaA07g13280D, BnaA07g22320D, BnaA08g00390D, BnaA09g17360D, BnaA09g22160D, BnaA09g23090D, BnaA09g25330D, BnaA10g26640D, BnaC01g09030D, BnaC01g38960D, BnaC01g40920D, BnaC02g33050D, BnaC03g29960D, BnaC03g51050D, BnaC03g70690D, BnaC07g19840D, BnaC07g42400D, BnaC08g35…
GO:0046653	tetrahydrofolate metabolic process	44	11	3.69	0.0008	0.03281	P	BnaA03g32210D, BnaA03g52900D, BnaA05g03790D, BnaA07g18600D, BnaA08g06130D, BnaA09g38220D, BnaC03g12700D, BnaC04g03400D, BnaC05g41450D, BnaC08g06530D, BnaCnng62500D
GO:0031969	chloroplast membrane	92	16	7.87	0.00481	0.03285	C	BnaA03g00280D, BnaA03g04030D, BnaA03g55090D, BnaA09g08200D, BnaA09g28870D, BnaA09g55760D, BnaA10g00950D, BnaA10g03080D, BnaA10g17210D, BnaC01g06700D, BnaC03g46030D, BnaC05g01070D, BnaC05g06220D, BnaC07g22840D, BnaC08g31740D, BnaC09g29550D
GO:0003896	DNA primase activity	11	5	0.83	0.00077	0.03286	F	BnaA02g13060D, BnaA04g11460D, BnaC02g45630D, BnaC06g13750D, BnaUnng00250D
GO:0009707	chloroplast outer membrane	39	9	3.34	0.00486	0.03288	C	BnaA03g55090D, BnaA09g08200D, BnaA09g28870D, BnaA09g55760D, BnaA10g00950D, BnaC03g46030D, BnaC05g01070D, BnaC07g22840D, BnaC09g29550D
GO:0006220	pyrimidine nucleotide metabolic process	87	17	7.29	0.00081	0.03295	P	BnaA01g15630D, BnaA03g34870D, BnaA03g52900D, BnaA06g17760D, BnaA06g22660D, BnaA08g00390D, BnaA09g17360D, BnaA09g22160D, BnaC01g18640D, BnaC03g27330D, BnaC03g51050D, BnaC03g70690D, BnaC05g23810D, BnaC05g31710D, BnaC09g03640D, BnaCnng15800D, BnaCnng73880D
GO:0046128	purine ribonucleoside metabolic process	530	66	44.42	0.00082	0.03309	P	BnaA01g13990D, BnaA02g19260D, BnaA02g20510D, BnaA03g00830D, BnaA03g02560D, BnaA03g02620D, BnaA03g02630D, BnaA03g15140D, BnaA03g22370D, BnaA03g25540D, BnaA03g27900D, BnaA03g36910D, BnaA03g40360D, BnaA03g49560D, BnaA04g02340D, BnaA05g15290D, BnaA06g22660D, BnaA07g13280D, BnaA07g29530D, BnaA07g31190D, BnaA07g34490D, BnaA07g34980D, BnaA08g00390D, BnaA08g21540D, BnaA09g00700D, BnaA09g17360D, BnaA09g22…
GO:0006541	glutamine metabolic process	65	14	5.45	0.00084	0.0331	P	BnaA02g03140D, BnaA02g12430D, BnaA02g19000D, BnaA03g34780D, BnaA04g07450D, BnaA07g28110D, BnaA07g34310D, BnaA08g29950D, BnaC02g06690D, BnaC04g29670D, BnaC05g23810D, BnaC05g30410D, BnaC08g07930D, BnaCnng23850D
GO:0006546	glycine catabolic process	20	7	1.68	0.00084	0.0331	P	BnaA08g25100D, BnaA09g24310D, BnaA09g47510D, BnaAnng37640D, BnaC05g24600D, BnaC05g28570D, BnaC08g07440D
GO:0009306	protein secretion	20	7	1.68	0.00084	0.0331	P	BnaA01g13670D, BnaA06g21290D, BnaA09g03480D, BnaC02g01650D, BnaC02g15090D, BnaC05g46100D, BnaC09g02780D
GO:0009066	aspartate family amino acid metabolic process	103	19	8.63	0.00086	0.03363	P	BnaA03g28400D, BnaA04g25510D, BnaA05g03790D, BnaA05g04860D, BnaA07g18600D, BnaA09g16630D, BnaA09g38220D, BnaA09g55670D, BnaA10g14530D, BnaA10g16880D, BnaA10g20730D, BnaC02g07610D, BnaC03g04190D, BnaC03g05110D, BnaC03g08690D, BnaC03g15660D, BnaC04g03400D, BnaC09g36820D, BnaCnng55890D
GO:0018904	ether metabolic process	15	6	1.26	0.00089	0.03453	P	BnaA03g57160D, BnaA07g33040D, BnaA09g01610D, BnaA09g50890D, BnaC05g38210D, BnaCnng16050D
GO:0042278	purine nucleoside metabolic process	532	66	44.59	0.0009	0.03465	P	BnaA01g13990D, BnaA02g19260D, BnaA02g20510D, BnaA03g00830D, BnaA03g02560D, BnaA03g02620D, BnaA03g02630D, BnaA03g15140D, BnaA03g22370D, BnaA03g25540D, BnaA03g27900D, BnaA03g36910D, BnaA03g40360D, BnaA03g49560D, BnaA04g02340D, BnaA05g15290D, BnaA06g22660D, BnaA07g13280D, BnaA07g29530D, BnaA07g31190D, BnaA07g34490D, BnaA07g34980D, BnaA08g00390D, BnaA08g21540D, BnaA09g00700D, BnaA09g17360D, BnaA09g22…
GO:0019693	ribose phosphate metabolic process	631	76	52.89	0.00092	0.03516	P	BnaA01g13990D, BnaA01g15630D, BnaA01g33410D, BnaA02g19260D, BnaA02g20510D, BnaA03g00830D, BnaA03g02560D, BnaA03g02620D, BnaA03g02630D, BnaA03g15140D, BnaA03g22370D, BnaA03g25540D, BnaA03g36910D, BnaA03g40360D, BnaA03g49560D, BnaA04g02340D, BnaA04g02570D, BnaA05g15290D, BnaA06g22660D, BnaA06g39290D, BnaA06g39320D, BnaA07g13280D, BnaA07g22320D, BnaA07g31190D, BnaA07g34490D, BnaA07g34980D, BnaA08g00…
GO:1901070	guanosine-containing compound biosynthetic process	26	8	2.18	0.00095	0.03603	P	BnaA06g22660D, BnaA08g00390D, BnaA09g17360D, BnaA09g22160D, BnaC03g51050D, BnaC03g70690D, BnaCnng15800D, BnaCnng73880D
GO:0046658	anchored component of plasma membrane	77	14	6.59	0.00539	0.03613	C	BnaA01g14600D, BnaA03g37810D, BnaA03g38500D, BnaA07g31740D, BnaA10g23320D, BnaC01g18900D, BnaC01g22090D, BnaC03g10340D, BnaC04g04230D, BnaC04g05190D, BnaC07g36310D, BnaC07g49800D, BnaC07g50320D, BnaC09g46630D
GO:0044420	extracellular matrix component	5	3	0.43	0.00549	0.03647	C	BnaA02g28130D, BnaA03g21650D, BnaC02g36210D
GO:0009145	purine nucleoside triphosphate biosynthetic process	145	24	12.15	0.00099	0.03699	P	BnaA03g02620D, BnaA03g02630D, BnaA03g15140D, BnaA03g25540D, BnaA03g49560D, BnaA05g15290D, BnaA06g22660D, BnaA08g00390D, BnaA09g17360D, BnaA09g22160D, BnaA09g23090D, BnaC01g09030D, BnaC02g33050D, BnaC03g29960D, BnaC03g51050D, BnaC03g70690D, BnaC07g19840D, BnaC07g42400D, BnaC08g35720D, BnaC09g19920D, BnaC09g22670D, BnaC09g25660D, BnaCnng15800D, BnaCnng73880D
GO:0009206	purine ribonucleoside triphosphate biosynthetic process	145	24	12.15	0.00099	0.03699	P	BnaA03g02620D, BnaA03g02630D, BnaA03g15140D, BnaA03g25540D, BnaA03g49560D, BnaA05g15290D, BnaA06g22660D, BnaA08g00390D, BnaA09g17360D, BnaA09g22160D, BnaA09g23090D, BnaC01g09030D, BnaC02g33050D, BnaC03g29960D, BnaC03g51050D, BnaC03g70690D, BnaC07g19840D, BnaC07g42400D, BnaC08g35720D, BnaC09g19920D, BnaC09g22670D, BnaC09g25660D, BnaCnng15800D, BnaCnng73880D
GO:0009123	nucleoside monophosphate metabolic process	466	59	39.06	0.001	0.03709	P	BnaA01g13990D, BnaA01g15630D, BnaA02g19260D, BnaA03g00830D, BnaA03g02560D, BnaA03g02620D, BnaA03g02630D, BnaA03g15140D, BnaA03g25540D, BnaA03g36910D, BnaA03g40360D, BnaA03g49560D, BnaA03g52900D, BnaA04g02340D, BnaA05g08630D, BnaA05g15290D, BnaA05g29850D, BnaA07g22320D, BnaA07g31190D, BnaA07g34490D, BnaA07g34980D, BnaA08g21540D, BnaA09g23090D, BnaA09g24370D, BnaA09g25330D, BnaA09g36860D, BnaA09g43…
GO:0019829	cation-transporting ATPase activity	187	27	14.12	0.00089	0.03733	F	BnaA01g25310D, BnaA03g02620D, BnaA03g02630D, BnaA03g15140D, BnaA03g25540D, BnaA03g36090D, BnaA03g54160D, BnaA05g15290D, BnaA06g07880D, BnaA07g17260D, BnaA07g34490D, BnaA08g17370D, BnaA09g00960D, BnaA09g23090D, BnaA10g06240D, BnaC02g33050D, BnaC03g29960D, BnaC03g41960D, BnaC06g20290D, BnaC07g19840D, BnaC07g42210D, BnaC07g42400D, BnaC07g46660D, BnaC09g12310D, BnaC09g19920D, BnaC09g22670D, BnaC09g25…
GO:0004563	beta-N-acetylhexosaminidase activity	7	4	0.53	0.00094	0.03814	F	BnaA04g03760D, BnaA09g33690D, BnaA09g50290D, BnaC04g25580D
GO:0015929	hexosaminidase activity	7	4	0.53	0.00094	0.03814	F	BnaA04g03760D, BnaA09g33690D, BnaA09g50290D, BnaC04g25580D
GO:0042625	ATPase activity, coupled to transmembrane movement of ions	188	27	14.2	0.00096	0.03832	F	BnaA01g25310D, BnaA03g02620D, BnaA03g02630D, BnaA03g15140D, BnaA03g25540D, BnaA03g36090D, BnaA03g54160D, BnaA05g15290D, BnaA06g07880D, BnaA07g17260D, BnaA07g34490D, BnaA08g17370D, BnaA09g00960D, BnaA09g23090D, BnaA10g06240D, BnaC02g33050D, BnaC03g29960D, BnaC03g41960D, BnaC06g20290D, BnaC07g19840D, BnaC07g42210D, BnaC07g42400D, BnaC07g46660D, BnaC09g12310D, BnaC09g19920D, BnaC09g22670D, BnaC09g25…
GO:0009063	cellular amino acid catabolic process	89	17	7.46	0.00105	0.03866	P	BnaA03g53010D, BnaA04g21230D, BnaA05g28470D, BnaA06g22040D, BnaA07g34930D, BnaA08g25100D, BnaA09g24310D, BnaA09g47510D, BnaAnng07910D, BnaAnng37640D, BnaC03g64520D, BnaC05g24600D, BnaC05g28570D, BnaC05g30410D, BnaC07g22620D, BnaC07g45200D, BnaC08g07440D
GO:0009260	ribonucleotide biosynthetic process	260	37	21.79	0.00108	0.03919	P	BnaA01g15630D, BnaA03g00830D, BnaA03g02620D, BnaA03g02630D, BnaA03g15140D, BnaA03g22370D, BnaA03g25540D, BnaA03g49560D, BnaA05g15290D, BnaA06g22660D, BnaA07g13280D, BnaA07g22320D, BnaA08g00390D, BnaA09g17360D, BnaA09g22160D, BnaA09g23090D, BnaA09g25330D, BnaA10g26640D, BnaC01g09030D, BnaC01g18640D, BnaC01g38960D, BnaC01g40920D, BnaC02g33050D, BnaC03g29960D, BnaC03g51050D, BnaC03g70690D, BnaC05g23…
GO:0046390	ribose phosphate biosynthetic process	260	37	21.79	0.00108	0.03919	P	BnaA01g15630D, BnaA03g00830D, BnaA03g02620D, BnaA03g02630D, BnaA03g15140D, BnaA03g22370D, BnaA03g25540D, BnaA03g49560D, BnaA05g15290D, BnaA06g22660D, BnaA07g13280D, BnaA07g22320D, BnaA08g00390D, BnaA09g17360D, BnaA09g22160D, BnaA09g23090D, BnaA09g25330D, BnaA10g26640D, BnaC01g09030D, BnaC01g18640D, BnaC01g38960D, BnaC01g40920D, BnaC02g33050D, BnaC03g29960D, BnaC03g51050D, BnaC03g70690D, BnaC05g23…
GO:0010287	plastoglobule	78	14	6.68	0.00606	0.03989	C	BnaA02g18780D, BnaA04g00110D, BnaA05g02650D, BnaA06g17350D, BnaA07g12480D, BnaA07g29590D, BnaA08g19550D, BnaA09g23090D, BnaA09g25260D, BnaC02g36400D, BnaC04g55930D, BnaC05g06870D, BnaC09g16340D, BnaCnng15190D
GO:0051082	unfolded protein binding	257	34	19.41	0.00104	0.04086	F	BnaA01g13670D, BnaA01g20230D, BnaA01g33840D, BnaA03g11100D, BnaA03g31970D, BnaA03g46660D, BnaA04g06700D, BnaA04g12800D, BnaA05g09020D, BnaA05g33440D, BnaA05g37100D, BnaA06g05290D, BnaA06g21300D, BnaA06g33590D, BnaA07g21890D, BnaA07g35850D, BnaA08g20760D, BnaA09g23690D, BnaA09g39960D, BnaA10g27330D, BnaC01g16200D, BnaC01g32810D, BnaC01g42740D, BnaC02g35320D, BnaC03g10340D, BnaC03g13870D, BnaC03g13…
GO:0015405	P-P-bond-hydrolysis-driven transmembrane transporter activity	380	46	28.69	0.00109	0.04215	F	BnaA01g25310D, BnaA03g02620D, BnaA03g02630D, BnaA03g15140D, BnaA03g23500D, BnaA03g25540D, BnaA03g32690D, BnaA03g36090D, BnaA03g54160D, BnaA03g55090D, BnaA05g15290D, BnaA06g07880D, BnaA06g31250D, BnaA06g31620D, BnaA07g17260D, BnaA07g23780D, BnaA07g34490D, BnaA08g17370D, BnaA09g00960D, BnaA09g23090D, BnaA09g26130D, BnaA09g55270D, BnaA09g56670D, BnaA10g00950D, BnaA10g02400D, BnaA10g06240D, BnaC01g16…
GO:0005524	ATP binding	6538	556	493.68	0.00111	0.04227	F	BnaA01g01430D, BnaA01g08020D, BnaA01g09270D, BnaA01g09480D, BnaA01g13670D, BnaA01g14070D, BnaA01g15630D, BnaA01g15650D, BnaA01g22970D, BnaA01g25310D, BnaA01g29230D, BnaA01g33520D, BnaA01g33840D, BnaA01g33860D, BnaA02g01390D, BnaA02g02610D, BnaA02g02620D, BnaA02g03140D, BnaA02g05060D, BnaA02g05940D, BnaA02g08350D, BnaA02g08470D, BnaA02g08840D, BnaA02g12430D, BnaA02g14870D, BnaA02g16100D, BnaA02g16…
GO:0045261	proton-transporting ATP synthase complex, catalytic core F(1)	48	10	4.11	0.00663	0.04324	C	BnaA03g02620D, BnaA03g02630D, BnaA03g15140D, BnaA03g25540D, BnaA05g15290D, BnaC02g33050D, BnaC03g29960D, BnaC07g19840D, BnaC09g19920D, BnaC09g22670D
GO:0031968	organelle outer membrane	129	20	11.04	0.00676	0.0437	C	BnaA03g27530D, BnaA03g55090D, BnaA09g08200D, BnaA09g28870D, BnaA09g55760D, BnaA10g00950D, BnaC01g32850D, BnaC03g32540D, BnaC03g46030D, BnaC03g69060D, BnaC05g01070D, BnaC07g11430D, BnaC07g22840D, BnaC07g46150D, BnaC08g36130D, BnaC09g09820D, BnaC09g29550D, BnaCnng42590D, BnaCnng52270D, BnaUnng00560D
GO:0046961	proton-transporting ATPase activity, rotational mechanism	66	13	4.98	0.00117	0.04388	F	BnaA03g15140D, BnaA03g25540D, BnaA05g15290D, BnaA06g07880D, BnaA07g34490D, BnaA09g00960D, BnaC02g33050D, BnaC03g29960D, BnaC06g20290D, BnaC07g19840D, BnaC09g12310D, BnaC09g19920D, BnaC09g22670D
GO:0015399	primary active transmembrane transporter activity	382	46	28.84	0.00121	0.0447	F	BnaA01g25310D, BnaA03g02620D, BnaA03g02630D, BnaA03g15140D, BnaA03g23500D, BnaA03g25540D, BnaA03g32690D, BnaA03g36090D, BnaA03g54160D, BnaA03g55090D, BnaA05g15290D, BnaA06g07880D, BnaA06g31250D, BnaA06g31620D, BnaA07g17260D, BnaA07g23780D, BnaA07g34490D, BnaA08g17370D, BnaA09g00960D, BnaA09g23090D, BnaA09g26130D, BnaA09g55270D, BnaA09g56670D, BnaA10g00950D, BnaA10g02400D, BnaA10g06240D, BnaC01g16…
GO:0009144	purine nucleoside triphosphate metabolic process	374	49	31.35	0.00125	0.04472	P	BnaA01g13990D, BnaA02g19260D, BnaA03g02560D, BnaA03g02620D, BnaA03g02630D, BnaA03g15140D, BnaA03g25540D, BnaA03g36910D, BnaA03g40360D, BnaA03g49560D, BnaA05g15290D, BnaA06g22660D, BnaA07g31190D, BnaA07g34490D, BnaA07g34980D, BnaA08g00390D, BnaA08g21540D, BnaA09g17360D, BnaA09g22160D, BnaA09g23090D, BnaA09g43380D, BnaA10g00550D, BnaC01g09030D, BnaC01g16480D, BnaC01g18640D, BnaC01g31270D, BnaC02g33…
GO:0009205	purine ribonucleoside triphosphate metabolic process	374	49	31.35	0.00125	0.04472	P	BnaA01g13990D, BnaA02g19260D, BnaA03g02560D, BnaA03g02620D, BnaA03g02630D, BnaA03g15140D, BnaA03g25540D, BnaA03g36910D, BnaA03g40360D, BnaA03g49560D, BnaA05g15290D, BnaA06g22660D, BnaA07g31190D, BnaA07g34490D, BnaA07g34980D, BnaA08g00390D, BnaA08g21540D, BnaA09g17360D, BnaA09g22160D, BnaA09g23090D, BnaA09g43380D, BnaA10g00550D, BnaC01g09030D, BnaC01g16480D, BnaC01g18640D, BnaC01g31270D, BnaC02g33…
GO:1901565	organonitrogen compound catabolic process	235	34	19.7	0.00126	0.04476	P	BnaA01g05660D, BnaA01g07620D, BnaA01g34980D, BnaA02g12280D, BnaA02g23500D, BnaA03g01520D, BnaA03g53010D, BnaA04g07540D, BnaA04g21230D, BnaA05g28470D, BnaA06g22040D, BnaA07g34930D, BnaA08g25100D, BnaA09g00340D, BnaA09g15440D, BnaA09g24220D, BnaA09g24310D, BnaA09g47510D, BnaA09g52160D, BnaAnng07910D, BnaAnng37640D, BnaC02g45820D, BnaC03g64520D, BnaC05g24600D, BnaC05g24860D, BnaC05g28570D, BnaC05g30…
GO:0000109	nucleotide-excision repair complex	2	2	0.17	0.00732	0.0453	C	BnaA06g04690D, BnaC03g47260D
GO:0008622	epsilon DNA polymerase complex	2	2	0.17	0.00732	0.0453	C	BnaA06g04690D, BnaC03g47260D
GO:0031390	Ctf18 RFC-like complex	2	2	0.17	0.00732	0.0453	C	BnaA10g07530D, BnaC09g28320D
GO:0031901	early endosome membrane	2	2	0.17	0.00732	0.0453	C	BnaA01g09620D, BnaAnng31680D
GO:1990391	DNA repair complex	2	2	0.17	0.00732	0.0453	C	BnaA06g04690D, BnaC03g47260D
GO:0006949	syncytium formation	16	6	1.34	0.00132	0.04656	P	BnaA05g06880D, BnaA06g33850D, BnaAnng17950D, BnaC03g22200D, BnaC03g22750D, BnaC04g07740D
GO:0010109	regulation of photosynthesis	40	10	3.35	0.00137	0.04799	P	BnaA02g34760D, BnaA03g26540D, BnaA04g00760D, BnaA04g17660D, BnaA07g12480D, BnaA07g29390D, BnaC01g23800D, BnaC02g48890D, BnaC07g16640D, BnaC09g07990D
GO:0010196	nonphotochemical quenching	7	4	0.59	0.0014	0.04804	P	BnaA02g12090D, BnaA08g04420D, BnaA09g01470D, BnaA09g15360D
GO:0090322	regulation of superoxide metabolic process	7	4	0.59	0.0014	0.04804	P	BnaA01g34070D, BnaA03g56040D, BnaA10g14770D, BnaC03g10240D
GO:1990066	energy quenching	7	4	0.59	0.0014	0.04804	P	BnaA02g12090D, BnaA08g04420D, BnaA09g01470D, BnaA09g15360D
GO:0006544	glycine metabolic process	47	11	3.94	0.00144	0.04908	P	BnaA03g52900D, BnaA08g06130D, BnaA08g25100D, BnaA09g24310D, BnaA09g47510D, BnaAnng37640D, BnaC05g24600D, BnaC05g28570D, BnaC08g06530D, BnaC08g07440D, BnaCnng62500D
GO:0009201	ribonucleoside triphosphate biosynthetic process	175	27	14.67	0.00149	0.05044	P	BnaA01g15630D, BnaA03g02620D, BnaA03g02630D, BnaA03g15140D, BnaA03g25540D, BnaA03g49560D, BnaA05g15290D, BnaA06g22660D, BnaA08g00390D, BnaA09g17360D, BnaA09g22160D, BnaA09g23090D, BnaC01g09030D, BnaC01g18640D, BnaC02g33050D, BnaC03g29960D, BnaC03g51050D, BnaC03g70690D, BnaC05g23810D, BnaC07g19840D, BnaC07g42400D, BnaC08g35720D, BnaC09g19920D, BnaC09g22670D, BnaC09g25660D, BnaCnng15800D, BnaCnng73…
GO:0006950	response to stress	3555	346	297.95	0.00151	0.05078	P	BnaA01g01700D, BnaA01g03070D, BnaA01g03840D, BnaA01g04300D, BnaA01g05660D, BnaA01g06490D, BnaA01g06830D, BnaA01g08240D, BnaA01g11800D, BnaA01g13350D, BnaA01g13670D, BnaA01g14400D, BnaA01g14450D, BnaA01g22970D, BnaA01g24440D, BnaA01g27460D, BnaA01g30360D, BnaA02g01980D, BnaA02g15220D, BnaA02g15240D, BnaA02g15250D, BnaA02g17670D, BnaA02g18480D, BnaA02g22810D, BnaA02g28130D, BnaA03g00260D, BnaA03g01…
GO:0009067	aspartate family amino acid biosynthetic process	92	17	7.71	0.00154	0.05144	P	BnaA03g28400D, BnaA04g25510D, BnaA05g04860D, BnaA07g18600D, BnaA09g16630D, BnaA09g38220D, BnaA09g55670D, BnaA10g14530D, BnaA10g16880D, BnaA10g20730D, BnaC02g07610D, BnaC03g04190D, BnaC03g05110D, BnaC03g08690D, BnaC03g15660D, BnaC09g36820D, BnaCnng55890D
GO:0030981	cortical microtubule cytoskeleton	22	6	1.88	0.0088	0.05399	C	BnaA03g15940D, BnaA03g58940D, BnaA05g08380D, BnaA06g17210D, BnaA07g26810D, BnaA08g14310D
GO:0046939	nucleotide phosphorylation	239	34	20.03	0.00169	0.05451	P	BnaA01g13990D, BnaA02g19260D, BnaA03g02560D, BnaA03g23470D, BnaA03g34870D, BnaA03g36910D, BnaA03g40360D, BnaA06g22660D, BnaA07g31190D, BnaA07g34980D, BnaA08g00390D, BnaA08g21540D, BnaA09g17360D, BnaA09g22160D, BnaA09g43380D, BnaA10g00550D, BnaC01g16480D, BnaC01g18640D, BnaC01g31270D, BnaC03g20200D, BnaC03g37820D, BnaC03g50940D, BnaC03g51050D, BnaC03g60280D, BnaC03g70690D, BnaC04g08780D, BnaC05g50…
GO:0006221	pyrimidine nucleotide biosynthetic process	85	16	7.12	0.00171	0.05451	P	BnaA01g15630D, BnaA03g34870D, BnaA03g52900D, BnaA06g22660D, BnaA08g00390D, BnaA09g17360D, BnaA09g22160D, BnaC01g18640D, BnaC03g27330D, BnaC03g51050D, BnaC03g70690D, BnaC05g23810D, BnaC05g31710D, BnaC09g03640D, BnaCnng15800D, BnaCnng73880D
GO:0015994	chlorophyll metabolic process	85	16	7.12	0.00171	0.05451	P	BnaA01g09270D, BnaA03g01520D, BnaA03g58320D, BnaA04g07540D, BnaA06g04910D, BnaA06g22720D, BnaA09g11320D, BnaA09g32370D, BnaA09g52160D, BnaC01g10870D, BnaC01g17000D, BnaC05g06170D, BnaC05g49040D, BnaC08g14500D, BnaC08g36130D, BnaCnng49000D
GO:0009150	purine ribonucleotide metabolic process	526	64	44.09	0.00173	0.05451	P	BnaA01g13990D, BnaA02g19260D, BnaA02g20510D, BnaA03g00830D, BnaA03g02560D, BnaA03g02620D, BnaA03g02630D, BnaA03g15140D, BnaA03g22370D, BnaA03g25540D, BnaA03g36910D, BnaA03g40360D, BnaA03g49560D, BnaA04g02340D, BnaA04g02570D, BnaA05g15290D, BnaA06g22660D, BnaA07g13280D, BnaA07g22320D, BnaA07g31190D, BnaA07g34490D, BnaA07g34980D, BnaA08g00390D, BnaA08g21540D, BnaA09g00700D, BnaA09g17360D, BnaA09g22…
GO:0006241	CTP biosynthetic process	48	11	4.02	0.00173	0.05451	P	BnaA01g15630D, BnaA06g22660D, BnaA08g00390D, BnaA09g17360D, BnaA09g22160D, BnaC01g18640D, BnaC03g51050D, BnaC03g70690D, BnaC05g23810D, BnaCnng15800D, BnaCnng73880D
GO:0009148	pyrimidine nucleoside triphosphate biosynthetic process	48	11	4.02	0.00173	0.05451	P	BnaA01g15630D, BnaA06g22660D, BnaA08g00390D, BnaA09g17360D, BnaA09g22160D, BnaC01g18640D, BnaC03g51050D, BnaC03g70690D, BnaC05g23810D, BnaCnng15800D, BnaCnng73880D
GO:0009208	pyrimidine ribonucleoside triphosphate metabolic process	48	11	4.02	0.00173	0.05451	P	BnaA01g15630D, BnaA06g22660D, BnaA08g00390D, BnaA09g17360D, BnaA09g22160D, BnaC01g18640D, BnaC03g51050D, BnaC03g70690D, BnaC05g23810D, BnaCnng15800D, BnaCnng73880D
GO:0009209	pyrimidine ribonucleoside triphosphate biosynthetic process	48	11	4.02	0.00173	0.05451	P	BnaA01g15630D, BnaA06g22660D, BnaA08g00390D, BnaA09g17360D, BnaA09g22160D, BnaC01g18640D, BnaC03g51050D, BnaC03g70690D, BnaC05g23810D, BnaCnng15800D, BnaCnng73880D
GO:0046036	CTP metabolic process	48	11	4.02	0.00173	0.05451	P	BnaA01g15630D, BnaA06g22660D, BnaA08g00390D, BnaA09g17360D, BnaA09g22160D, BnaC01g18640D, BnaC03g51050D, BnaC03g70690D, BnaC05g23810D, BnaCnng15800D, BnaCnng73880D
GO:0043094	cellular metabolic compound salvage	101	18	8.47	0.00174	0.05451	P	BnaA01g15630D, BnaA03g00830D, BnaA04g08570D, BnaA04g08640D, BnaA04g13230D, BnaA07g29530D, BnaA08g18960D, BnaA09g16630D, BnaA09g27900D, BnaA09g54930D, BnaA10g26640D, BnaC01g18640D, BnaC01g38960D, BnaC04g30810D, BnaC04g30870D, BnaC06g42560D, BnaCnng08580D, BnaCnng55890D
GO:0005874	microtubule	251	33	21.48	0.00904	0.055	C	BnaA03g15940D, BnaA03g58940D, BnaA05g00450D, BnaA05g08380D, BnaA05g09090D, BnaA05g16010D, BnaA06g17210D, BnaA06g19570D, BnaA06g21200D, BnaA07g26810D, BnaA07g32090D, BnaA08g02320D, BnaA08g14310D, BnaA09g05100D, BnaA09g33650D, BnaA09g33980D, BnaA09g41160D, BnaA10g09500D, BnaA10g15410D, BnaA10g28890D, BnaC01g12380D, BnaC01g35690D, BnaC02g01900D, BnaC02g23240D, BnaC03g08450D, BnaC03g51550D, BnaC03g52…
GO:0008690	3-deoxy-manno-octulosonate cytidylyltransferase activity	4	3	0.3	0.00162	0.05647	F	BnaA05g35640D, BnaA08g01380D, BnaC03g69060D
GO:0016869	intramolecular transferase activity, transferring amino groups	4	3	0.3	0.00162	0.05647	F	BnaA06g22720D, BnaA09g06670D, BnaC09g05970D
GO:0030604	1-deoxy-D-xylulose-5-phosphate reductoisomerase activity	4	3	0.3	0.00162	0.05647	F	BnaA09g06230D, BnaC03g51460D, BnaC09g50930D
GO:0042286	glutamate-1-semialdehyde 2,1-aminomutase activity	4	3	0.3	0.00162	0.05647	F	BnaA06g22720D, BnaA09g06670D, BnaC09g05970D
GO:0044454	nuclear chromosome part	58	11	4.96	0.00938	0.05659	C	BnaA03g02300D, BnaA04g23340D, BnaA05g31740D, BnaA06g04690D, BnaA10g17810D, BnaA10g30300D, BnaC03g47260D, BnaC05g50940D, BnaC07g47810D, BnaC09g17650D, BnaC09g41200D
GO:0009664	plant-type cell wall organization	204	30	17.1	0.00183	0.05698	P	BnaA03g05430D, BnaA03g39830D, BnaA03g55050D, BnaA05g06880D, BnaA05g32450D, BnaA06g22330D, BnaA06g33850D, BnaA07g20980D, BnaA07g21170D, BnaA07g30820D, BnaA09g05510D, BnaA09g33650D, BnaA09g40540D, BnaA10g27240D, BnaAnng17950D, BnaC01g18900D, BnaC01g22090D, BnaC01g39470D, BnaC02g42730D, BnaC02g47920D, BnaC03g22200D, BnaC03g22750D, BnaC04g07740D, BnaC04g44500D, BnaC05g50900D, BnaC06g18710D, BnaC07g22…
GO:0008565	protein transporter activity	120	19	9.06	0.00166	0.05706	F	BnaA02g20480D, BnaA03g00280D, BnaA03g23500D, BnaA03g35990D, BnaA03g41000D, BnaA03g55090D, BnaA06g32030D, BnaA09g03480D, BnaA10g00950D, BnaA10g03080D, BnaC01g16760D, BnaC02g03390D, BnaC02g15090D, BnaC02g28060D, BnaC03g27880D, BnaC05g01070D, BnaC07g39190D, BnaC09g02780D, BnaC09g10130D
GO:0044431	Golgi apparatus part	536	62	45.88	0.00958	0.05732	C	BnaA01g02070D, BnaA01g09620D, BnaA01g31170D, BnaA02g02630D, BnaA02g09410D, BnaA02g32060D, BnaA03g04380D, BnaA03g05430D, BnaA03g17980D, BnaA03g21120D, BnaA03g26890D, BnaA03g27680D, BnaA04g11360D, BnaA04g22070D, BnaA04g24910D, BnaA05g14120D, BnaA05g32300D, BnaA06g08940D, BnaA06g09170D, BnaA06g12710D, BnaA06g12840D, BnaA06g32030D, BnaA07g05040D, BnaA07g27770D, BnaA07g33720D, BnaA09g14730D, BnaA09g25…
GO:0016646	oxidoreductase activity, acting on the CH-NH group of donors, NAD or NADP as acceptor	38	9	2.87	0.00172	0.05832	F	BnaA03g32210D, BnaA03g52900D, BnaA05g03790D, BnaA06g22040D, BnaA07g18600D, BnaA09g38220D, BnaA10g19050D, BnaC04g03400D, BnaC09g42740D
GO:0009065	glutamine family amino acid catabolic process	17	6	1.42	0.0019	0.05874	P	BnaA03g53010D, BnaA06g22040D, BnaA07g34930D, BnaAnng07910D, BnaC05g30410D, BnaC07g45200D
GO:0072521	purine-containing compound metabolic process	618	73	51.8	0.00191	0.05874	P	BnaA01g13990D, BnaA02g19260D, BnaA02g20510D, BnaA03g00830D, BnaA03g02560D, BnaA03g02620D, BnaA03g02630D, BnaA03g15140D, BnaA03g22370D, BnaA03g25540D, BnaA03g27900D, BnaA03g36910D, BnaA03g40360D, BnaA03g49560D, BnaA04g02340D, BnaA04g02570D, BnaA05g15290D, BnaA06g22660D, BnaA07g13280D, BnaA07g22320D, BnaA07g29530D, BnaA07g31190D, BnaA07g34490D, BnaA07g34980D, BnaA08g00390D, BnaA08g18960D, BnaA08g21…
GO:0004489	methylenetetrahydrofolate reductase (NAD(P)H) activity	8	4	0.6	0.00177	0.0592	F	BnaA05g03790D, BnaA07g18600D, BnaA09g38220D, BnaC04g03400D
GO:0004020	adenylylsulfate kinase activity	13	5	0.98	0.00188	0.05965	F	BnaA09g08410D, BnaC03g48570D, BnaC07g51290D, BnaC09g08710D, BnaCnng47170D
GO:0004322	ferroxidase activity	13	5	0.98	0.00188	0.05965	F	BnaA03g00260D, BnaA07g16710D, BnaA09g35560D, BnaC03g00160D, BnaC04g48390D
GO:0008199	ferric iron binding	13	5	0.98	0.00188	0.05965	F	BnaA03g00260D, BnaA07g16710D, BnaA09g35560D, BnaC03g00160D, BnaC04g48390D
GO:0016724	oxidoreductase activity, oxidizing metal ions, oxygen as acceptor	13	5	0.98	0.00188	0.05965	F	BnaA03g00260D, BnaA07g16710D, BnaA09g35560D, BnaC03g00160D, BnaC04g48390D
GO:0004124	cysteine synthase activity	25	7	1.89	0.00199	0.06234	F	BnaA01g34070D, BnaA03g28870D, BnaA04g25390D, BnaAnng10750D, BnaAnng27260D, BnaC04g22760D, BnaC05g46930D
GO:0006108	malate metabolic process	49	11	4.11	0.00207	0.06245	P	BnaA02g00100D, BnaA03g03440D, BnaA03g03750D, BnaA04g13230D, BnaA05g14590D, BnaA10g11990D, BnaC02g03980D, BnaC03g12430D, BnaC04g35330D, BnaC07g29000D, BnaCnng55040D
GO:0009086	methionine biosynthetic process	49	11	4.11	0.00207	0.06245	P	BnaA03g28400D, BnaA07g18600D, BnaA09g16630D, BnaA09g38220D, BnaA09g55670D, BnaA10g14530D, BnaA10g16880D, BnaC02g07610D, BnaC03g08690D, BnaC09g36820D, BnaCnng55890D
GO:0009119	ribonucleoside metabolic process	580	69	48.61	0.00208	0.06245	P	BnaA01g13990D, BnaA01g15630D, BnaA02g19260D, BnaA02g20510D, BnaA03g00830D, BnaA03g02560D, BnaA03g02620D, BnaA03g02630D, BnaA03g15140D, BnaA03g22370D, BnaA03g25540D, BnaA03g27900D, BnaA03g36910D, BnaA03g40360D, BnaA03g49560D, BnaA04g02340D, BnaA05g15290D, BnaA06g22660D, BnaA07g13280D, BnaA07g29530D, BnaA07g31190D, BnaA07g34490D, BnaA07g34980D, BnaA08g00390D, BnaA08g21540D, BnaA09g00700D, BnaA09g17…
GO:0010207	photosystem II assembly	29	8	2.43	0.00208	0.06245	P	BnaA07g12480D, BnaA07g20510D, BnaA07g29390D, BnaA09g43540D, BnaC04g28580D, BnaC08g36130D, BnaC09g12340D, BnaCnng67310D
GO:0009071	serine family amino acid catabolic process	23	7	1.93	0.00212	0.0632	P	BnaA08g25100D, BnaA09g24310D, BnaA09g47510D, BnaAnng37640D, BnaC05g24600D, BnaC05g28570D, BnaC08g07440D
GO:0009199	ribonucleoside triphosphate metabolic process	403	51	33.78	0.00213	0.0632	P	BnaA01g13990D, BnaA01g15630D, BnaA02g19260D, BnaA03g02560D, BnaA03g02620D, BnaA03g02630D, BnaA03g15140D, BnaA03g25540D, BnaA03g36910D, BnaA03g40360D, BnaA03g49560D, BnaA05g15290D, BnaA06g22660D, BnaA07g31190D, BnaA07g34490D, BnaA07g34980D, BnaA08g00390D, BnaA08g21540D, BnaA09g17360D, BnaA09g22160D, BnaA09g23090D, BnaA09g43380D, BnaA10g00550D, BnaC01g09030D, BnaC01g16480D, BnaC01g18640D, BnaC01g31…
GO:0043649	dicarboxylic acid catabolic process	4	3	0.34	0.00221	0.06362	P	BnaA06g16270D, BnaA07g34930D, BnaC05g30410D
GO:1901033	positive regulation of response to reactive oxygen species	4	3	0.34	0.00221	0.06362	P	BnaA03g56040D, BnaA10g14770D, BnaC03g10240D
GO:1901668	regulation of superoxide dismutase activity	4	3	0.34	0.00221	0.06362	P	BnaA03g56040D, BnaA10g14770D, BnaC03g10240D
GO:1901671	positive regulation of superoxide dismutase activity	4	3	0.34	0.00221	0.06362	P	BnaA03g56040D, BnaA10g14770D, BnaC03g10240D
GO:0006081	cellular aldehyde metabolic process	145	23	12.15	0.00222	0.06362	P	BnaA01g01360D, BnaA01g33410D, BnaA03g00380D, BnaA05g02260D, BnaA05g37200D, BnaA06g39290D, BnaA06g39320D, BnaA08g25110D, BnaA09g01980D, BnaA09g06230D, BnaA09g15760D, BnaA09g43380D, BnaA10g11590D, BnaA10g24380D, BnaAnng10100D, BnaAnng10640D, BnaC01g04140D, BnaC02g20560D, BnaC04g01950D, BnaC08g05150D, BnaC08g15100D, BnaC09g01420D, BnaC09g17220D
GO:0006807	nitrogen compound metabolic process	10992	992	921.27	0.00222	0.06362	P	BnaA01g00010D, BnaA01g00360D, BnaA01g00970D, BnaA01g01470D, BnaA01g03070D, BnaA01g03150D, BnaA01g05660D, BnaA01g07620D, BnaA01g07830D, BnaA01g08080D, BnaA01g08240D, BnaA01g08480D, BnaA01g08920D, BnaA01g09270D, BnaA01g11600D, BnaA01g13990D, BnaA01g15630D, BnaA01g17450D, BnaA01g21560D, BnaA01g22480D, BnaA01g22970D, BnaA01g23850D, BnaA01g30110D, BnaA01g30360D, BnaA01g32400D, BnaA01g32660D, BnaA01g32…
GO:0006323	DNA packaging	129	21	10.81	0.00245	0.06982	P	BnaA03g17280D, BnaA03g22040D, BnaA04g17710D, BnaA05g35190D, BnaA06g04320D, BnaA06g24950D, BnaA06g31190D, BnaA08g29620D, BnaA09g07290D, BnaA09g33930D, BnaA09g36400D, BnaAnng15490D, BnaC03g20760D, BnaC03g26410D, BnaC03g49640D, BnaC04g12240D, BnaC04g41350D, BnaC08g02310D, BnaC08g43530D, BnaCnng72020D, BnaUnng01310D
GO:0006165	nucleoside diphosphate phosphorylation	199	29	16.68	0.00247	0.06988	P	BnaA01g13990D, BnaA02g19260D, BnaA03g02560D, BnaA03g36910D, BnaA03g40360D, BnaA06g22660D, BnaA07g31190D, BnaA07g34980D, BnaA08g00390D, BnaA08g21540D, BnaA09g17360D, BnaA09g22160D, BnaA09g43380D, BnaA10g00550D, BnaC01g16480D, BnaC01g18640D, BnaC01g31270D, BnaC03g20200D, BnaC03g37820D, BnaC03g51050D, BnaC03g60280D, BnaC03g70690D, BnaC04g08780D, BnaC05g50320D, BnaC06g19770D, BnaC07g47470D, BnaC08g19…
GO:0009161	ribonucleoside monophosphate metabolic process	445	55	37.3	0.00248	0.06988	P	BnaA01g13990D, BnaA01g15630D, BnaA02g19260D, BnaA03g00830D, BnaA03g02560D, BnaA03g02620D, BnaA03g02630D, BnaA03g15140D, BnaA03g25540D, BnaA03g36910D, BnaA03g40360D, BnaA03g49560D, BnaA04g02340D, BnaA05g08630D, BnaA05g15290D, BnaA07g22320D, BnaA07g31190D, BnaA07g34490D, BnaA07g34980D, BnaA08g21540D, BnaA09g23090D, BnaA09g24370D, BnaA09g25330D, BnaA09g36860D, BnaA09g43380D, BnaA10g00550D, BnaA10g26…
GO:0009259	ribonucleotide metabolic process	565	67	47.35	0.00259	0.07258	P	BnaA01g13990D, BnaA01g15630D, BnaA02g19260D, BnaA02g20510D, BnaA03g00830D, BnaA03g02560D, BnaA03g02620D, BnaA03g02630D, BnaA03g15140D, BnaA03g22370D, BnaA03g25540D, BnaA03g36910D, BnaA03g40360D, BnaA03g49560D, BnaA04g02340D, BnaA04g02570D, BnaA05g15290D, BnaA06g22660D, BnaA07g13280D, BnaA07g22320D, BnaA07g31190D, BnaA07g34490D, BnaA07g34980D, BnaA08g00390D, BnaA08g21540D, BnaA09g00700D, BnaA09g17…
GO:0006166	purine ribonucleoside salvage	8	4	0.67	0.00262	0.07261	P	BnaA03g00830D, BnaA07g29530D, BnaA10g26640D, BnaC01g38960D
GO:0019419	sulfate reduction	8	4	0.67	0.00262	0.07261	P	BnaA01g11840D, BnaA03g45080D, BnaA09g20370D, BnaC04g19270D
GO:0006310	DNA recombination	147	23	12.32	0.00266	0.07332	P	BnaA02g17620D, BnaA03g02300D, BnaA03g53380D, BnaA04g14440D, BnaA06g04600D, BnaA06g07430D, BnaA07g08730D, BnaA07g26350D, BnaA09g05560D, BnaAnng15290D, BnaAnng27110D, BnaC02g25430D, BnaC03g10310D, BnaC03g29300D, BnaC03g49640D, BnaC03g50310D, BnaC04g36350D, BnaC06g42060D, BnaC07g11800D, BnaC07g47810D, BnaC08g43360D, BnaC09g05110D, BnaCnng14320D
GO:0016757	transferase activity, transferring glycosyl groups	1287	125	97.18	0.00237	0.07332	F	BnaA01g05080D, BnaA01g06750D, BnaA01g18400D, BnaA01g21560D, BnaA01g33600D, BnaA02g02630D, BnaA02g03310D, BnaA02g15340D, BnaA02g20470D, BnaA02g32060D, BnaA02g34360D, BnaA02g35140D, BnaA03g03510D, BnaA03g04380D, BnaA03g05430D, BnaA03g08640D, BnaA03g10360D, BnaA03g14700D, BnaA03g17980D, BnaA03g25760D, BnaA03g27680D, BnaA03g54860D, BnaA04g09760D, BnaA05g07550D, BnaA05g10010D, BnaA05g32300D, BnaA06g05…
GO:0004185	serine-type carboxypeptidase activity	152	22	11.48	0.00245	0.07425	F	BnaA01g30780D, BnaA03g02410D, BnaA03g38300D, BnaA04g16130D, BnaA05g10050D, BnaA05g29730D, BnaA07g11880D, BnaA08g04690D, BnaA08g12060D, BnaA08g12880D, BnaA09g27540D, BnaA09g42290D, BnaAnng26570D, BnaC03g58280D, BnaC03g77560D, BnaC04g31880D, BnaC05g42700D, BnaC05g44060D, BnaC08g05590D, BnaC08g34750D, BnaC09g47000D, BnaCnng22970D
GO:0005057	receptor signaling protein activity	106	17	8	0.00246	0.07425	F	BnaA01g29230D, BnaA02g26910D, BnaA04g07540D, BnaA06g34930D, BnaA09g18630D, BnaA09g44690D, BnaA09g48410D, BnaC02g47660D, BnaC03g53620D, BnaC05g36390D, BnaC05g38860D, BnaC05g50100D, BnaC07g21260D, BnaC08g42660D, BnaC09g33650D, BnaCnng17720D, BnaCnng68200D
GO:0009218	pyrimidine ribonucleotide metabolic process	58	12	4.86	0.00275	0.07498	P	BnaA01g15630D, BnaA06g22660D, BnaA08g00390D, BnaA09g17360D, BnaA09g22160D, BnaC01g18640D, BnaC03g51050D, BnaC03g70690D, BnaC05g23810D, BnaC05g31710D, BnaCnng15800D, BnaCnng73880D
GO:0009220	pyrimidine ribonucleotide biosynthetic process	58	12	4.86	0.00275	0.07498	P	BnaA01g15630D, BnaA06g22660D, BnaA08g00390D, BnaA09g17360D, BnaA09g22160D, BnaC01g18640D, BnaC03g51050D, BnaC03g70690D, BnaC05g23810D, BnaC05g31710D, BnaCnng15800D, BnaCnng73880D
GO:0006164	purine nucleotide biosynthetic process	237	33	19.86	0.00277	0.07512	P	BnaA03g00830D, BnaA03g02620D, BnaA03g02630D, BnaA03g15140D, BnaA03g22370D, BnaA03g25540D, BnaA03g49560D, BnaA05g15290D, BnaA06g22660D, BnaA07g13280D, BnaA07g22320D, BnaA08g00390D, BnaA09g17360D, BnaA09g22160D, BnaA09g23090D, BnaA09g25330D, BnaA10g26640D, BnaC01g09030D, BnaC01g38960D, BnaC01g40920D, BnaC02g33050D, BnaC03g29960D, BnaC03g51050D, BnaC03g70690D, BnaC07g19840D, BnaC07g42400D, BnaC08g35…
GO:0033554	cellular response to stress	875	97	73.34	0.00293	0.07903	P	BnaA01g03070D, BnaA01g03840D, BnaA01g13670D, BnaA01g14450D, BnaA01g22970D, BnaA01g24440D, BnaA01g30360D, BnaA02g22810D, BnaA03g02300D, BnaA03g30810D, BnaA03g34810D, BnaA03g53380D, BnaA03g56040D, BnaA04g07540D, BnaA04g14440D, BnaA04g23340D, BnaA05g26470D, BnaA05g30680D, BnaA05g31740D, BnaA05g32480D, BnaA05g33320D, BnaA06g04600D, BnaA06g08180D, BnaA06g09170D, BnaA06g17760D, BnaA06g26040D, BnaA06g39…
GO:0016645	oxidoreductase activity, acting on the CH-NH group of donors	72	13	5.44	0.00266	0.07932	F	BnaA02g12280D, BnaA03g32210D, BnaA03g52900D, BnaA05g03790D, BnaA06g22040D, BnaA07g18600D, BnaA09g38220D, BnaA10g14370D, BnaA10g19050D, BnaAnng07910D, BnaC04g02910D, BnaC04g03400D, BnaC09g42740D
GO:0019464	glycine decarboxylation via glycine cleavage system	13	5	1.09	0.00299	0.07938	P	BnaA09g24310D, BnaAnng37640D, BnaC05g24600D, BnaC05g28570D, BnaC08g07440D
GO:0070813	hydrogen sulfide metabolic process	13	5	1.09	0.00299	0.07938	P	BnaA09g08410D, BnaC03g48570D, BnaC07g51290D, BnaC09g08710D, BnaCnng47170D
GO:0070814	hydrogen sulfide biosynthetic process	13	5	1.09	0.00299	0.07938	P	BnaA09g08410D, BnaC03g48570D, BnaC07g51290D, BnaC09g08710D, BnaCnng47170D
GO:0046933	proton-transporting ATP synthase activity, rotational mechanism	64	12	4.83	0.00276	0.08132	F	BnaA03g02620D, BnaA03g02630D, BnaA03g15140D, BnaA03g25540D, BnaA05g15290D, BnaA09g23090D, BnaC02g33050D, BnaC03g29960D, BnaC07g19840D, BnaC09g19920D, BnaC09g22670D, BnaC09g25660D
GO:0008378	galactosyltransferase activity	81	14	6.12	0.00284	0.08173	F	BnaA05g10010D, BnaA07g31750D, BnaA07g33720D, BnaA09g08200D, BnaA09g29530D, BnaA10g03200D, BnaC01g06700D, BnaC05g05950D, BnaC05g19620D, BnaC07g40490D, BnaC08g20240D, BnaC08g34730D, BnaC08g49080D, BnaCnng18130D
GO:0016874	ligase activity	606	65	45.76	0.00284	0.08173	F	BnaA01g09270D, BnaA01g33520D, BnaA02g01390D, BnaA02g03140D, BnaA02g05940D, BnaA02g12430D, BnaA02g30540D, BnaA03g17570D, BnaA03g34780D, BnaA03g46970D, BnaA03g55730D, BnaA03g58320D, BnaA04g07450D, BnaA04g12330D, BnaA05g19760D, BnaA05g25810D, BnaA06g04600D, BnaA06g04910D, BnaA06g06030D, BnaA06g16270D, BnaA07g05540D, BnaA07g22320D, BnaA07g28110D, BnaA08g11970D, BnaA08g25080D, BnaA08g29950D, BnaA09g03…
GO:0000166	nucleotide binding	9675	796	730.55	0.00291	0.08184	F	BnaA01g01430D, BnaA01g05530D, BnaA01g08020D, BnaA01g08930D, BnaA01g09270D, BnaA01g09480D, BnaA01g09620D, BnaA01g10160D, BnaA01g10550D, BnaA01g13670D, BnaA01g14070D, BnaA01g15630D, BnaA01g15650D, BnaA01g17630D, BnaA01g22970D, BnaA01g25310D, BnaA01g29230D, BnaA01g33350D, BnaA01g33520D, BnaA01g33840D, BnaA01g33860D, BnaA01g34990D, BnaA02g01390D, BnaA02g02610D, BnaA02g02620D, BnaA02g03140D, BnaA02g05…
GO:1901265	nucleoside phosphate binding	9675	796	730.55	0.00291	0.08184	F	BnaA01g01430D, BnaA01g05530D, BnaA01g08020D, BnaA01g08930D, BnaA01g09270D, BnaA01g09480D, BnaA01g09620D, BnaA01g10160D, BnaA01g10550D, BnaA01g13670D, BnaA01g14070D, BnaA01g15630D, BnaA01g15650D, BnaA01g17630D, BnaA01g22970D, BnaA01g25310D, BnaA01g29230D, BnaA01g33350D, BnaA01g33520D, BnaA01g33840D, BnaA01g33860D, BnaA01g34990D, BnaA02g01390D, BnaA02g02610D, BnaA02g02620D, BnaA02g03140D, BnaA02g05…
GO:0016036	cellular response to phosphate starvation	59	12	4.94	0.0032	0.08451	P	BnaA01g03840D, BnaA05g32480D, BnaA07g14450D, BnaA08g21730D, BnaA09g08200D, BnaA10g27560D, BnaC02g21720D, BnaC04g38420D, BnaC05g31710D, BnaC05g43390D, BnaC08g23100D, BnaCnng39460D
GO:0016615	malate dehydrogenase activity	49	10	3.7	0.0032	0.08899	F	BnaA02g00100D, BnaA03g03440D, BnaA04g13230D, BnaA05g14590D, BnaA10g11990D, BnaC02g03980D, BnaC03g12430D, BnaC04g35330D, BnaC07g29000D, BnaCnng55040D
GO:0009636	response to toxic substance	67	13	5.62	0.00339	0.08906	P	BnaA01g14450D, BnaA03g56040D, BnaA04g07540D, BnaA06g26040D, BnaA08g23300D, BnaA10g14770D, BnaC01g17020D, BnaC02g17130D, BnaC02g42190D, BnaC03g10240D, BnaC07g22620D, BnaC08g17230D, BnaC09g04910D
GO:0009124	nucleoside monophosphate biosynthetic process	231	32	19.36	0.00344	0.0899	P	BnaA01g15630D, BnaA03g00830D, BnaA03g02620D, BnaA03g02630D, BnaA03g15140D, BnaA03g25540D, BnaA03g49560D, BnaA03g52900D, BnaA05g08630D, BnaA05g15290D, BnaA05g29850D, BnaA07g22320D, BnaA09g23090D, BnaA09g24370D, BnaA09g25330D, BnaA10g26640D, BnaC01g09030D, BnaC01g18640D, BnaC01g38960D, BnaC01g40920D, BnaC02g33050D, BnaC03g27330D, BnaC03g29960D, BnaC04g09710D, BnaC05g52210D, BnaC07g19840D, BnaC07g42…
GO:0009809	lignin biosynthetic process	38	9	3.18	0.00351	0.09126	P	BnaA01g36270D, BnaA03g11990D, BnaA04g23600D, BnaA05g06610D, BnaA05g20600D, BnaA06g07880D, BnaC03g14720D, BnaC05g12180D, BnaC07g46040D
GO:0071840	cellular component organization or biogenesis	3684	353	308.77	0.00355	0.09162	P	BnaA01g00360D, BnaA01g06750D, BnaA01g09620D, BnaA01g13460D, BnaA01g17450D, BnaA01g21990D, BnaA01g23010D, BnaA01g29470D, BnaA02g02630D, BnaA02g03310D, BnaA02g04440D, BnaA02g14610D, BnaA02g17620D, BnaA02g24390D, BnaA02g33110D, BnaA02g34360D, BnaA03g00360D, BnaA03g03080D, BnaA03g03440D, BnaA03g04200D, BnaA03g05430D, BnaA03g09200D, BnaA03g10330D, BnaA03g10630D, BnaA03g11640D, BnaA03g16770D, BnaA03g17…
GO:0009658	chloroplast organization	133	21	11.15	0.00356	0.09162	P	BnaA01g17450D, BnaA03g26540D, BnaA04g12100D, BnaA04g28700D, BnaA05g21010D, BnaA06g26850D, BnaA07g26090D, BnaA08g04590D, BnaA08g06270D, BnaA09g12770D, BnaA09g43380D, BnaA09g47580D, BnaAnng10200D, BnaC02g06060D, BnaC04g13490D, BnaC04g39420D, BnaC05g06870D, BnaC07g18390D, BnaC07g22840D, BnaC08g32590D, BnaC09g29550D
GO:0009651	response to salt stress	513	61	43	0.00366	0.09371	P	BnaA01g01700D, BnaA01g13670D, BnaA02g01980D, BnaA03g02580D, BnaA03g07540D, BnaA03g28400D, BnaA03g30810D, BnaA03g33200D, BnaA03g52200D, BnaA03g55930D, BnaA04g07450D, BnaA04g07540D, BnaA04g18190D, BnaA05g04320D, BnaA05g14590D, BnaA05g32480D, BnaA06g11380D, BnaA06g16370D, BnaA06g21290D, BnaA06g22040D, BnaA06g22800D, BnaA06g24950D, BnaA06g26260D, BnaA07g21990D, BnaA09g35310D, BnaA09g39610D, BnaA10g02…
GO:0006163	purine nucleotide metabolic process	544	64	45.59	0.0038	0.0968	P	BnaA01g13990D, BnaA02g19260D, BnaA02g20510D, BnaA03g00830D, BnaA03g02560D, BnaA03g02620D, BnaA03g02630D, BnaA03g15140D, BnaA03g22370D, BnaA03g25540D, BnaA03g36910D, BnaA03g40360D, BnaA03g49560D, BnaA04g02340D, BnaA04g02570D, BnaA05g15290D, BnaA06g22660D, BnaA07g13280D, BnaA07g22320D, BnaA07g31190D, BnaA07g34490D, BnaA07g34980D, BnaA08g00390D, BnaA08g21540D, BnaA09g00700D, BnaA09g17360D, BnaA09g22…
GO:0051539	4 iron, 4 sulfur cluster binding	92	15	6.95	0.00366	0.09874	F	BnaA01g01700D, BnaA02g13060D, BnaA03g03560D, BnaA03g20210D, BnaA03g55730D, BnaA04g09900D, BnaA05g03280D, BnaA06g11220D, BnaA07g29860D, BnaA07g34580D, BnaA10g20810D, BnaA10g25630D, BnaAnng23390D, BnaC02g45630D, BnaCnng70500D
GO:0004506	squalene monooxygenase activity	21	6	1.59	0.00372	0.09874	F	BnaA02g32720D, BnaA04g13320D, BnaA06g26710D, BnaA06g26720D, BnaC02g41470D, BnaC07g30250D
GO:0008725	DNA-3-methyladenine glycosylase activity	21	6	1.59	0.00372	0.09874	F	BnaA01g30360D, BnaA02g22810D, BnaA05g26470D, BnaAnng32020D, BnaC01g38620D, BnaC08g38570D
GO:0043733	DNA-3-methylbase glycosylase activity	21	6	1.59	0.00372	0.09874	F	BnaA01g30360D, BnaA02g22810D, BnaA05g26470D, BnaAnng32020D, BnaC01g38620D, BnaC08g38570D
GO:0032553	ribonucleotide binding	7937	658	599.31	0.00383	0.09874	F	BnaA01g01430D, BnaA01g05530D, BnaA01g08020D, BnaA01g09270D, BnaA01g09480D, BnaA01g09620D, BnaA01g10160D, BnaA01g10550D, BnaA01g13670D, BnaA01g14070D, BnaA01g15630D, BnaA01g15650D, BnaA01g22970D, BnaA01g25310D, BnaA01g29230D, BnaA01g33520D, BnaA01g33840D, BnaA01g33860D, BnaA02g01390D, BnaA02g02610D, BnaA02g02620D, BnaA02g03140D, BnaA02g05060D, BnaA02g05940D, BnaA02g08350D, BnaA02g08470D, BnaA02g08…
GO:0008974	phosphoribulokinase activity	5	3	0.38	0.00383	0.09874	F	BnaA05g16480D, BnaA08g07000D, BnaC08g07850D
GO:0042409	caffeoyl-CoA O-methyltransferase activity	5	3	0.38	0.00383	0.09874	F	BnaA03g50850D, BnaC03g77170D, BnaC07g44690D
GO:0036094	small molecule binding	9897	811	747.31	0.0039	0.09951	F	BnaA01g01430D, BnaA01g05530D, BnaA01g08020D, BnaA01g08930D, BnaA01g09270D, BnaA01g09480D, BnaA01g09620D, BnaA01g10160D, BnaA01g10550D, BnaA01g13670D, BnaA01g14070D, BnaA01g14400D, BnaA01g15630D, BnaA01g15650D, BnaA01g17630D, BnaA01g22970D, BnaA01g25310D, BnaA01g29230D, BnaA01g33350D, BnaA01g33520D, BnaA01g33840D, BnaA01g33860D, BnaA01g34990D, BnaA02g01390D, BnaA02g02610D, BnaA02g02620D, BnaA02g03…
GO:0009699	phenylpropanoid biosynthetic process	84	15	7.04	0.00398	0.1009	P	BnaA01g36270D, BnaA03g11990D, BnaA03g50850D, BnaA04g21230D, BnaA04g23600D, BnaA05g06610D, BnaA05g20600D, BnaA05g28470D, BnaA06g07880D, BnaC02g05070D, BnaC03g14720D, BnaC03g77170D, BnaC05g12180D, BnaC07g44690D, BnaC07g46040D
GO:0009126	purine nucleoside monophosphate metabolic process	416	51	34.87	0.00408	0.1024	P	BnaA01g13990D, BnaA02g19260D, BnaA03g00830D, BnaA03g02560D, BnaA03g02620D, BnaA03g02630D, BnaA03g15140D, BnaA03g25540D, BnaA03g36910D, BnaA03g40360D, BnaA03g49560D, BnaA04g02340D, BnaA05g15290D, BnaA07g22320D, BnaA07g31190D, BnaA07g34490D, BnaA07g34980D, BnaA08g21540D, BnaA09g23090D, BnaA09g25330D, BnaA09g36860D, BnaA09g43380D, BnaA10g00550D, BnaA10g26640D, BnaC01g09030D, BnaC01g16480D, BnaC01g18…
GO:0009167	purine ribonucleoside monophosphate metabolic process	416	51	34.87	0.00408	0.1024	P	BnaA01g13990D, BnaA02g19260D, BnaA03g00830D, BnaA03g02560D, BnaA03g02620D, BnaA03g02630D, BnaA03g15140D, BnaA03g25540D, BnaA03g36910D, BnaA03g40360D, BnaA03g49560D, BnaA04g02340D, BnaA05g15290D, BnaA07g22320D, BnaA07g31190D, BnaA07g34490D, BnaA07g34980D, BnaA08g21540D, BnaA09g23090D, BnaA09g25330D, BnaA09g36860D, BnaA09g43380D, BnaA10g00550D, BnaA10g26640D, BnaC01g09030D, BnaC01g16480D, BnaC01g18…
GO:0016788	hydrolase activity, acting on ester bonds	1858	171	140.3	0.0042	0.1061	F	BnaA01g29470D, BnaA02g04440D, BnaA02g07240D, BnaA02g07740D, BnaA02g09320D, BnaA02g24170D, BnaA02g24180D, BnaA02g30540D, BnaA02g32350D, BnaA03g03070D, BnaA03g11620D, BnaA03g18020D, BnaA03g18600D, BnaA03g21830D, BnaA03g35780D, BnaA03g39080D, BnaA03g49480D, BnaA03g53800D, BnaA04g03360D, BnaA04g04350D, BnaA04g05480D, BnaA04g07760D, BnaA04g17110D, BnaA04g17620D, BnaA04g20710D, BnaA04g24540D, BnaA05g02…
GO:0004180	carboxypeptidase activity	159	22	12.01	0.00428	0.1064	F	BnaA01g30780D, BnaA03g02410D, BnaA03g38300D, BnaA04g16130D, BnaA05g10050D, BnaA05g29730D, BnaA07g11880D, BnaA08g04690D, BnaA08g12060D, BnaA08g12880D, BnaA09g27540D, BnaA09g42290D, BnaAnng26570D, BnaC03g58280D, BnaC03g77560D, BnaC04g31880D, BnaC05g42700D, BnaC05g44060D, BnaC08g05590D, BnaC08g34750D, BnaC09g47000D, BnaCnng22970D
GO:0022892	substrate-specific transporter activity	1727	160	130.4	0.0043	0.1064	F	BnaA01g02070D, BnaA01g04300D, BnaA01g25310D, BnaA02g05020D, BnaA02g09790D, BnaA02g11800D, BnaA02g18200D, BnaA02g20480D, BnaA02g21050D, BnaA02g36970D, BnaA03g00280D, BnaA03g00350D, BnaA03g01930D, BnaA03g02620D, BnaA03g02630D, BnaA03g02700D, BnaA03g04410D, BnaA03g07660D, BnaA03g15140D, BnaA03g21650D, BnaA03g21880D, BnaA03g23500D, BnaA03g25540D, BnaA03g27530D, BnaA03g32690D, BnaA03g35990D, BnaA03g36…
GO:0010026	trichome differentiation	118	19	9.89	0.00433	0.1081	P	BnaA03g26540D, BnaA03g37250D, BnaA05g04320D, BnaA06g22330D, BnaA07g18810D, BnaA07g30820D, BnaA07g31190D, BnaA07g32030D, BnaA08g16990D, BnaA09g08180D, BnaAnng04520D, BnaAnng09680D, BnaC01g18900D, BnaC02g43450D, BnaC03g49640D, BnaC04g02550D, BnaC05g02150D, BnaC07g36400D, BnaC08g31360D
GO:0016051	carbohydrate biosynthetic process	488	58	40.9	0.00456	0.1133	P	BnaA01g13990D, BnaA01g33130D, BnaA02g02630D, BnaA02g02720D, BnaA02g03310D, BnaA02g34360D, BnaA03g05430D, BnaA03g17980D, BnaA03g27680D, BnaA03g27800D, BnaA04g08570D, BnaA05g10010D, BnaA05g32300D, BnaA05g33260D, BnaA06g07880D, BnaA06g12710D, BnaA06g36370D, BnaA07g04530D, BnaA07g05040D, BnaA07g20980D, BnaA07g24830D, BnaA08g16230D, BnaA09g49880D, BnaA10g07730D, BnaA10g11460D, BnaA10g17950D, BnaAnng16…
GO:0006284	base-excision repair	54	11	4.53	0.00461	0.1134	P	BnaA01g03070D, BnaA01g30360D, BnaA02g22810D, BnaA05g26470D, BnaA06g39510D, BnaA10g25630D, BnaAnng32020D, BnaC01g38620D, BnaC04g29530D, BnaC08g38570D, BnaCnng69370D
GO:0015995	chlorophyll biosynthetic process	54	11	4.53	0.00461	0.1134	P	BnaA01g09270D, BnaA03g58320D, BnaA06g04910D, BnaA06g22720D, BnaA09g11320D, BnaA09g32370D, BnaC01g10870D, BnaC01g17000D, BnaC05g06170D, BnaC08g14500D, BnaCnng49000D
GO:0004075	biotin carboxylase activity	10	4	0.76	0.0047	0.1138	F	BnaA06g06030D, BnaA09g48250D, BnaC05g07580D, BnaCnng49180D
GO:0003905	alkylbase DNA N-glycosylase activity	22	6	1.66	0.00479	0.1138	F	BnaA01g30360D, BnaA02g22810D, BnaA05g26470D, BnaAnng32020D, BnaC01g38620D, BnaC08g38570D
GO:0008483	transaminase activity	151	21	11.4	0.00487	0.1138	F	BnaA01g05670D, BnaA03g03400D, BnaA03g56490D, BnaA04g28670D, BnaA05g17430D, BnaA06g22720D, BnaA08g25100D, BnaA09g06670D, BnaA09g10660D, BnaA09g47510D, BnaA10g15590D, BnaC02g13860D, BnaC03g21300D, BnaC03g43420D, BnaC03g76360D, BnaC04g36800D, BnaC04g54310D, BnaC05g30410D, BnaC07g41280D, BnaC08g13970D, BnaC09g05970D
GO:0016769	transferase activity, transferring nitrogenous groups	151	21	11.4	0.00487	0.1138	F	BnaA01g05670D, BnaA03g03400D, BnaA03g56490D, BnaA04g28670D, BnaA05g17430D, BnaA06g22720D, BnaA08g25100D, BnaA09g06670D, BnaA09g10660D, BnaA09g47510D, BnaA10g15590D, BnaC02g13860D, BnaC03g21300D, BnaC03g43420D, BnaC03g76360D, BnaC04g36800D, BnaC04g54310D, BnaC05g30410D, BnaC07g41280D, BnaC08g13970D, BnaC09g05970D
GO:0016861	intramolecular oxidoreductase activity, interconverting aldoses and ketoses	52	10	3.93	0.00501	0.1138	F	BnaA01g13990D, BnaA01g32870D, BnaA01g33410D, BnaA09g43380D, BnaA10g11590D, BnaAnng10100D, BnaAnng10640D, BnaC01g16480D, BnaC02g17130D, BnaC02g20560D
GO:0016859	cis-trans isomerase activity	152	21	11.48	0.00525	0.1138	F	BnaA01g03810D, BnaA02g30290D, BnaA03g04200D, BnaA04g27390D, BnaA04g27460D, BnaA05g24020D, BnaA05g33830D, BnaA06g30110D, BnaA06g37360D, BnaA07g22590D, BnaA08g07170D, BnaA08g10930D, BnaA09g08780D, BnaA09g39610D, BnaA09g49740D, BnaA10g29520D, BnaAnng17350D, BnaC01g03530D, BnaC04g49070D, BnaC07g26600D, BnaC08g31970D
GO:0017076	purine nucleotide binding	7828	647	591.08	0.0053	0.1138	F	BnaA01g01430D, BnaA01g05530D, BnaA01g08020D, BnaA01g09270D, BnaA01g09480D, BnaA01g09620D, BnaA01g10160D, BnaA01g10550D, BnaA01g13670D, BnaA01g14070D, BnaA01g15630D, BnaA01g15650D, BnaA01g22970D, BnaA01g25310D, BnaA01g29230D, BnaA01g33520D, BnaA01g33840D, BnaA01g33860D, BnaA02g01390D, BnaA02g02610D, BnaA02g02620D, BnaA02g03140D, BnaA02g05060D, BnaA02g05940D, BnaA02g08350D, BnaA02g08470D, BnaA02g08…
GO:0016833	oxo-acid-lyase activity	37	8	2.79	0.00558	0.1138	F	BnaA03g06030D, BnaA03g28100D, BnaA03g36420D, BnaA07g12930D, BnaA09g14100D, BnaC03g07780D, BnaC03g12700D, BnaCnng07060D
GO:0000182	rDNA binding	2	2	0.15	0.0057	0.1138	F	BnaA07g23270D, BnaC07g46150D
GO:0003934	GTP cyclohydrolase I activity	2	2	0.15	0.0057	0.1138	F	BnaA01g32400D, BnaC05g44750D
GO:0004058	aromatic-L-amino-acid decarboxylase activity	2	2	0.15	0.0057	0.1138	F	BnaA01g08240D, BnaC01g09790D
GO:0004165	dodecenoyl-CoA delta-isomerase activity	2	2	0.15	0.0057	0.1138	F	BnaA02g12140D, BnaA04g06040D
GO:0004644	phosphoribosylglycinamide formyltransferase activity	2	2	0.15	0.0057	0.1138	F	BnaA09g25330D, BnaCnng21160D
GO:0004837	tyrosine decarboxylase activity	2	2	0.15	0.0057	0.1138	F	BnaA01g08240D, BnaC01g09790D
GO:0008802	betaine-aldehyde dehydrogenase activity	2	2	0.15	0.0057	0.1138	F	BnaA06g20780D, BnaA07g21990D
GO:0008830	dTDP-4-dehydrorhamnose 3,5-epimerase activity	2	2	0.15	0.0057	0.1138	F	BnaA09g12970D, BnaC09g12890D
GO:0008831	dTDP-4-dehydrorhamnose reductase activity	2	2	0.15	0.0057	0.1138	F	BnaA09g12970D, BnaC09g12890D
GO:0030755	quercetin 3-O-methyltransferase activity	2	2	0.15	0.0057	0.1138	F	BnaA03g11990D, BnaC03g14720D
GO:0033799	myricetin 3'-O-methyltransferase activity	2	2	0.15	0.0057	0.1138	F	BnaA03g11990D, BnaC03g14720D
GO:0043765	T/G mismatch-specific endonuclease activity	2	2	0.15	0.0057	0.1138	F	BnaC01g12910D, BnaCnng63000D
GO:0046316	gluconokinase activity	2	2	0.15	0.0057	0.1138	F	BnaA09g08890D, BnaC09g09150D
GO:0046509	1,2-diacylglycerol 3-beta-galactosyltransferase activity	2	2	0.15	0.0057	0.1138	F	BnaA09g08200D, BnaC01g06700D
GO:0047763	caffeate O-methyltransferase activity	2	2	0.15	0.0057	0.1138	F	BnaA03g11990D, BnaC03g14720D
GO:0048531	beta-1,3-galactosyltransferase activity	2	2	0.15	0.0057	0.1138	F	BnaA05g10010D, BnaA07g33720D
GO:0001883	purine nucleoside binding	7813	645	589.95	0.0059	0.115	F	BnaA01g01430D, BnaA01g05530D, BnaA01g08020D, BnaA01g09270D, BnaA01g09480D, BnaA01g09620D, BnaA01g10160D, BnaA01g10550D, BnaA01g13670D, BnaA01g14070D, BnaA01g15630D, BnaA01g15650D, BnaA01g22970D, BnaA01g25310D, BnaA01g29230D, BnaA01g33520D, BnaA01g33840D, BnaA01g33860D, BnaA02g01390D, BnaA02g02610D, BnaA02g02620D, BnaA02g03140D, BnaA02g05060D, BnaA02g05940D, BnaA02g08350D, BnaA02g08470D, BnaA02g08…
GO:0032550	purine ribonucleoside binding	7813	645	589.95	0.0059	0.115	F	BnaA01g01430D, BnaA01g05530D, BnaA01g08020D, BnaA01g09270D, BnaA01g09480D, BnaA01g09620D, BnaA01g10160D, BnaA01g10550D, BnaA01g13670D, BnaA01g14070D, BnaA01g15630D, BnaA01g15650D, BnaA01g22970D, BnaA01g25310D, BnaA01g29230D, BnaA01g33520D, BnaA01g33840D, BnaA01g33860D, BnaA02g01390D, BnaA02g02610D, BnaA02g02620D, BnaA02g03140D, BnaA02g05060D, BnaA02g05940D, BnaA02g08350D, BnaA02g08470D, BnaA02g08…
GO:0032555	purine ribonucleotide binding	7813	645	589.95	0.0059	0.115	F	BnaA01g01430D, BnaA01g05530D, BnaA01g08020D, BnaA01g09270D, BnaA01g09480D, BnaA01g09620D, BnaA01g10160D, BnaA01g10550D, BnaA01g13670D, BnaA01g14070D, BnaA01g15630D, BnaA01g15650D, BnaA01g22970D, BnaA01g25310D, BnaA01g29230D, BnaA01g33520D, BnaA01g33840D, BnaA01g33860D, BnaA02g01390D, BnaA02g02610D, BnaA02g02620D, BnaA02g03140D, BnaA02g05060D, BnaA02g05940D, BnaA02g08350D, BnaA02g08470D, BnaA02g08…
GO:0070546	L-phenylalanine aminotransferase activity	23	6	1.74	0.00607	0.1165	F	BnaA03g03400D, BnaA04g28670D, BnaA09g10660D, BnaA10g15590D, BnaC04g36800D, BnaC04g54310D
GO:0080130	L-phenylalanine:2-oxoglutarate aminotransferase activity	23	6	1.74	0.00607	0.1165	F	BnaA03g03400D, BnaA04g28670D, BnaA09g10660D, BnaA10g15590D, BnaC04g36800D, BnaC04g54310D
GO:0005525	GTP binding	833	83	62.9	0.00618	0.1168	F	BnaA01g05530D, BnaA01g09620D, BnaA01g10160D, BnaA01g10550D, BnaA02g17550D, BnaA03g02850D, BnaA03g03040D, BnaA03g55090D, BnaA04g09750D, BnaA04g26420D, BnaA05g04180D, BnaA05g09090D, BnaA05g11320D, BnaA05g13450D, BnaA05g16010D, BnaA05g19550D, BnaA05g28630D, BnaA05g32370D, BnaA06g05280D, BnaA06g11380D, BnaA06g22330D, BnaA06g25560D, BnaA07g19020D, BnaA07g22910D, BnaA07g26390D, BnaA07g30360D, BnaA07g32…
GO:0032561	guanyl ribonucleotide binding	833	83	62.9	0.00618	0.1168	F	BnaA01g05530D, BnaA01g09620D, BnaA01g10160D, BnaA01g10550D, BnaA02g17550D, BnaA03g02850D, BnaA03g03040D, BnaA03g55090D, BnaA04g09750D, BnaA04g26420D, BnaA05g04180D, BnaA05g09090D, BnaA05g11320D, BnaA05g13450D, BnaA05g16010D, BnaA05g19550D, BnaA05g28630D, BnaA05g32370D, BnaA06g05280D, BnaA06g11380D, BnaA06g22330D, BnaA06g25560D, BnaA07g19020D, BnaA07g22910D, BnaA07g26390D, BnaA07g30360D, BnaA07g32…
GO:0006073	cellular glucan metabolic process	400	49	33.53	0.00486	0.1183	P	BnaA01g06750D, BnaA01g33130D, BnaA02g02720D, BnaA02g03310D, BnaA02g13970D, BnaA02g34360D, BnaA03g25760D, BnaA03g27800D, BnaA05g07550D, BnaA05g32300D, BnaA06g12840D, BnaA06g36370D, BnaA07g20980D, BnaA07g23740D, BnaA07g28820D, BnaA09g01390D, BnaA09g07040D, BnaA09g11640D, BnaA09g12280D, BnaA09g49880D, BnaA10g07730D, BnaA10g17210D, BnaA10g17950D, BnaAnng09040D, BnaAnng16810D, BnaAnng19040D, BnaC01g00…
GO:0044042	glucan metabolic process	400	49	33.53	0.00486	0.1183	P	BnaA01g06750D, BnaA01g33130D, BnaA02g02720D, BnaA02g03310D, BnaA02g13970D, BnaA02g34360D, BnaA03g25760D, BnaA03g27800D, BnaA05g07550D, BnaA05g32300D, BnaA06g12840D, BnaA06g36370D, BnaA07g20980D, BnaA07g23740D, BnaA07g28820D, BnaA09g01390D, BnaA09g07040D, BnaA09g11640D, BnaA09g12280D, BnaA09g49880D, BnaA10g07730D, BnaA10g17210D, BnaA10g17950D, BnaAnng09040D, BnaAnng16810D, BnaAnng19040D, BnaC01g00…
GO:0010043	response to zinc ion	47	10	3.94	0.0049	0.1183	P	BnaA03g00260D, BnaA05g04320D, BnaA05g33440D, BnaA06g01500D, BnaA08g04590D, BnaC01g07210D, BnaC02g17130D, BnaC03g65600D, BnaC04g41510D, BnaCnng53390D
GO:0016311	dephosphorylation	601	69	50.37	0.0049	0.1183	P	BnaA02g07240D, BnaA02g32350D, BnaA03g18020D, BnaA03g39080D, BnaA03g41880D, BnaA03g49480D, BnaA04g03360D, BnaA04g04350D, BnaA04g07760D, BnaA04g20710D, BnaA04g24540D, BnaA05g22460D, BnaA05g27980D, BnaA05g31630D, BnaA06g18780D, BnaA06g23120D, BnaA07g12480D, BnaA07g22920D, BnaA07g28500D, BnaA07g30470D, BnaA08g05520D, BnaA08g07270D, BnaA08g16230D, BnaA08g22510D, BnaA09g01550D, BnaA09g06680D, BnaA09g08…
GO:0009200	deoxyribonucleoside triphosphate metabolic process	5	3	0.42	0.00517	0.1219	P	BnaA04g06670D, BnaA06g17760D, BnaA08g16560D
GO:0010253	UDP-rhamnose biosynthetic process	5	3	0.42	0.00517	0.1219	P	BnaA09g12970D, BnaC06g06370D, BnaC09g12890D
GO:0033478	UDP-rhamnose metabolic process	5	3	0.42	0.00517	0.1219	P	BnaA09g12970D, BnaC06g06370D, BnaC09g12890D
GO:1901031	regulation of response to reactive oxygen species	5	3	0.42	0.00517	0.1219	P	BnaA03g56040D, BnaA10g14770D, BnaC03g10240D
GO:2000121	regulation of removal of superoxide radicals	5	3	0.42	0.00517	0.1219	P	BnaA03g56040D, BnaA10g14770D, BnaC03g10240D
GO:0006970	response to osmotic stress	572	66	47.94	0.0052	0.122	P	BnaA01g01700D, BnaA01g13670D, BnaA02g01980D, BnaA03g02580D, BnaA03g07540D, BnaA03g28400D, BnaA03g30810D, BnaA03g33200D, BnaA03g52200D, BnaA03g55930D, BnaA04g07450D, BnaA04g07540D, BnaA04g18190D, BnaA05g04320D, BnaA05g14590D, BnaA05g32480D, BnaA06g11380D, BnaA06g16370D, BnaA06g21290D, BnaA06g22040D, BnaA06g22800D, BnaA06g24950D, BnaA06g26260D, BnaA07g21990D, BnaA07g35920D, BnaA09g14730D, BnaA09g35…
GO:0019104	DNA N-glycosylase activity	38	8	2.87	0.00661	0.1239	F	BnaA01g03070D, BnaA01g30360D, BnaA02g22810D, BnaA05g26470D, BnaAnng32020D, BnaC01g38620D, BnaC04g29530D, BnaC08g38570D
GO:0004427	inorganic diphosphatase activity	46	9	3.47	0.00675	0.1249	F	BnaA02g20410D, BnaA03g55930D, BnaA04g04610D, BnaA07g01950D, BnaA09g51480D, BnaA09g56670D, BnaAnng37560D, BnaC02g21720D, BnaC02g27940D
GO:0019001	guanyl nucleotide binding	836	83	63.13	0.00676	0.1249	F	BnaA01g05530D, BnaA01g09620D, BnaA01g10160D, BnaA01g10550D, BnaA02g17550D, BnaA03g02850D, BnaA03g03040D, BnaA03g55090D, BnaA04g09750D, BnaA04g26420D, BnaA05g04180D, BnaA05g09090D, BnaA05g11320D, BnaA05g13450D, BnaA05g16010D, BnaA05g19550D, BnaA05g28630D, BnaA05g32370D, BnaA06g05280D, BnaA06g11380D, BnaA06g22330D, BnaA06g25560D, BnaA07g19020D, BnaA07g22910D, BnaA07g26390D, BnaA07g30360D, BnaA07g32…
GO:0008172	S-methyltransferase activity	17	5	1.28	0.00701	0.1281	F	BnaA03g28400D, BnaA09g55670D, BnaA10g16880D, BnaC02g07610D, BnaC03g08690D
GO:0003873	6-phosphofructo-2-kinase activity	6	3	0.45	0.00723	0.1281	F	BnaA08g28830D, BnaAnng15770D, BnaC08g01990D
GO:0004001	adenosine kinase activity	6	3	0.45	0.00723	0.1281	F	BnaA03g00830D, BnaA10g26640D, BnaC01g38960D
GO:0004802	transketolase activity	6	3	0.45	0.00723	0.1281	F	BnaA09g38720D, BnaAnng26460D, BnaC08g30890D
GO:0016297	acyl-[acyl-carrier-protein] hydrolase activity	6	3	0.45	0.00723	0.1281	F	BnaA07g05070D, BnaC06g29420D, BnaCnng41490D
GO:0051536	iron-sulfur cluster binding	269	32	20.31	0.00733	0.1281	F	BnaA01g01700D, BnaA02g13060D, BnaA03g03560D, BnaA03g20210D, BnaA03g22780D, BnaA03g26440D, BnaA03g55730D, BnaA03g59020D, BnaA04g09900D, BnaA05g03280D, BnaA05g05920D, BnaA06g11220D, BnaA07g29390D, BnaA07g29860D, BnaA07g34580D, BnaA08g10170D, BnaA09g00900D, BnaA09g01470D, BnaA09g42250D, BnaA10g20810D, BnaA10g25630D, BnaA10g26240D, BnaAnng00860D, BnaAnng23390D, BnaC02g45630D, BnaC03g30230D, BnaC03g64…
GO:0051540	metal cluster binding	269	32	20.31	0.00733	0.1281	F	BnaA01g01700D, BnaA02g13060D, BnaA03g03560D, BnaA03g20210D, BnaA03g22780D, BnaA03g26440D, BnaA03g55730D, BnaA03g59020D, BnaA04g09900D, BnaA05g03280D, BnaA05g05920D, BnaA06g11220D, BnaA07g29390D, BnaA07g29860D, BnaA07g34580D, BnaA08g10170D, BnaA09g00900D, BnaA09g01470D, BnaA09g42250D, BnaA10g20810D, BnaA10g25630D, BnaA10g26240D, BnaAnng00860D, BnaAnng23390D, BnaC02g45630D, BnaC03g30230D, BnaC03g64…
GO:0032549	ribonucleoside binding	7835	645	591.61	0.00735	0.1281	F	BnaA01g01430D, BnaA01g05530D, BnaA01g08020D, BnaA01g09270D, BnaA01g09480D, BnaA01g09620D, BnaA01g10160D, BnaA01g10550D, BnaA01g13670D, BnaA01g14070D, BnaA01g15630D, BnaA01g15650D, BnaA01g22970D, BnaA01g25310D, BnaA01g29230D, BnaA01g33520D, BnaA01g33840D, BnaA01g33860D, BnaA02g01390D, BnaA02g02610D, BnaA02g02620D, BnaA02g03140D, BnaA02g05060D, BnaA02g05940D, BnaA02g08350D, BnaA02g08470D, BnaA02g08…
GO:1903047	mitotic cell cycle process	138	21	11.57	0.00551	0.1287	P	BnaA02g34360D, BnaA03g00360D, BnaA05g08380D, BnaA05g31260D, BnaA05g35190D, BnaA06g10270D, BnaA06g19570D, BnaA06g31190D, BnaA06g39200D, BnaA07g11180D, BnaA07g18810D, BnaA07g27930D, BnaA08g14310D, BnaA09g36400D, BnaA10g07530D, BnaC04g12240D, BnaC04g39870D, BnaC05g36060D, BnaC09g28320D, BnaCnng16630D, BnaCnng52270D
GO:0003989	acetyl-CoA carboxylase activity	24	6	1.81	0.00759	0.1297	F	BnaA03g17570D, BnaA09g48250D, BnaA10g18680D, BnaC03g07000D, BnaC03g21010D, BnaC09g42420D
GO:0004069	L-aspartate:2-oxoglutarate aminotransferase activity	24	6	1.81	0.00759	0.1297	F	BnaA03g03400D, BnaA04g28670D, BnaA09g10660D, BnaA10g15590D, BnaC04g36800D, BnaC04g54310D
GO:0070008	serine-type exopeptidase activity	167	22	12.61	0.00763	0.1297	F	BnaA01g30780D, BnaA03g02410D, BnaA03g38300D, BnaA04g16130D, BnaA05g10050D, BnaA05g29730D, BnaA07g11880D, BnaA08g04690D, BnaA08g12060D, BnaA08g12880D, BnaA09g27540D, BnaA09g42290D, BnaAnng26570D, BnaC03g58280D, BnaC03g77560D, BnaC04g31880D, BnaC05g42700D, BnaC05g44060D, BnaC08g05590D, BnaC08g34750D, BnaC09g47000D, BnaCnng22970D
GO:0001882	nucleoside binding	7839	645	591.91	0.00765	0.1297	F	BnaA01g01430D, BnaA01g05530D, BnaA01g08020D, BnaA01g09270D, BnaA01g09480D, BnaA01g09620D, BnaA01g10160D, BnaA01g10550D, BnaA01g13670D, BnaA01g14070D, BnaA01g15630D, BnaA01g15650D, BnaA01g22970D, BnaA01g25310D, BnaA01g29230D, BnaA01g33520D, BnaA01g33840D, BnaA01g33860D, BnaA02g01390D, BnaA02g02610D, BnaA02g02620D, BnaA02g03140D, BnaA02g05060D, BnaA02g05940D, BnaA02g08350D, BnaA02g08470D, BnaA02g08…
GO:0003755	peptidyl-prolyl cis-trans isomerase activity	148	20	11.18	0.00808	0.136	F	BnaA01g03810D, BnaA02g30290D, BnaA03g04200D, BnaA04g27390D, BnaA04g27460D, BnaA05g24020D, BnaA05g33830D, BnaA06g30110D, BnaA06g37360D, BnaA07g22590D, BnaA08g07170D, BnaA08g10930D, BnaA09g08780D, BnaA09g39610D, BnaA10g29520D, BnaAnng17350D, BnaC01g03530D, BnaC04g49070D, BnaC07g26600D, BnaC08g31970D
GO:0042168	heme metabolic process	41	9	3.44	0.00601	0.1391	P	BnaA04g23300D, BnaA05g24620D, BnaA06g22720D, BnaA06g28020D, BnaA09g24220D, BnaC04g47210D, BnaC05g24860D, BnaC08g32870D, BnaCnng32060D
GO:0042558	pteridine-containing compound metabolic process	96	16	8.05	0.00601	0.1391	P	BnaA01g32400D, BnaA02g19000D, BnaA03g32210D, BnaA03g52900D, BnaA05g03790D, BnaA07g18600D, BnaA07g34310D, BnaA08g06130D, BnaA09g38220D, BnaC03g12700D, BnaC03g16100D, BnaC04g03400D, BnaC05g41450D, BnaC05g44750D, BnaC08g06530D, BnaCnng62500D
GO:0016820	hydrolase activity, acting on acid anhydrides, catalyzing transmembrane movement of substances	358	40	27.03	0.00863	0.1412	F	BnaA01g25310D, BnaA03g02620D, BnaA03g02630D, BnaA03g15140D, BnaA03g25540D, BnaA03g32690D, BnaA03g36090D, BnaA03g54160D, BnaA05g15290D, BnaA06g07880D, BnaA06g31250D, BnaA06g31620D, BnaA07g17260D, BnaA07g23780D, BnaA07g34490D, BnaA08g17370D, BnaA09g00960D, BnaA09g23090D, BnaA09g26130D, BnaA09g55270D, BnaA10g02400D, BnaA10g06240D, BnaC01g15530D, BnaC02g33050D, BnaC03g29960D, BnaC03g41960D, BnaC05g21…
GO:0004553	hydrolase activity, hydrolyzing O-glycosyl compounds	1233	116	93.1	0.00869	0.1412	F	BnaA01g06750D, BnaA01g13130D, BnaA01g13460D, BnaA01g17060D, BnaA01g34060D, BnaA01g34980D, BnaA01g36270D, BnaA01g37220D, BnaA02g12440D, BnaA02g13970D, BnaA02g23500D, BnaA02g33920D, BnaA03g01500D, BnaA03g04620D, BnaA03g22630D, BnaA03g25760D, BnaA03g29950D, BnaA03g30810D, BnaA03g31380D, BnaA03g44890D, BnaA04g03760D, BnaA05g07550D, BnaA05g19890D, BnaA05g23060D, BnaA05g29140D, BnaA06g22920D, BnaA06g23…
GO:0008320	protein transmembrane transporter activity	32	7	2.42	0.00873	0.1412	F	BnaA03g23500D, BnaA03g55090D, BnaA10g00950D, BnaC01g16760D, BnaC03g27880D, BnaC05g01070D, BnaC07g39190D
GO:0015450	P-P-bond-hydrolysis-driven protein transmembrane transporter activity	32	7	2.42	0.00873	0.1412	F	BnaA03g23500D, BnaA03g55090D, BnaA10g00950D, BnaC01g16760D, BnaC03g27880D, BnaC05g01070D, BnaC07g39190D
GO:0019206	nucleoside kinase activity	32	7	2.42	0.00873	0.1412	F	BnaA01g15630D, BnaA03g00830D, BnaA05g29850D, BnaA10g26640D, BnaC01g18640D, BnaC01g38960D, BnaC05g52210D
GO:0022884	macromolecule transmembrane transporter activity	32	7	2.42	0.00873	0.1412	F	BnaA03g23500D, BnaA03g55090D, BnaA10g00950D, BnaC01g16760D, BnaC03g27880D, BnaC05g01070D, BnaC07g39190D
GO:0043174	nucleoside salvage	21	6	1.76	0.00622	0.1426	P	BnaA01g15630D, BnaA03g00830D, BnaA07g29530D, BnaA10g26640D, BnaC01g18640D, BnaC01g38960D
GO:0043622	cortical microtubule organization	21	6	1.76	0.00622	0.1426	P	BnaA02g34360D, BnaA03g58940D, BnaA09g33650D, BnaA09g33980D, BnaC04g39870D, BnaC05g45800D
GO:0016860	intramolecular oxidoreductase activity	92	14	6.95	0.00903	0.1438	F	BnaA01g13990D, BnaA01g32870D, BnaA01g33410D, BnaA02g12140D, BnaA04g06040D, BnaA05g33360D, BnaA07g30000D, BnaA09g43380D, BnaA10g11590D, BnaAnng10100D, BnaAnng10640D, BnaC01g16480D, BnaC02g17130D, BnaC02g20560D
GO:0008187	poly-pyrimidine tract binding	18	5	1.36	0.00912	0.1438	F	BnaA04g00110D, BnaA07g12480D, BnaA09g08030D, BnaAnng14750D, BnaC03g20600D
GO:0008266	poly(U) RNA binding	18	5	1.36	0.00912	0.1438	F	BnaA04g00110D, BnaA07g12480D, BnaA09g08030D, BnaAnng14750D, BnaC03g20600D
GO:0016722	oxidoreductase activity, oxidizing metal ions	18	5	1.36	0.00912	0.1438	F	BnaA03g00260D, BnaA07g16710D, BnaA09g35560D, BnaC03g00160D, BnaC04g48390D
GO:0044262	cellular carbohydrate metabolic process	711	79	59.59	0.00634	0.1447	P	BnaA01g06750D, BnaA01g33130D, BnaA02g02720D, BnaA02g03310D, BnaA02g13970D, BnaA02g34360D, BnaA03g05430D, BnaA03g25760D, BnaA03g27800D, BnaA03g47910D, BnaA04g04350D, BnaA04g18320D, BnaA05g07550D, BnaA05g32300D, BnaA05g33260D, BnaA06g12840D, BnaA06g27590D, BnaA06g36370D, BnaA07g20980D, BnaA07g23740D, BnaA07g24830D, BnaA07g25850D, BnaA07g28820D, BnaA08g16230D, BnaA08g21540D, BnaA08g28830D, BnaA09g01…
GO:0004143	diacylglycerol kinase activity	25	6	1.89	0.00936	0.1448	F	BnaA03g02290D, BnaA09g43530D, BnaAnng06320D, BnaC01g08060D, BnaC02g01400D, BnaC03g50590D
GO:0016421	CoA carboxylase activity	25	6	1.89	0.00936	0.1448	F	BnaA03g17570D, BnaA09g48250D, BnaA10g18680D, BnaC03g07000D, BnaC03g21010D, BnaC09g42420D
GO:0016885	ligase activity, forming carbon-carbon bonds	25	6	1.89	0.00936	0.1448	F	BnaA03g17570D, BnaA09g48250D, BnaA10g18680D, BnaC03g07000D, BnaC03g21010D, BnaC09g42420D
GO:0044255	cellular lipid metabolic process	1081	114	90.6	0.00661	0.1451	P	BnaA01g03840D, BnaA01g05080D, BnaA01g07910D, BnaA01g14400D, BnaA01g32860D, BnaA02g12140D, BnaA02g13230D, BnaA02g16200D, BnaA02g16890D, BnaA02g17670D, BnaA02g19010D, BnaA02g21580D, BnaA02g23500D, BnaA03g10470D, BnaA03g17570D, BnaA03g29710D, BnaA03g38220D, BnaA03g41980D, BnaA03g55730D, BnaA03g56790D, BnaA04g06040D, BnaA04g06560D, BnaA04g13230D, BnaA04g24960D, BnaA05g05030D, BnaA05g33260D, BnaA05g33…
GO:0032787	monocarboxylic acid metabolic process	828	90	69.4	0.00681	0.1451	P	BnaA01g07910D, BnaA01g13990D, BnaA01g14400D, BnaA01g32860D, BnaA02g12140D, BnaA02g13230D, BnaA02g16200D, BnaA02g17670D, BnaA02g19260D, BnaA03g02560D, BnaA03g17570D, BnaA03g20210D, BnaA03g29710D, BnaA03g36910D, BnaA03g38220D, BnaA03g40360D, BnaA03g55730D, BnaA04g06040D, BnaA04g06560D, BnaA04g12330D, BnaA04g13230D, BnaA04g21230D, BnaA05g03280D, BnaA05g05030D, BnaA05g28470D, BnaA06g00560D, BnaA06g05…
GO:0055065	metal ion homeostasis	89	15	7.46	0.00691	0.1451	P	BnaA03g00260D, BnaA06g08940D, BnaA07g16710D, BnaA08g05990D, BnaA09g14730D, BnaA09g35560D, BnaA10g02400D, BnaC02g12710D, BnaC02g39630D, BnaC03g00160D, BnaC04g48390D, BnaC06g15850D, BnaC08g35720D, BnaC09g16150D, BnaCnng29300D
GO:0006105	succinate metabolic process	2	2	0.17	0.00702	0.1451	P	BnaA07g34930D, BnaC05g30410D
GO:0006538	glutamate catabolic process	2	2	0.17	0.00702	0.1451	P	BnaA07g34930D, BnaC05g30410D
GO:0006540	glutamate decarboxylation to succinate	2	2	0.17	0.00702	0.1451	P	BnaA07g34930D, BnaC05g30410D
GO:0007064	mitotic sister chromatid cohesion	2	2	0.17	0.00702	0.1451	P	BnaA10g07530D, BnaC09g28320D
GO:0009448	gamma-aminobutyric acid metabolic process	2	2	0.17	0.00702	0.1451	P	BnaA07g34930D, BnaC05g30410D
GO:0009450	gamma-aminobutyric acid catabolic process	2	2	0.17	0.00702	0.1451	P	BnaA07g34930D, BnaC05g30410D
GO:0019305	dTDP-rhamnose biosynthetic process	2	2	0.17	0.00702	0.1451	P	BnaA09g12970D, BnaC09g12890D
GO:0019427	acetyl-CoA biosynthetic process from acetate	2	2	0.17	0.00702	0.1451	P	BnaA04g12330D, BnaC04g33330D
GO:0019520	aldonic acid metabolic process	2	2	0.17	0.00702	0.1451	P	BnaA09g08890D, BnaC09g09150D
GO:0019521	D-gluconate metabolic process	2	2	0.17	0.00702	0.1451	P	BnaA09g08890D, BnaC09g09150D
GO:0035998	7,8-dihydroneopterin 3'-triphosphate biosynthetic process	2	2	0.17	0.00702	0.1451	P	BnaA01g32400D, BnaC05g44750D
GO:0046176	aldonic acid catabolic process	2	2	0.17	0.00702	0.1451	P	BnaA09g08890D, BnaC09g09150D
GO:0046177	D-gluconate catabolic process	2	2	0.17	0.00702	0.1451	P	BnaA09g08890D, BnaC09g09150D
GO:0046320	regulation of fatty acid oxidation	2	2	0.17	0.00702	0.1451	P	BnaA04g13230D, BnaA06g20710D
GO:0046383	dTDP-rhamnose metabolic process	2	2	0.17	0.00702	0.1451	P	BnaA09g12970D, BnaC09g12890D
GO:0046505	sulfolipid metabolic process	2	2	0.17	0.00702	0.1451	P	BnaA01g03840D, BnaA10g27560D
GO:0046506	sulfolipid biosynthetic process	2	2	0.17	0.00702	0.1451	P	BnaA01g03840D, BnaA10g27560D
GO:0051066	dihydrobiopterin metabolic process	2	2	0.17	0.00702	0.1451	P	BnaA01g32400D, BnaC05g44750D
GO:1901162	primary amino compound biosynthetic process	2	2	0.17	0.00702	0.1451	P	BnaA01g08240D, BnaC01g09790D
GO:1901695	tyramine biosynthetic process	2	2	0.17	0.00702	0.1451	P	BnaA01g08240D, BnaC01g09790D
GO:0035999	tetrahydrofolate interconversion	28	7	2.35	0.00709	0.1454	P	BnaA05g03790D, BnaA07g18600D, BnaA08g06130D, BnaA09g38220D, BnaC04g03400D, BnaC08g06530D, BnaCnng62500D
GO:0046916	cellular transition metal ion homeostasis	28	7	2.35	0.00709	0.1454	P	BnaA03g00260D, BnaA07g16710D, BnaA09g35560D, BnaC03g00160D, BnaC04g48390D, BnaC06g15850D, BnaC08g35720D
GO:0097367	carbohydrate derivative binding	8042	659	607.24	0.00962	0.1479	F	BnaA01g01430D, BnaA01g05530D, BnaA01g08020D, BnaA01g09270D, BnaA01g09480D, BnaA01g09620D, BnaA01g10160D, BnaA01g10550D, BnaA01g13670D, BnaA01g14070D, BnaA01g15630D, BnaA01g15650D, BnaA01g22970D, BnaA01g25310D, BnaA01g29230D, BnaA01g33520D, BnaA01g33840D, BnaA01g33860D, BnaA02g01390D, BnaA02g02610D, BnaA02g02620D, BnaA02g03140D, BnaA02g05060D, BnaA02g05940D, BnaA02g08350D, BnaA02g08470D, BnaA02g08…
GO:0004751	ribose-5-phosphate isomerase activity	12	4	0.91	0.00981	0.149	F	BnaA01g33410D, BnaAnng10100D, BnaAnng10640D, BnaC02g20560D
GO:0070402	NADPH binding	12	4	0.91	0.00981	0.149	F	BnaA04g25510D, BnaA09g06230D, BnaC03g51460D, BnaC09g50930D
GO:0023014	signal transduction by protein phosphorylation	107	17	8.97	0.00769	0.157	P	BnaA01g29230D, BnaA02g26910D, BnaA04g07540D, BnaA06g34930D, BnaA09g18630D, BnaA09g44690D, BnaA09g48410D, BnaC02g47660D, BnaC03g53620D, BnaC05g36390D, BnaC05g38860D, BnaC05g50100D, BnaC07g21260D, BnaC08g42660D, BnaC09g33650D, BnaCnng17720D, BnaCnng68200D
GO:0045489	pectin biosynthetic process	82	14	6.87	0.00793	0.1613	P	BnaA02g02630D, BnaA03g05430D, BnaA03g17980D, BnaA03g27680D, BnaA05g10010D, BnaA06g12710D, BnaA07g05040D, BnaC03g32690D, BnaC04g06670D, BnaC04g44500D, BnaC05g14260D, BnaC08g08130D, BnaC08g18100D, BnaC08g37140D
GO:0009813	flavonoid biosynthetic process	58	11	4.86	0.00806	0.162	P	BnaA03g11990D, BnaA04g23600D, BnaA10g28120D, BnaC01g10420D, BnaC03g14720D, BnaC03g26960D, BnaC03g31330D, BnaC08g26010D, BnaC09g47360D, BnaC09g50050D, BnaCnng39460D
GO:0046132	pyrimidine ribonucleoside biosynthetic process	58	11	4.86	0.00806	0.162	P	BnaA01g15630D, BnaA06g22660D, BnaA08g00390D, BnaA09g17360D, BnaA09g22160D, BnaC01g18640D, BnaC03g51050D, BnaC03g70690D, BnaC05g23810D, BnaCnng15800D, BnaCnng73880D
GO:0046134	pyrimidine nucleoside biosynthetic process	58	11	4.86	0.00806	0.162	P	BnaA01g15630D, BnaA06g22660D, BnaA08g00390D, BnaA09g17360D, BnaA09g22160D, BnaC01g18640D, BnaC03g51050D, BnaC03g70690D, BnaC05g23810D, BnaCnng15800D, BnaCnng73880D
GO:0009409	response to cold	352	43	29.5	0.0083	0.1661	P	BnaA01g13670D, BnaA01g24440D, BnaA03g00260D, BnaA03g01190D, BnaA03g30810D, BnaA03g33200D, BnaA03g53010D, BnaA03g56040D, BnaA04g04350D, BnaA04g07540D, BnaA05g13740D, BnaA05g14590D, BnaA05g32300D, BnaA06g17350D, BnaA07g03590D, BnaA07g03930D, BnaA07g14440D, BnaA07g14450D, BnaA07g23930D, BnaA08g04610D, BnaA08g06270D, BnaA08g21730D, BnaA08g23300D, BnaA09g01570D, BnaA09g23090D, BnaA10g03230D, BnaA10g07…
GO:0007010	cytoskeleton organization	265	34	22.21	0.00865	0.1725	P	BnaA02g17620D, BnaA02g33110D, BnaA02g34360D, BnaA03g10330D, BnaA03g19590D, BnaA03g58940D, BnaA05g08380D, BnaA05g09090D, BnaA05g09630D, BnaA05g16010D, BnaA06g06000D, BnaA06g30720D, BnaA07g24820D, BnaA07g26810D, BnaA07g32090D, BnaA08g02320D, BnaA08g11150D, BnaA08g31150D, BnaA09g20670D, BnaA09g33650D, BnaA09g33980D, BnaA10g15410D, BnaAnng15630D, BnaAnng19920D, BnaC02g23240D, BnaC03g08450D, BnaC03g13…
GO:0009062	fatty acid catabolic process	36	8	3.02	0.00869	0.1726	P	BnaA01g07910D, BnaA02g12140D, BnaA04g06040D, BnaA04g13230D, BnaA09g15760D, BnaA10g28060D, BnaC08g23150D, BnaC09g17220D
GO:0009812	flavonoid metabolic process	75	13	6.29	0.00907	0.1794	P	BnaA03g11990D, BnaA04g23600D, BnaA07g29190D, BnaA09g40120D, BnaA10g28120D, BnaC01g10420D, BnaC03g14720D, BnaC03g26960D, BnaC03g31330D, BnaC08g26010D, BnaC09g47360D, BnaC09g50050D, BnaCnng39460D
GO:0006003	fructose 2,6-bisphosphate metabolic process	6	3	0.5	0.00969	0.188	P	BnaA08g28830D, BnaAnng15770D, BnaC08g01990D
GO:0007076	mitotic chromosome condensation	6	3	0.5	0.00969	0.188	P	BnaA05g35190D, BnaA06g31190D, BnaC04g12240D
GO:0051353	positive regulation of oxidoreductase activity	6	3	0.5	0.00969	0.188	P	BnaA03g56040D, BnaA10g14770D, BnaC03g10240D
GO:0080170	hydrogen peroxide transmembrane transport	6	3	0.5	0.00969	0.188	P	BnaA02g28130D, BnaA03g43810D, BnaC02g36210D
GO:1900409	positive regulation of cellular response to oxidative stress	6	3	0.5	0.00969	0.188	P	BnaA03g56040D, BnaA10g14770D, BnaC03g10240D
GO:0009156	ribonucleoside monophosphate biosynthetic process	210	28	17.6	0.00983	0.19	P	BnaA01g15630D, BnaA03g00830D, BnaA03g02620D, BnaA03g02630D, BnaA03g15140D, BnaA03g25540D, BnaA03g49560D, BnaA05g08630D, BnaA05g15290D, BnaA07g22320D, BnaA09g23090D, BnaA09g24370D, BnaA09g25330D, BnaA10g26640D, BnaC01g09030D, BnaC01g18640D, BnaC01g38960D, BnaC01g40920D, BnaC02g33050D, BnaC03g29960D, BnaC04g09710D, BnaC07g19840D, BnaC07g42400D, BnaC08g35720D, BnaC09g19920D, BnaC09g22670D, BnaC09g25…
BnaC09g36910D, BnaC09g40040D, BnaC09g40070D, BnaC09g40620D, BnaC09g41200D, BnaC09g41330D, BnaC09g41540D, BnaC09g41900D, BnaC09g42420D, BnaC09g42740D, BnaC09g42790D, BnaC09g43920D, BnaC09g44570D, BnaC09g47630D, BnaC09g48110D, BnaC09g48890D, BnaC09g49840D, BnaC09g50140D, BnaC09g50350D, BnaC09g50930D, BnaC09g51720D, BnaC09g52400D, BnaC09g52600D, BnaC09g53540D, BnaC09g53550D, BnaC09g53840D, BnaC09g54…	BNAA01G00010D, BNAA01G00360D, BNAA01G00930D, BNAA01G00970D, BNAA01G01360D, BNAA01G01430D, BNAA01G01470D, BNAA01G01700D, BNAA01G03070D, BNAA01G03150D, BNAA01G03810D, BNAA01G03840D, BNAA01G05080D, BNAA01G05660D, BNAA01G06750D, BNAA01G06830D, BNAA01G07620D, BNAA01G07830D, BNAA01G07910D, BNAA01G08020D, BNAA01G08080D, BNAA01G08160D, BNAA01G08240D, BNAA01G08260D, BNAA01G08480D, BNAA01G08530D, BNAA01G08…
BNAC09G36910D, BNAC09G40040D, BNAC09G40070D, BNAC09G40620D, BNAC09G41200D, BNAC09G41330D, BNAC09G41540D, BNAC09G41900D, BNAC09G42420D, BNAC09G42740D, BNAC09G42790D, BNAC09G43920D, BNAC09G44570D, BNAC09G47630D, BNAC09G48110D, BNAC09G48890D, BNAC09G49840D, BNAC09G50140D, BNAC09G50350D, BNAC09G50930D, BNAC09G51720D, BNAC09G52400D, BNAC09G52600D, BNAC09G53540D, BNAC09G53550D, BNAC09G53840D, BNAC09G54…

## Sheet: mclust4
GO.ID	Term	Annotated	Count	Expected	p-value	q-value	Aspect	Genes
GO:0035556	intracellular signal transduction	786	34	12.3	1.3e-07	0.0006557	P	BnaA02g07230D, BnaA02g07530D, BnaA02g36630D, BnaA03g09900D, BnaA03g19150D, BnaA03g58410D, BnaA04g03000D, BnaA04g06750D, BnaA05g35310D, BnaA06g20760D, BnaA07g03050D, BnaA07g06530D, BnaA08g27260D, BnaA09g09330D, BnaA09g32860D, BnaA09g36380D, BnaA10g00650D, BnaA10g17550D, BnaA10g29490D, BnaAnng08340D, BnaAnng14680D, BnaAnng26230D, BnaC01g09530D, BnaC02g10220D, BnaC03g22790D, BnaC04g24580D, BnaC07g14…
GO:0031224	intrinsic component of membrane	17837	347	292.55	1.9e-06	0.0008688	C	BnaA01g13090D, BnaA01g22790D, BnaA01g24070D, BnaA01g24890D, BnaA01g25000D, BnaA01g27360D, BnaA01g27670D, BnaA01g31030D, BnaA01g31190D, BnaA01g31370D, BnaA01g32540D, BnaA01g35340D, BnaA02g02010D, BnaA02g03120D, BnaA02g07030D, BnaA02g07960D, BnaA02g10560D, BnaA02g11600D, BnaA02g13640D, BnaA02g15800D, BnaA02g19440D, BnaA02g22910D, BnaA02g24290D, BnaA02g27340D, BnaA02g27350D, BnaA02g28850D, BnaA02g32…
GO:0016021	integral component of membrane	17745	345	291.05	2.4e-06	0.0008688	C	BnaA01g13090D, BnaA01g22790D, BnaA01g24070D, BnaA01g24890D, BnaA01g25000D, BnaA01g27360D, BnaA01g27670D, BnaA01g31030D, BnaA01g31190D, BnaA01g31370D, BnaA01g32540D, BnaA01g35340D, BnaA02g02010D, BnaA02g03120D, BnaA02g07030D, BnaA02g07960D, BnaA02g10560D, BnaA02g11600D, BnaA02g13640D, BnaA02g15800D, BnaA02g19440D, BnaA02g22910D, BnaA02g24290D, BnaA02g27340D, BnaA02g27350D, BnaA02g28850D, BnaA02g32…
GO:0051338	regulation of transferase activity	124	11	1.94	4.3e-06	0.01009	P	BnaA03g20870D, BnaA03g40890D, BnaA04g16160D, BnaA04g25830D, BnaA05g04550D, BnaA09g19650D, BnaC04g03970D, BnaC04g39400D, BnaC04g49800D, BnaC07g19930D, BnaCnng15720D
GO:0001932	regulation of protein phosphorylation	107	10	1.67	7.4e-06	0.01009	P	BnaA03g20870D, BnaA03g40890D, BnaA04g16160D, BnaA04g25830D, BnaA05g04550D, BnaC03g04350D, BnaC04g03970D, BnaC04g39400D, BnaC04g49800D, BnaC07g19930D
GO:0042325	regulation of phosphorylation	108	10	1.69	8e-06	0.01009	P	BnaA03g20870D, BnaA03g40890D, BnaA04g16160D, BnaA04g25830D, BnaA05g04550D, BnaC03g04350D, BnaC04g03970D, BnaC04g39400D, BnaC04g49800D, BnaC07g19930D
GO:0000160	phosphorelay signal transduction system	224	14	3.5	1.4e-05	0.01412	P	BnaA03g09900D, BnaA03g19150D, BnaA04g03000D, BnaA06g20760D, BnaA07g03050D, BnaA09g32860D, BnaA09g36380D, BnaAnng26230D, BnaC03g22790D, BnaC04g24580D, BnaCnng35610D, BnaCnng47460D, BnaCnng49440D, BnaCnng67000D
GO:0044425	membrane part	18470	352	302.94	1.5e-05	0.00362	C	BnaA01g13090D, BnaA01g22790D, BnaA01g24070D, BnaA01g24890D, BnaA01g25000D, BnaA01g27360D, BnaA01g27670D, BnaA01g31030D, BnaA01g31190D, BnaA01g31370D, BnaA01g32540D, BnaA01g35340D, BnaA02g02010D, BnaA02g03120D, BnaA02g07030D, BnaA02g07960D, BnaA02g10560D, BnaA02g11600D, BnaA02g13640D, BnaA02g15800D, BnaA02g19440D, BnaA02g22910D, BnaA02g24290D, BnaA02g27340D, BnaA02g27350D, BnaA02g28850D, BnaA02g32…
GO:0043549	regulation of kinase activity	104	9	1.63	3.9e-05	0.0281	P	BnaA03g20870D, BnaA03g40890D, BnaA04g16160D, BnaA04g25830D, BnaA05g04550D, BnaC04g03970D, BnaC04g39400D, BnaC04g49800D, BnaC07g19930D
GO:0045859	regulation of protein kinase activity	104	9	1.63	3.9e-05	0.0281	P	BnaA03g20870D, BnaA03g40890D, BnaA04g16160D, BnaA04g25830D, BnaA05g04550D, BnaC04g03970D, BnaC04g39400D, BnaC04g49800D, BnaC07g19930D
GO:0005576	extracellular region	1148	38	18.83	4e-05	0.00724	C	BnaA01g07530D, BnaA02g02010D, BnaA02g02520D, BnaA02g08750D, BnaA03g54060D, BnaA04g17380D, BnaA04g21810D, BnaA04g25440D, BnaA04g25450D, BnaA04g27180D, BnaA05g00810D, BnaA05g05910D, BnaA05g16360D, BnaA05g19460D, BnaA07g03710D, BnaA08g21900D, BnaA09g41080D, BnaA10g00990D, BnaA10g22090D, BnaAnng01300D, BnaAnng03530D, BnaC01g31810D, BnaC02g16840D, BnaC03g31460D, BnaC04g41010D, BnaC04g49050D, BnaC04g49…
GO:0007165	signal transduction	2165	58	33.87	5.2e-05	0.02926	P	BnaA02g07230D, BnaA02g07530D, BnaA02g08490D, BnaA02g36630D, BnaA03g09900D, BnaA03g19150D, BnaA03g58410D, BnaA04g01700D, BnaA04g03000D, BnaA04g06750D, BnaA04g15850D, BnaA05g35310D, BnaA06g20760D, BnaA06g33930D, BnaA06g39930D, BnaA07g03050D, BnaA07g06530D, BnaA07g10150D, BnaA07g24790D, BnaA07g26850D, BnaA08g05350D, BnaA08g22150D, BnaA08g27260D, BnaA09g09330D, BnaA09g32860D, BnaA09g36380D, BnaA10g00…
GO:0044700	single organism signaling	2173	58	33.99	5.8e-05	0.02926	P	BnaA02g07230D, BnaA02g07530D, BnaA02g08490D, BnaA02g36630D, BnaA03g09900D, BnaA03g19150D, BnaA03g58410D, BnaA04g01700D, BnaA04g03000D, BnaA04g06750D, BnaA04g15850D, BnaA05g35310D, BnaA06g20760D, BnaA06g33930D, BnaA06g39930D, BnaA07g03050D, BnaA07g06530D, BnaA07g10150D, BnaA07g24790D, BnaA07g26850D, BnaA08g05350D, BnaA08g22150D, BnaA08g27260D, BnaA09g09330D, BnaA09g32860D, BnaA09g36380D, BnaA10g00…
GO:0023052	signaling	2174	58	34.01	5.8e-05	0.02926	P	BnaA02g07230D, BnaA02g07530D, BnaA02g08490D, BnaA02g36630D, BnaA03g09900D, BnaA03g19150D, BnaA03g58410D, BnaA04g01700D, BnaA04g03000D, BnaA04g06750D, BnaA04g15850D, BnaA05g35310D, BnaA06g20760D, BnaA06g33930D, BnaA06g39930D, BnaA07g03050D, BnaA07g06530D, BnaA07g10150D, BnaA07g24790D, BnaA07g26850D, BnaA08g05350D, BnaA08g22150D, BnaA08g27260D, BnaA09g09330D, BnaA09g32860D, BnaA09g36380D, BnaA10g00…
GO:0008017	microtubule binding	253	13	3.62	8.4e-05	0.1064	F	BnaA02g15880D, BnaA03g42980D, BnaA05g22780D, BnaA05g28490D, BnaA06g28420D, BnaA06g37260D, BnaA09g47720D, BnaC04g03410D, BnaC05g42800D, BnaC07g28380D, BnaC07g30480D, BnaC08g42170D, BnaCnng06640D
GO:0005215	transporter activity	2731	64	39.07	8.6e-05	0.1064	F	BnaA01g22790D, BnaA01g27670D, BnaA01g35340D, BnaA02g07030D, BnaA02g13640D, BnaA02g15800D, BnaA02g19440D, BnaA02g22910D, BnaA02g33930D, BnaA03g04480D, BnaA03g32290D, BnaA03g34680D, BnaA04g15220D, BnaA05g10120D, BnaA05g10760D, BnaA06g10910D, BnaA06g28860D, BnaA06g40020D, BnaA07g06530D, BnaA07g10140D, BnaA07g10150D, BnaA07g24080D, BnaA07g29680D, BnaA07g33860D, BnaA07g34900D, BnaA08g10090D, BnaA09g10…
GO:0016020	membrane	20602	381	337.91	9e-05	0.01303	C	BnaA01g13090D, BnaA01g22790D, BnaA01g24070D, BnaA01g24890D, BnaA01g25000D, BnaA01g27360D, BnaA01g27670D, BnaA01g31030D, BnaA01g31190D, BnaA01g31370D, BnaA01g32540D, BnaA01g35340D, BnaA02g02010D, BnaA02g03120D, BnaA02g03440D, BnaA02g07030D, BnaA02g07530D, BnaA02g07960D, BnaA02g08750D, BnaA02g10560D, BnaA02g11600D, BnaA02g13640D, BnaA02g15800D, BnaA02g19440D, BnaA02g22910D, BnaA02g24290D, BnaA02g27…
GO:0032403	protein complex binding	304	14	4.35	0.00015	0.1237	F	BnaA02g15880D, BnaA03g42980D, BnaA05g22780D, BnaA05g28490D, BnaA06g28420D, BnaA06g37260D, BnaA09g47720D, BnaA10g00230D, BnaC04g03410D, BnaC05g42800D, BnaC07g28380D, BnaC07g30480D, BnaC08g42170D, BnaCnng06640D
GO:0031399	regulation of protein modification process	215	12	3.36	0.00016	0.07337	P	BnaA03g20870D, BnaA03g40890D, BnaA04g16160D, BnaA04g25830D, BnaA05g04550D, BnaA09g19650D, BnaC03g04350D, BnaC04g03970D, BnaC04g39400D, BnaC04g49800D, BnaC07g19930D, BnaCnng15720D
GO:0042743	hydrogen peroxide metabolic process	250	13	3.91	0.00018	0.07566	P	BnaA02g02010D, BnaA02g02520D, BnaA03g54060D, BnaA05g19460D, BnaA07g03710D, BnaA09g32860D, BnaAnng01300D, BnaC01g31810D, BnaC04g56600D, BnaC05g19990D, BnaC06g01060D, BnaC07g05770D, BnaCnng24390D
GO:0015631	tubulin binding	276	13	3.95	0.0002	0.1237	F	BnaA02g15880D, BnaA03g42980D, BnaA05g22780D, BnaA05g28490D, BnaA06g28420D, BnaA06g37260D, BnaA09g47720D, BnaC04g03410D, BnaC05g42800D, BnaC07g28380D, BnaC07g30480D, BnaC08g42170D, BnaCnng06640D
GO:0007154	cell communication	2440	61	38.17	0.00022	0.08536	P	BnaA01g27670D, BnaA02g07230D, BnaA02g07530D, BnaA02g08490D, BnaA02g36630D, BnaA03g09900D, BnaA03g19150D, BnaA03g31030D, BnaA03g58410D, BnaA04g01700D, BnaA04g03000D, BnaA04g06750D, BnaA04g15850D, BnaA05g35310D, BnaA06g20760D, BnaA06g33930D, BnaA06g39930D, BnaA07g03050D, BnaA07g06530D, BnaA07g10150D, BnaA07g24790D, BnaA07g26850D, BnaA08g05350D, BnaA08g22150D, BnaA08g27260D, BnaA09g09330D, BnaA09g32…
GO:0071944	cell periphery	2939	73	48.2	0.00025	0.03017	C	BnaA01g20760D, BnaA01g22790D, BnaA01g27670D, BnaA02g07030D, BnaA02g07530D, BnaA02g08750D, BnaA03g04480D, BnaA03g17830D, BnaA03g31780D, BnaA03g42260D, BnaA03g44480D, BnaA03g45230D, BnaA03g54970D, BnaA04g15220D, BnaA04g22400D, BnaA04g24790D, BnaA05g00810D, BnaA05g09050D, BnaA05g16360D, BnaA05g27500D, BnaA06g07500D, BnaA06g27070D, BnaA06g27460D, BnaA06g33930D, BnaA06g37320D, BnaA07g03710D, BnaA07g06…
GO:0008092	cytoskeletal protein binding	526	19	7.52	0.00025	0.1237	F	BnaA01g07530D, BnaA02g15880D, BnaA03g42980D, BnaA04g11410D, BnaA05g22780D, BnaA05g28490D, BnaA06g28420D, BnaA06g37260D, BnaA09g47720D, BnaA10g00230D, BnaC03g17820D, BnaC04g03410D, BnaC04g47430D, BnaC05g00330D, BnaC05g42800D, BnaC07g28380D, BnaC07g30480D, BnaC08g42170D, BnaCnng06640D
GO:0042744	hydrogen peroxide catabolic process	229	12	3.58	0.00029	0.1045	P	BnaA02g02010D, BnaA02g02520D, BnaA03g54060D, BnaA05g19460D, BnaA07g03710D, BnaAnng01300D, BnaC01g31810D, BnaC04g56600D, BnaC05g19990D, BnaC06g01060D, BnaC07g05770D, BnaCnng24390D
GO:0071554	cell wall organization or biogenesis	1100	33	17.21	0.00033	0.111	P	BnaA01g03570D, BnaA01g20760D, BnaA02g08750D, BnaA03g20290D, BnaA03g20340D, BnaA03g31780D, BnaA04g16260D, BnaA04g24790D, BnaA04g25440D, BnaA04g25450D, BnaA05g00810D, BnaA05g05910D, BnaA05g07340D, BnaA05g16360D, BnaA07g00380D, BnaA07g15220D, BnaA08g21900D, BnaA10g00650D, BnaA10g05680D, BnaAnng03530D, BnaAnng10220D, BnaAnng16250D, BnaC02g06070D, BnaC02g10220D, BnaC03g31460D, BnaC04g49340D, BnaC07g00…
GO:0005509	calcium ion binding	766	24	10.96	0.00035	0.133	F	BnaA01g11790D, BnaA01g17480D, BnaA01g24320D, BnaA02g37060D, BnaA03g15700D, BnaA04g20440D, BnaA04g22180D, BnaA07g05960D, BnaA07g30990D, BnaA07g35110D, BnaA08g21410D, BnaA09g28330D, BnaA09g45770D, BnaA10g20320D, BnaAnng19720D, BnaAnng22830D, BnaC01g12660D, BnaC01g18570D, BnaC01g31320D, BnaC03g18880D, BnaC04g45910D, BnaC08g36810D, BnaCnng05610D, BnaCnng45370D
GO:0000079	regulation of cyclin-dependent protein serine/threonine kinase activity	41	5	0.64	0.00043	0.1356	P	BnaA03g20870D, BnaA04g25830D, BnaA05g04550D, BnaC04g03970D, BnaC04g49800D
GO:0016798	hydrolase activity, acting on glycosyl bonds	1320	35	18.88	0.00043	0.133	F	BnaA02g07850D, BnaA03g10550D, BnaA03g20290D, BnaA03g20340D, BnaA04g19140D, BnaA04g21060D, BnaA04g25440D, BnaA04g25450D, BnaA05g10650D, BnaA05g16360D, BnaA06g14150D, BnaA06g29640D, BnaA08g09330D, BnaA09g03310D, BnaA09g10560D, BnaA10g05680D, BnaAnng03530D, BnaAnng16670D, BnaAnng30540D, BnaC01g26330D, BnaC01g34500D, BnaC02g31120D, BnaC03g27520D, BnaC03g29280D, BnaC04g11710D, BnaC04g24400D, BnaC04g43…
GO:0015103	inorganic anion transmembrane transporter activity	124	8	1.77	0.00043	0.133	F	BnaA03g32290D, BnaA07g06530D, BnaA07g10140D, BnaA07g33860D, BnaC02g16150D, BnaC04g33870D, BnaC05g24580D, BnaC06g38480D
GO:1904029	regulation of cyclin-dependent protein kinase activity	42	5	0.66	0.00049	0.1454	P	BnaA03g20870D, BnaA04g25830D, BnaA05g04550D, BnaC04g03970D, BnaC04g49800D
GO:0007049	cell cycle	431	17	6.74	0.00052	0.1457	P	BnaA03g20870D, BnaA03g40890D, BnaA04g16160D, BnaA04g25830D, BnaA05g04550D, BnaA09g18130D, BnaA09g19650D, BnaA10g20340D, BnaC04g03970D, BnaC04g39400D, BnaC04g49800D, BnaC05g46440D, BnaC08g27990D, BnaC09g44370D, BnaC09g45350D, BnaC09g45630D, BnaCnng15720D
GO:0019901	protein kinase binding	72	6	1.03	0.00059	0.151	F	BnaA03g20870D, BnaA04g25830D, BnaA05g04550D, BnaA09g23140D, BnaC04g03970D, BnaC04g49800D
GO:0050734	hydroxycinnamoyltransferase activity	3	2	0.04	0.00061	0.151	F	BnaA06g16340D, BnaA07g15220D
GO:0071900	regulation of protein serine/threonine kinase activity	68	6	1.06	0.00069	0.1614	P	BnaA03g20870D, BnaA03g40890D, BnaA04g25830D, BnaA05g04550D, BnaC04g03970D, BnaC04g49800D
GO:0071669	plant-type cell wall organization or biogenesis	290	13	4.54	0.00073	0.1614	P	BnaA01g03570D, BnaA02g08750D, BnaA04g16260D, BnaA05g05910D, BnaA05g07340D, BnaA07g00380D, BnaA07g15220D, BnaA08g21900D, BnaC03g31460D, BnaC07g00340D, BnaCnng26780D, BnaCnng31520D, BnaCnng64440D
GO:0007219	Notch signaling pathway	12	3	0.19	0.00075	0.1614	P	BnaA07g24790D, BnaA07g26850D, BnaC09g45630D
GO:0019220	regulation of phosphate metabolic process	187	10	2.93	0.00078	0.1614	P	BnaA03g20870D, BnaA03g40890D, BnaA04g16160D, BnaA04g25830D, BnaA05g04550D, BnaC03g04350D, BnaC04g03970D, BnaC04g39400D, BnaC04g49800D, BnaC07g19930D
GO:0051174	regulation of phosphorus metabolic process	187	10	2.93	0.00078	0.1614	P	BnaA03g20870D, BnaA03g40890D, BnaA04g16160D, BnaA04g25830D, BnaA05g04550D, BnaC03g04350D, BnaC04g03970D, BnaC04g39400D, BnaC04g49800D, BnaC07g19930D
GO:0050896	response to stimulus	7204	144	112.69	0.0008	0.1614	P	BnaA01g02430D, BnaA01g27670D, BnaA02g02010D, BnaA02g02520D, BnaA02g07230D, BnaA02g07530D, BnaA02g08490D, BnaA02g11330D, BnaA02g26080D, BnaA02g27720D, BnaA02g33850D, BnaA02g36630D, BnaA03g04480D, BnaA03g09900D, BnaA03g19150D, BnaA03g31030D, BnaA03g44480D, BnaA03g48510D, BnaA03g49330D, BnaA03g54060D, BnaA03g58410D, BnaA04g01700D, BnaA04g03000D, BnaA04g05520D, BnaA04g06750D, BnaA04g15220D, BnaA04g15…
GO:0009690	cytokinin metabolic process	70	6	1.1	0.0008	0.1614	P	BnaA02g05340D, BnaA04g21060D, BnaAnng09190D, BnaC04g45030D, BnaC09g36710D, BnaCnng04500D
GO:0010413	glucuronoxylan metabolic process	13	3	0.2	0.00097	0.1812	P	BnaA01g03570D, BnaA04g16260D, BnaA05g07340D
GO:0010417	glucuronoxylan biosynthetic process	13	3	0.2	0.00097	0.1812	P	BnaA01g03570D, BnaA04g16260D, BnaA05g07340D
GO:0005976	polysaccharide metabolic process	896	27	14.02	0.00105	0.1878	P	BnaA01g03570D, BnaA01g14130D, BnaA01g20760D, BnaA04g16260D, BnaA04g19140D, BnaA04g24790D, BnaA05g00810D, BnaA05g07340D, BnaA05g10650D, BnaA05g16360D, BnaA06g14150D, BnaA06g22590D, BnaA07g15220D, BnaA07g24790D, BnaAnng03530D, BnaAnng16250D, BnaC01g16630D, BnaC02g06070D, BnaC03g22580D, BnaC03g27900D, BnaC03g29280D, BnaC04g43460D, BnaC06g14450D, BnaC08g11780D, BnaC09g30800D, BnaCnng30140D, BnaCnng54…
GO:0003777	microtubule motor activity	176	9	2.52	0.00105	0.2157	F	BnaA02g15880D, BnaA05g22780D, BnaA05g28490D, BnaA06g28420D, BnaA06g37260D, BnaC05g42800D, BnaC07g28380D, BnaC07g30480D, BnaCnng06640D
GO:0072593	reactive oxygen species metabolic process	341	14	5.33	0.00108	0.1878	P	BnaA02g02010D, BnaA02g02520D, BnaA02g26080D, BnaA03g54060D, BnaA05g19460D, BnaA07g03710D, BnaA09g32860D, BnaAnng01300D, BnaC01g31810D, BnaC04g56600D, BnaC05g19990D, BnaC06g01060D, BnaC07g05770D, BnaCnng24390D
GO:0019900	kinase binding	81	6	1.16	0.0011	0.2157	F	BnaA03g20870D, BnaA04g25830D, BnaA05g04550D, BnaA09g23140D, BnaC04g03970D, BnaC04g49800D
GO:0042445	hormone metabolic process	132	8	2.06	0.00116	0.1891	P	BnaA02g05340D, BnaA04g21060D, BnaA07g12890D, BnaA07g24790D, BnaAnng09190D, BnaC04g45030D, BnaC09g36710D, BnaCnng04500D
GO:0051726	regulation of cell cycle	164	9	2.57	0.00117	0.1891	P	BnaA03g20870D, BnaA03g40890D, BnaA04g25830D, BnaA05g04550D, BnaA09g19650D, BnaC04g03970D, BnaC04g49800D, BnaC09g45350D, BnaCnng15720D
GO:0015112	nitrate transmembrane transporter activity	15	3	0.21	0.00117	0.2157	F	BnaC02g16150D, BnaC04g33870D, BnaC05g24580D
GO:0010817	regulation of hormone levels	198	10	3.1	0.0012	0.1891	P	BnaA02g05340D, BnaA03g04480D, BnaA04g21060D, BnaA07g10150D, BnaA07g12890D, BnaA07g24790D, BnaAnng09190D, BnaC04g45030D, BnaC09g36710D, BnaCnng04500D
GO:0004601	peroxidase activity	377	14	5.39	0.00122	0.2157	F	BnaA02g02010D, BnaA02g02520D, BnaA03g54060D, BnaA05g19460D, BnaA06g13330D, BnaA07g03710D, BnaAnng01300D, BnaC01g31810D, BnaC04g56600D, BnaC05g19990D, BnaC06g01060D, BnaC07g05770D, BnaC08g36810D, BnaCnng24390D
GO:0044712	single-organism catabolic process	912	27	14.27	0.00135	0.2063	P	BnaA02g02010D, BnaA02g02520D, BnaA02g07530D, BnaA03g18490D, BnaA03g53720D, BnaA03g54060D, BnaA04g06750D, BnaA04g17380D, BnaA04g21810D, BnaA04g27180D, BnaA05g19460D, BnaA05g37400D, BnaA07g03710D, BnaA09g19650D, BnaA10g29490D, BnaAnng01300D, BnaC01g31810D, BnaC03g21980D, BnaC03g27520D, BnaC04g41010D, BnaC04g56600D, BnaC05g19990D, BnaC06g01060D, BnaC07g05770D, BnaC08g48810D, BnaCnng15720D, BnaCnng24…
GO:0000272	polysaccharide catabolic process	433	16	6.77	0.00148	0.2172	P	BnaA01g14130D, BnaA01g20760D, BnaA04g19140D, BnaA04g24790D, BnaA05g00810D, BnaA05g10650D, BnaA06g14150D, BnaA06g22590D, BnaAnng16250D, BnaC01g16630D, BnaC03g29280D, BnaC04g43460D, BnaC06g14450D, BnaC08g11780D, BnaC09g30800D, BnaCnng30140D
GO:0046839	phospholipid dephosphorylation	54	5	0.84	0.00155	0.2172	P	BnaA02g26080D, BnaA06g24020D, BnaA10g03830D, BnaC02g34140D, BnaC03g49210D
GO:0046856	phosphatidylinositol dephosphorylation	54	5	0.84	0.00155	0.2172	P	BnaA02g26080D, BnaA06g24020D, BnaA10g03830D, BnaC02g34140D, BnaC03g49210D
GO:0016684	oxidoreductase activity, acting on peroxide as acceptor	387	14	5.54	0.00156	0.2574	F	BnaA02g02010D, BnaA02g02520D, BnaA03g54060D, BnaA05g19460D, BnaA06g13330D, BnaA07g03710D, BnaAnng01300D, BnaC01g31810D, BnaC04g56600D, BnaC05g19990D, BnaC06g01060D, BnaC07g05770D, BnaC08g36810D, BnaCnng24390D
GO:0005886	plasma membrane	2125	53	34.85	0.00167	0.1727	C	BnaA01g22790D, BnaA01g27670D, BnaA02g07030D, BnaA02g07530D, BnaA03g04480D, BnaA03g17830D, BnaA03g31780D, BnaA03g42260D, BnaA03g44480D, BnaA03g45230D, BnaA03g54970D, BnaA04g15220D, BnaA04g22400D, BnaA05g27500D, BnaA06g07500D, BnaA06g27070D, BnaA06g27460D, BnaA06g33930D, BnaA06g37320D, BnaA07g06530D, BnaA07g10150D, BnaA07g29680D, BnaA08g12250D, BnaA09g05190D, BnaA09g18130D, BnaA09g41030D, BnaA09g41…
GO:0018108	peptidyl-tyrosine phosphorylation	55	5	0.86	0.00168	0.223	P	BnaA03g19690D, BnaA04g24900D, BnaC03g04350D, BnaC03g23580D, BnaC04g48730D
GO:0018212	peptidyl-tyrosine modification	55	5	0.86	0.00168	0.223	P	BnaA03g19690D, BnaA04g24900D, BnaC03g04350D, BnaC03g23580D, BnaC04g48730D
GO:0034754	cellular hormone metabolic process	82	6	1.28	0.00183	0.2367	P	BnaA02g05340D, BnaA04g21060D, BnaAnng09190D, BnaC04g45030D, BnaC09g36710D, BnaCnng04500D
GO:0008509	anion transmembrane transporter activity	269	11	3.85	0.00188	0.2805	F	BnaA02g33930D, BnaA03g32290D, BnaA07g06530D, BnaA07g10140D, BnaA07g33860D, BnaA10g08600D, BnaC02g16150D, BnaC04g33870D, BnaC05g24580D, BnaC05g33300D, BnaC06g38480D
GO:0004553	hydrolase activity, hydrolyzing O-glycosyl compounds	1233	31	17.64	0.00204	0.2805	F	BnaA02g07850D, BnaA03g10550D, BnaA03g20290D, BnaA03g20340D, BnaA04g19140D, BnaA04g25440D, BnaA04g25450D, BnaA05g10650D, BnaA05g16360D, BnaA06g14150D, BnaA06g29640D, BnaA08g09330D, BnaA09g03310D, BnaA09g10560D, BnaA10g05680D, BnaAnng03530D, BnaAnng16670D, BnaAnng30540D, BnaC01g26330D, BnaC01g34500D, BnaC03g27520D, BnaC03g29280D, BnaC04g11710D, BnaC04g24400D, BnaC04g43460D, BnaC04g49340D, BnaC05g09…
GO:0007018	microtubule-based movement	178	9	2.78	0.00206	0.2598	P	BnaA02g15880D, BnaA05g22780D, BnaA05g28490D, BnaA06g28420D, BnaA06g37260D, BnaC05g42800D, BnaC07g28380D, BnaC07g30480D, BnaCnng06640D
GO:0008810	cellulase activity	63	5	0.9	0.0021	0.2805	F	BnaA04g19140D, BnaA05g10650D, BnaA06g14150D, BnaC03g29280D, BnaC04g43460D
GO:0006928	movement of cell or subcellular component	181	9	2.83	0.00231	0.2842	P	BnaA02g15880D, BnaA05g22780D, BnaA05g28490D, BnaA06g28420D, BnaA06g37260D, BnaC05g42800D, BnaC07g28380D, BnaC07g30480D, BnaCnng06640D
GO:0016837	carbon-oxygen lyase activity, acting on polysaccharides	94	6	1.34	0.00236	0.2805	F	BnaA01g14130D, BnaA06g22590D, BnaC01g16630D, BnaC06g14450D, BnaC08g11780D, BnaC09g30800D
GO:0030570	pectate lyase activity	94	6	1.34	0.00236	0.2805	F	BnaA01g14130D, BnaA06g22590D, BnaC01g16630D, BnaC06g14450D, BnaC08g11780D, BnaC09g30800D
GO:0044877	macromolecular complex binding	450	15	6.44	0.00238	0.2805	F	BnaA02g15880D, BnaA03g42980D, BnaA04g13390D, BnaA05g22780D, BnaA05g28490D, BnaA06g28420D, BnaA06g37260D, BnaA09g47720D, BnaA10g00230D, BnaC04g03410D, BnaC05g42800D, BnaC07g28380D, BnaC07g30480D, BnaC08g42170D, BnaCnng06640D
GO:0009056	catabolic process	2106	50	32.94	0.00239	0.287	P	BnaA01g14130D, BnaA01g20760D, BnaA02g02010D, BnaA02g02520D, BnaA02g07530D, BnaA03g18490D, BnaA03g20290D, BnaA03g20340D, BnaA03g53720D, BnaA03g54060D, BnaA04g06750D, BnaA04g17380D, BnaA04g19140D, BnaA04g21810D, BnaA04g24790D, BnaA04g27180D, BnaA05g00810D, BnaA05g10650D, BnaA05g19460D, BnaA05g37400D, BnaA06g14150D, BnaA06g22590D, BnaA07g03710D, BnaA07g28200D, BnaA08g09330D, BnaA09g19650D, BnaA09g47…
GO:0003774	motor activity	240	10	3.43	0.0026	0.2925	F	BnaA02g15880D, BnaA05g22780D, BnaA05g28490D, BnaA06g28420D, BnaA06g37260D, BnaC03g17820D, BnaC05g42800D, BnaC07g28380D, BnaC07g30480D, BnaCnng06640D
GO:0005874	microtubule	251	11	4.12	0.00309	0.2687	C	BnaA05g28490D, BnaA06g28420D, BnaA06g37260D, BnaA09g19650D, BnaA09g47720D, BnaC04g03410D, BnaC05g42800D, BnaC07g28380D, BnaC07g30480D, BnaC08g42170D, BnaCnng06640D
GO:0000819	sister chromatid segregation	39	4	0.61	0.00316	0.3707	P	BnaA09g19650D, BnaA10g20340D, BnaC09g44370D, BnaCnng15720D
GO:0015630	microtubule cytoskeleton	329	13	5.4	0.00334	0.2687	C	BnaA05g28490D, BnaA06g28420D, BnaA06g37260D, BnaA09g19650D, BnaA09g47720D, BnaAnng08340D, BnaC04g03410D, BnaC05g42800D, BnaC05g46440D, BnaC07g28380D, BnaC07g30480D, BnaC08g42170D, BnaCnng06640D
GO:0009834	plant-type secondary cell wall biogenesis	65	5	1.02	0.00352	0.4035	P	BnaA01g03570D, BnaA04g16260D, BnaA05g07340D, BnaA07g00380D, BnaC07g00340D
GO:0008271	secondary active sulfate transmembrane transporter activity	44	4	0.63	0.00358	0.3852	F	BnaA03g32290D, BnaA07g10140D, BnaA07g33860D, BnaC06g38480D
GO:0044036	cell wall macromolecule metabolic process	231	10	3.61	0.00369	0.4035	P	BnaA01g03570D, BnaA03g20290D, BnaA03g20340D, BnaA04g16260D, BnaA05g07340D, BnaA05g16360D, BnaA07g15220D, BnaA10g05680D, BnaAnng03530D, BnaCnng54620D
GO:0030245	cellulose catabolic process	66	5	1.03	0.00376	0.4035	P	BnaA04g19140D, BnaA05g10650D, BnaA06g14150D, BnaC03g29280D, BnaC04g43460D
GO:0051275	beta-glucan catabolic process	66	5	1.03	0.00376	0.4035	P	BnaA04g19140D, BnaA05g10650D, BnaA06g14150D, BnaC03g29280D, BnaC04g43460D
GO:0019139	cytokinin dehydrogenase activity	23	3	0.33	0.00417	0.4168	F	BnaA02g05340D, BnaAnng09190D, BnaC09g36710D
GO:0004427	inorganic diphosphatase activity	46	4	0.66	0.00421	0.4168	F	BnaA04g26810D, BnaA09g09560D, BnaC04g51570D, BnaCnng43100D
GO:1902358	sulfate transmembrane transport	43	4	0.67	0.00451	0.4739	P	BnaA03g32290D, BnaA07g10140D, BnaA07g33860D, BnaC06g38480D
GO:0034086	maintenance of sister chromatid cohesion	7	2	0.11	0.00487	0.4913	P	BnaA10g20340D, BnaC09g44370D
GO:0034090	maintenance of meiotic sister chromatid cohesion	7	2	0.11	0.00487	0.4913	P	BnaA10g20340D, BnaC09g44370D
GO:0016209	antioxidant activity	440	14	6.29	0.0049	0.444	F	BnaA02g02010D, BnaA02g02520D, BnaA03g54060D, BnaA05g19460D, BnaA06g13330D, BnaA07g03710D, BnaAnng01300D, BnaC01g31810D, BnaC04g56600D, BnaC05g19990D, BnaC06g01060D, BnaC07g05770D, BnaC08g36810D, BnaCnng24390D
GO:0052716	hydroquinone:oxygen oxidoreductase activity	48	4	0.69	0.00491	0.444	F	BnaA04g17380D, BnaA04g21810D, BnaA04g27180D, BnaC04g41010D
GO:0015149	hexose transmembrane transporter activity	8	2	0.11	0.0054	0.444	F	BnaA01g27670D, BnaC06g37940D
GO:0005088	Ras guanyl-nucleotide exchange factor activity	50	4	0.72	0.00568	0.444	F	BnaA09g35280D, BnaA10g24580D, BnaC06g18960D, BnaC08g26610D
GO:0005089	Rho guanyl-nucleotide exchange factor activity	50	4	0.72	0.00568	0.444	F	BnaA09g35280D, BnaA10g24580D, BnaC06g18960D, BnaC08g26610D
GO:0006829	zinc II ion transport	46	4	0.72	0.00575	0.5687	P	BnaA02g07030D, BnaA05g10760D, BnaC04g12510D, BnaC05g40440D
GO:0009055	electron carrier activity	545	16	7.8	0.00589	0.444	F	BnaA03g51730D, BnaA04g18680D, BnaA05g11910D, BnaA06g27460D, BnaA08g12330D, BnaA08g26900D, BnaA09g38360D, BnaA09g41080D, BnaA10g07120D, BnaC06g14690D, BnaC07g29590D, BnaC07g43510D, BnaC08g33620D, BnaC09g30230D, BnaCnng29090D, BnaCnng57420D
GO:0005544	calcium-dependent phospholipid binding	26	3	0.37	0.00593	0.444	F	BnaA04g22180D, BnaA10g20320D, BnaC04g45910D
GO:0015020	glucuronosyltransferase activity	26	3	0.37	0.00593	0.444	F	BnaA01g03570D, BnaA05g07340D, BnaC04g08140D
GO:0042546	cell wall biogenesis	329	12	5.15	0.0061	0.5792	P	BnaA01g03570D, BnaA04g16260D, BnaA05g07340D, BnaA05g16360D, BnaA07g00380D, BnaA07g15220D, BnaA10g00650D, BnaAnng03530D, BnaAnng10220D, BnaC02g10220D, BnaC07g00340D, BnaCnng54620D
GO:0015116	sulfate transmembrane transporter activity	51	4	0.73	0.0061	0.444	F	BnaA03g32290D, BnaA07g10140D, BnaA07g33860D, BnaC06g38480D
GO:0051716	cellular response to stimulus	3145	67	49.2	0.0063	0.5792	P	BnaA01g27670D, BnaA02g07230D, BnaA02g07530D, BnaA02g08490D, BnaA02g26080D, BnaA02g36630D, BnaA03g09900D, BnaA03g19150D, BnaA03g31030D, BnaA03g44480D, BnaA03g58410D, BnaA04g01700D, BnaA04g03000D, BnaA04g06750D, BnaA04g15850D, BnaA05g35310D, BnaA06g20760D, BnaA06g33930D, BnaA06g39930D, BnaA07g03050D, BnaA07g06530D, BnaA07g10150D, BnaA07g24790D, BnaA07g26850D, BnaA08g05350D, BnaA08g22150D, BnaA08g27…
GO:0051553	flavone biosynthetic process	8	2	0.13	0.00643	0.5792	P	BnaA02g03440D, BnaA06g29540D
GO:0051554	flavonol metabolic process	8	2	0.13	0.00643	0.5792	P	BnaA02g03440D, BnaA06g29540D
GO:0051555	flavonol biosynthetic process	8	2	0.13	0.00643	0.5792	P	BnaA02g03440D, BnaA06g29540D
GO:0044264	cellular polysaccharide metabolic process	461	15	7.21	0.00659	0.5827	P	BnaA01g03570D, BnaA04g16260D, BnaA04g19140D, BnaA05g07340D, BnaA05g10650D, BnaA05g16360D, BnaA06g14150D, BnaA07g15220D, BnaA07g24790D, BnaAnng03530D, BnaC03g22580D, BnaC03g27900D, BnaC03g29280D, BnaC04g43460D, BnaCnng54620D
GO:0046274	lignin catabolic process	48	4	0.75	0.0067	0.5827	P	BnaA04g17380D, BnaA04g21810D, BnaA04g27180D, BnaC04g41010D
GO:0046271	phenylpropanoid catabolic process	49	4	0.77	0.0072	0.5927	P	BnaA04g17380D, BnaA04g21810D, BnaA04g27180D, BnaC04g41010D
GO:1901682	sulfur compound transmembrane transporter activity	54	4	0.77	0.00746	0.5275	F	BnaA03g32290D, BnaA07g10140D, BnaA07g33860D, BnaC06g38480D
GO:0051301	cell division	219	9	3.43	0.00795	0.5927	P	BnaA03g45230D, BnaA04g16160D, BnaA09g19650D, BnaC03g04350D, BnaC04g03410D, BnaC04g39400D, BnaC05g46440D, BnaC08g27990D, BnaCnng15720D
GO:0007094	mitotic spindle assembly checkpoint	9	2	0.14	0.00818	0.5927	P	BnaA09g19650D, BnaCnng15720D
GO:0031577	spindle checkpoint	9	2	0.14	0.00818	0.5927	P	BnaA09g19650D, BnaCnng15720D
GO:0045944	positive regulation of transcription from RNA polymerase II promoter	9	2	0.14	0.00818	0.5927	P	BnaA07g24790D, BnaA07g26850D
GO:0051436	negative regulation of ubiquitin-protein ligase activity involved in mitotic cell cycle	9	2	0.14	0.00818	0.5927	P	BnaA09g19650D, BnaCnng15720D
GO:0051439	regulation of ubiquitin-protein ligase activity involved in mitotic cell cycle	9	2	0.14	0.00818	0.5927	P	BnaA09g19650D, BnaCnng15720D
GO:0051552	flavone metabolic process	9	2	0.14	0.00818	0.5927	P	BnaA02g03440D, BnaA06g29540D
GO:0071173	spindle assembly checkpoint	9	2	0.14	0.00818	0.5927	P	BnaA09g19650D, BnaCnng15720D
GO:0071174	mitotic spindle checkpoint	9	2	0.14	0.00818	0.5927	P	BnaA09g19650D, BnaCnng15720D
GO:0005856	cytoskeleton	452	15	7.41	0.00833	0.5897	C	BnaA01g07530D, BnaA05g28490D, BnaA06g28420D, BnaA06g37260D, BnaA09g19650D, BnaA09g47720D, BnaAnng08340D, BnaC03g17820D, BnaC04g03410D, BnaC05g42800D, BnaC05g46440D, BnaC07g28380D, BnaC07g30480D, BnaC08g42170D, BnaCnng06640D
GO:0010167	response to nitrate	27	3	0.42	0.00843	0.5927	P	BnaC02g16150D, BnaC04g33870D, BnaC05g24580D
GO:0015706	nitrate transport	27	3	0.42	0.00843	0.5927	P	BnaC02g16150D, BnaC04g33870D, BnaC05g24580D
GO:0009251	glucan catabolic process	80	5	1.25	0.00846	0.5927	P	BnaA04g19140D, BnaA05g10650D, BnaA06g14150D, BnaC03g29280D, BnaC04g43460D
GO:0044247	cellular polysaccharide catabolic process	80	5	1.25	0.00846	0.5927	P	BnaA04g19140D, BnaA05g10650D, BnaA06g14150D, BnaC03g29280D, BnaC04g43460D
GO:0098661	inorganic anion transmembrane transport	52	4	0.81	0.00887	0.5935	P	BnaA03g32290D, BnaA07g10140D, BnaA07g33860D, BnaC06g38480D
GO:0016538	cyclin-dependent protein serine/threonine kinase regulator activity	30	3	0.43	0.00888	0.6027	F	BnaA03g40890D, BnaA04g16160D, BnaC04g39400D
GO:0009698	phenylpropanoid metabolic process	148	7	2.32	0.00893	0.5935	P	BnaA04g17380D, BnaA04g21810D, BnaA04g27180D, BnaA06g16340D, BnaA07g15220D, BnaC04g41010D, BnaC07g47650D
GO:0008352	katanin complex	9	2	0.15	0.00896	0.5897	C	BnaA09g47720D, BnaC08g42170D
GO:0019887	protein kinase regulator activity	57	4	0.82	0.00901	0.6027	F	BnaA03g40890D, BnaA04g16160D, BnaC04g39400D, BnaC07g19930D
GO:0015698	inorganic anion transport	187	8	2.93	0.00957	0.5935	P	BnaA03g32290D, BnaA07g06530D, BnaA07g10140D, BnaA07g33860D, BnaC02g16150D, BnaC04g33870D, BnaC05g24580D, BnaC06g38480D
GO:0065007	biological regulation	9259	170	144.84	0.00973	0.5935	P	BnaA01g21580D, BnaA01g37390D, BnaA02g01080D, BnaA02g03440D, BnaA02g04040D, BnaA02g05340D, BnaA02g07230D, BnaA02g07530D, BnaA02g08490D, BnaA02g10340D, BnaA02g14410D, BnaA02g23210D, BnaA02g26080D, BnaA02g31030D, BnaA02g33850D, BnaA02g36630D, BnaA03g04040D, BnaA03g04480D, BnaA03g09900D, BnaA03g12320D, BnaA03g19150D, BnaA03g20870D, BnaA03g40890D, BnaA03g45230D, BnaA03g52230D, BnaA03g58410D, BnaA04g01…

## Sheet: mclust5
GO.ID	Term	Annotated	Count	Expected	p-value	q-value	Aspect	Genes
GO:0045735	nutrient reservoir activity	125	14	2.85	1.1e-06	0.002723	F	BnaA01g08350D, BnaA01g16180D, BnaA01g24560D, BnaA02g22500D, BnaA06g29170D, BnaA07g13950D, BnaA07g37570D, BnaA09g50780D, BnaC01g09900D, BnaC01g19310D, BnaC03g61870D, BnaC04g15710D, BnaC07g48660D, BnaC08g31950D
GO:0005811	lipid particle	63	9	1.56	2.4e-05	0.01738	C	BnaA02g29000D, BnaA03g27410D, BnaA03g47170D, BnaA08g14540D, BnaA09g02110D, BnaC01g17050D, BnaC04g32530D, BnaC05g03600D, BnaC07g39370D
GO:0012511	monolayer-surrounded lipid storage body	56	8	1.39	6.8e-05	0.02365	C	BnaA02g29000D, BnaA03g27410D, BnaA03g47170D, BnaA08g14540D, BnaA09g02110D, BnaC01g17050D, BnaC04g32530D, BnaC07g39370D
GO:0016602	CCAAT-binding factor complex	31	6	0.77	9.8e-05	0.02365	C	BnaA01g29650D, BnaA03g35980D, BnaA05g19990D, BnaC03g05640D, BnaC05g31370D, BnaCnng68450D
GO:0010344	seed oilbody biogenesis	6	3	0.15	0.00028	1	P	BnaA09g02110D, BnaC01g17050D, BnaC05g03600D
GO:0016157	sucrose synthase activity	27	5	0.62	0.00032	0.1609	F	BnaA05g12940D, BnaC05g02930D, BnaC06g23590D, BnaC07g27090D, BnaCnng23260D
GO:0000257	nitrilase activity	2	2	0.05	0.00052	0.1609	F	BnaA03g10890D, BnaC02g09450D
GO:0001691	pseudophosphatase activity	2	2	0.05	0.00052	0.1609	F	BnaA09g22140D, BnaC09g26100D
GO:0004793	threonine aldolase activity	2	2	0.05	0.00052	0.1609	F	BnaA09g48800D, BnaC05g47180D
GO:0016815	hydrolase activity, acting on carbon-nitrogen (but not peptide) bonds, in nitriles	2	2	0.05	0.00052	0.1609	F	BnaA03g10890D, BnaC02g09450D
GO:0018822	nitrile hydratase activity	2	2	0.05	0.00052	0.1609	F	BnaA03g10890D, BnaC02g09450D
GO:0080061	indole-3-acetonitrile nitrilase activity	2	2	0.05	0.00052	0.1609	F	BnaA03g10890D, BnaC02g09450D
GO:0006567	threonine catabolic process	2	2	0.05	0.00061	1	P	BnaA09g48800D, BnaC05g47180D
GO:1902040	positive regulation of seed dormancy process	2	2	0.05	0.00061	1	P	BnaA09g22140D, BnaC09g26100D
GO:0005215	transporter activity	2731	88	62.27	0.00077	0.2117	F	BnaA01g11510D, BnaA01g17620D, BnaA01g27850D, BnaA02g07880D, BnaA02g31130D, BnaA02g35730D, BnaA03g00950D, BnaA03g11480D, BnaA03g26780D, BnaA03g27420D, BnaA03g43600D, BnaA03g55270D, BnaA04g21790D, BnaA05g01380D, BnaA05g09500D, BnaA05g19740D, BnaA06g10950D, BnaA06g31530D, BnaA06g36090D, BnaA07g22790D, BnaA07g26010D, BnaA07g26030D, BnaA07g30640D, BnaA08g08320D, BnaA08g15350D, BnaA08g15730D, BnaA08g30…
GO:0090575	RNA polymerase II transcription factor complex	82	8	2.03	0.00097	0.152	C	BnaA01g29650D, BnaA03g35980D, BnaA05g19990D, BnaAnng35590D, BnaC03g05640D, BnaC05g31370D, BnaC08g45360D, BnaCnng68450D
GO:0044798	nuclear transcription factor complex	83	8	2.05	0.00105	0.152	C	BnaA01g29650D, BnaA03g35980D, BnaA05g19990D, BnaAnng35590D, BnaC03g05640D, BnaC05g31370D, BnaC08g45360D, BnaCnng68450D
GO:0034508	centromere complex assembly	9	3	0.22	0.00112	1	P	BnaC03g04500D, BnaC06g23410D, BnaC06g39210D
GO:0004675	transmembrane receptor protein serine/threonine kinase activity	3	2	0.07	0.00153	0.3787	F	BnaC06g27450D, BnaC06g32810D
GO:0042793	transcription from plastid promoter	10	3	0.25	0.00157	1	P	BnaC06g30380D, BnaC06g35650D, BnaC09g00370D
GO:0009068	aspartate family amino acid catabolic process	3	2	0.07	0.00179	1	P	BnaA09g48800D, BnaC05g47180D
GO:0080165	callose deposition in phloem sieve plate	3	2	0.07	0.00179	1	P	BnaA05g12940D, BnaC06g23590D
GO:0002237	response to molecule of bacterial origin	22	4	0.54	0.00188	1	P	BnaC01g29480D, BnaC06g27700D, BnaC06g40550D, BnaCnng17850D
GO:0010262	somatic embryogenesis	11	3	0.27	0.00212	1	P	BnaA01g29650D, BnaA04g27430D, BnaC05g31370D
GO:0000322	storage vacuole	11	3	0.27	0.00215	0.2063	C	BnaA07g22790D, BnaC06g23750D, BnaC08g02980D
GO:0000326	protein storage vacuole	11	3	0.27	0.00215	0.2063	C	BnaA07g22790D, BnaC06g23750D, BnaC08g02980D
GO:0005667	transcription factor complex	115	9	2.85	0.00228	0.2063	C	BnaA01g29650D, BnaA03g35980D, BnaA05g19990D, BnaAnng35590D, BnaC03g00770D, BnaC03g05640D, BnaC05g31370D, BnaC08g45360D, BnaCnng68450D
GO:0071479	cellular response to ionizing radiation	4	2	0.1	0.00352	1	P	BnaC06g27700D, BnaCnng05860D
GO:0009697	salicylic acid biosynthetic process	13	3	0.32	0.00355	1	P	BnaA06g01130D, BnaC05g01480D, BnaC06g35540D
GO:0000931	gamma-tubulin large complex	4	2	0.1	0.00355	0.257	C	BnaC06g23410D, BnaC06g34620D
GO:0008274	gamma-tubulin ring complex	4	2	0.1	0.00355	0.257	C	BnaC06g23410D, BnaC06g34620D
GO:0065004	protein-DNA complex assembly	126	9	3.11	0.0041	1	P	BnaA05g11860D, BnaA06g12980D, BnaC03g04500D, BnaC05g14430D, BnaC05g35450D, BnaC06g23410D, BnaC06g27070D, BnaC06g33880D, BnaC06g39210D
GO:0010431	seed maturation	62	6	1.53	0.0042	1	P	BnaA01g08350D, BnaA02g22500D, BnaA09g22140D, BnaC07g27090D, BnaC09g26100D, BnaCnng23260D
GO:0071824	protein-DNA complex subunit organization	127	9	3.13	0.00432	1	P	BnaA05g11860D, BnaA06g12980D, BnaC03g04500D, BnaC05g14430D, BnaC05g35450D, BnaC06g23410D, BnaC06g27070D, BnaC06g33880D, BnaC06g39210D
GO:0019199	transmembrane receptor protein kinase activity	5	2	0.11	0.00496	1	F	BnaC06g27450D, BnaC06g32810D
GO:0016832	aldehyde-lyase activity	31	4	0.71	0.00518	1	F	BnaA09g48800D, BnaC05g47180D, BnaC08g35820D, BnaC09g00060D
GO:0031503	protein complex localization	5	2	0.12	0.00578	1	P	BnaC06g23410D, BnaC06g34620D
GO:0033566	gamma-tubulin complex localization	5	2	0.12	0.00578	1	P	BnaC06g23410D, BnaC06g34620D
GO:0034629	cellular protein complex localization	5	2	0.12	0.00578	1	P	BnaC06g23410D, BnaC06g34620D
GO:2000693	positive regulation of seed maturation	5	2	0.12	0.00578	1	P	BnaA09g22140D, BnaC09g26100D
GO:0005758	mitochondrial intermembrane space	16	3	0.4	0.00665	0.4012	C	BnaC01g16880D, BnaC05g48550D, BnaC06g22550D
GO:0031970	organelle envelope lumen	16	3	0.4	0.00665	0.4012	C	BnaC01g16880D, BnaC05g48550D, BnaC06g22550D
GO:0072330	monocarboxylic acid biosynthetic process	468	21	11.54	0.0067	1	P	BnaA02g24400D, BnaA04g29140D, BnaA06g01130D, BnaA07g08340D, BnaA10g00700D, BnaA10g09300D, BnaAnng15520D, BnaAnng40200D, BnaC02g32230D, BnaC03g03580D, BnaC04g10440D, BnaC05g00780D, BnaC05g01480D, BnaC05g48230D, BnaC06g22680D, BnaC06g26990D, BnaC06g35540D, BnaC06g35760D, BnaC06g43550D, BnaCnng05870D, BnaCnng70200D
GO:0004452	isopentenyl-diphosphate delta-isomerase activity	6	2	0.14	0.00733	1	F	BnaC03g07770D, BnaCnng05930D
GO:0004556	alpha-amylase activity	6	2	0.14	0.00733	1	F	BnaC06g30880D, BnaC06g36810D
GO:0048522	positive regulation of cellular process	503	22	12.4	0.00747	1	P	BnaA02g20430D, BnaA03g37510D, BnaA03g52990D, BnaA06g01130D, BnaA08g19440D, BnaAnng29130D, BnaC01g22020D, BnaC03g71220D, BnaC04g30430D, BnaC05g47070D, BnaC06g23110D, BnaC06g27070D, BnaC06g27700D, BnaC06g27780D, BnaC06g31950D, BnaC06g35650D, BnaC06g36000D, BnaC06g38420D, BnaC06g39740D, BnaC06g39850D, BnaC07g00300D, BnaCnng74170D
GO:0009873	ethylene-activated signaling pathway	32	4	0.79	0.00762	1	P	BnaA05g26640D, BnaA07g01140D, BnaC06g37850D, BnaCnng17850D
GO:0009737	response to abscisic acid	474	21	11.68	0.00769	1	P	BnaA01g08350D, BnaA01g33280D, BnaA02g22500D, BnaA03g37510D, BnaA03g47030D, BnaA04g29550D, BnaA08g19440D, BnaA09g21470D, BnaA09g40690D, BnaC03g44820D, BnaC04g30430D, BnaC05g03600D, BnaC06g31950D, BnaC06g32970D, BnaC06g36000D, BnaC06g36880D, BnaC06g40270D, BnaC07g23240D, BnaCnng06020D, BnaCnng17850D, BnaCnng58060D
GO:0015786	UDP-glucose transport	6	2	0.15	0.00852	1	P	BnaC06g29130D, BnaC06g38230D
GO:0042807	central vacuole	6	2	0.15	0.00859	0.4784	C	BnaA07g22790D, BnaC06g23750D
GO:0006333	chromatin assembly or disassembly	120	8	2.96	0.00989	1	P	BnaA05g11860D, BnaA06g12980D, BnaC05g14430D, BnaC05g35450D, BnaC06g23410D, BnaC06g27070D, BnaC06g27710D, BnaC06g33880D

## Sheet: mclust6
GO.ID	Term	Annotated	Count	Expected	p-value	q-value	Aspect	Genes
GO:0005576	extracellular region	1148	49	19.67	6e-09	4.344e-06	C	BnaA01g13280D, BnaA01g15230D, BnaA01g31980D, BnaA02g11200D, BnaA02g35230D, BnaA03g06740D, BnaA03g10170D, BnaA03g18620D, BnaA03g42880D, BnaA03g47720D, BnaA04g25170D, BnaA05g03390D, BnaA05g32060D, BnaA06g00690D, BnaA06g16150D, BnaA06g18630D, BnaA06g37230D, BnaA07g00550D, BnaA07g23190D, BnaA08g04320D, BnaA08g07640D, BnaA08g25690D, BnaA08g30830D, BnaAnng16310D, BnaAnng24580D, BnaC01g04790D, BnaC01g15…
GO:0009607	response to biotic stimulus	938	44	17.09	1.6e-08	8.07e-05	P	BnaA01g28080D, BnaA01g31620D, BnaA01g34790D, BnaA02g16020D, BnaA03g18300D, BnaA03g18480D, BnaA03g23010D, BnaA03g40380D, BnaA03g46180D, BnaA05g14890D, BnaA05g18100D, BnaA06g15870D, BnaA06g22060D, BnaA07g28030D, BnaA08g04320D, BnaA08g20670D, BnaA09g12880D, BnaA09g19570D, BnaA09g32030D, BnaA09g42190D, BnaA09g54750D, BnaA10g07430D, BnaA10g26350D, BnaAnng11360D, BnaAnng32670D, BnaAnng32860D, BnaC01g04…
GO:0009605	response to external stimulus	1103	48	20.1	3.5e-08	8.827e-05	P	BnaA01g28080D, BnaA01g31620D, BnaA01g34790D, BnaA02g01110D, BnaA02g16020D, BnaA03g18300D, BnaA03g18480D, BnaA03g23010D, BnaA03g40380D, BnaA05g14890D, BnaA05g18100D, BnaA05g22260D, BnaA05g32880D, BnaA06g15870D, BnaA06g22060D, BnaA07g28030D, BnaA08g04320D, BnaA09g12880D, BnaA09g19570D, BnaA09g32030D, BnaA09g42190D, BnaA09g53100D, BnaA09g54750D, BnaA10g07430D, BnaA10g08870D, BnaA10g26350D, BnaAnng02…
GO:0003824	catalytic activity	23250	474	396.45	5.3e-08	0.0001312	F	BnaA01g00390D, BnaA01g00660D, BnaA01g00700D, BnaA01g01330D, BnaA01g02630D, BnaA01g04670D, BnaA01g08000D, BnaA01g13280D, BnaA01g15230D, BnaA01g15640D, BnaA01g18640D, BnaA01g19390D, BnaA01g20470D, BnaA01g22600D, BnaA01g28690D, BnaA01g29500D, BnaA01g29560D, BnaA01g31390D, BnaA01g33800D, BnaA01g34010D, BnaA01g35370D, BnaA01g36950D, BnaA01g37140D, BnaA02g07840D, BnaA02g09250D, BnaA02g11200D, BnaA02g14…
GO:0005199	structural constituent of cell wall	19	6	0.32	5.4e-07	0.0006683	F	BnaA04g19780D, BnaA04g27750D, BnaA07g31240D, BnaA08g20330D, BnaA09g29940D, BnaC04g44160D
GO:0043207	response to external biotic stimulus	829	37	15.1	7.3e-07	0.0009205	P	BnaA01g28080D, BnaA01g31620D, BnaA01g34790D, BnaA02g16020D, BnaA03g18300D, BnaA03g18480D, BnaA03g23010D, BnaA03g40380D, BnaA05g14890D, BnaA05g18100D, BnaA06g15870D, BnaA06g22060D, BnaA07g28030D, BnaA08g04320D, BnaA09g12880D, BnaA09g19570D, BnaA09g32030D, BnaA09g42190D, BnaA09g54750D, BnaA10g07430D, BnaA10g26350D, BnaAnng11360D, BnaC01g04370D, BnaC01g37200D, BnaC02g19100D, BnaC02g26030D, BnaC02g41…
GO:0051707	response to other organism	829	37	15.1	7.3e-07	0.0009205	P	BnaA01g28080D, BnaA01g31620D, BnaA01g34790D, BnaA02g16020D, BnaA03g18300D, BnaA03g18480D, BnaA03g23010D, BnaA03g40380D, BnaA05g14890D, BnaA05g18100D, BnaA06g15870D, BnaA06g22060D, BnaA07g28030D, BnaA08g04320D, BnaA09g12880D, BnaA09g19570D, BnaA09g32030D, BnaA09g42190D, BnaA09g54750D, BnaA10g07430D, BnaA10g26350D, BnaAnng11360D, BnaC01g04370D, BnaC01g37200D, BnaC02g19100D, BnaC02g26030D, BnaC02g41…
GO:0051704	multi-organism process	1300	49	23.69	1.7e-06	0.001369	P	BnaA01g22600D, BnaA01g28080D, BnaA01g31620D, BnaA01g34790D, BnaA02g16020D, BnaA03g18300D, BnaA03g18480D, BnaA03g23010D, BnaA03g26900D, BnaA03g40380D, BnaA03g42880D, BnaA05g14890D, BnaA05g18100D, BnaA05g22260D, BnaA05g37220D, BnaA06g15870D, BnaA06g22060D, BnaA07g00550D, BnaA07g23190D, BnaA07g28030D, BnaA08g04320D, BnaA08g26800D, BnaA09g12880D, BnaA09g19570D, BnaA09g32030D, BnaA09g42190D, BnaA09g54…
GO:0005975	carbohydrate metabolic process	2855	87	52.02	1.8e-06	0.001369	P	BnaA01g01330D, BnaA01g15640D, BnaA02g18710D, BnaA02g19720D, BnaA02g25490D, BnaA02g30740D, BnaA02g34580D, BnaA03g02510D, BnaA03g26900D, BnaA03g29620D, BnaA03g44910D, BnaA03g46920D, BnaA03g53000D, BnaA04g00400D, BnaA04g17070D, BnaA05g14890D, BnaA05g15660D, BnaA05g29150D, BnaA05g32060D, BnaA06g00340D, BnaA06g00690D, BnaA06g08310D, BnaA06g18630D, BnaA06g37230D, BnaA07g05140D, BnaA07g12020D, BnaA07g14…
GO:0006952	defense response	1117	44	20.35	1.9e-06	0.001369	P	BnaA01g31620D, BnaA01g34790D, BnaA03g18480D, BnaA03g23010D, BnaA03g40380D, BnaA03g46180D, BnaA04g25170D, BnaA05g03390D, BnaA05g14890D, BnaA05g18100D, BnaA06g15870D, BnaA06g22060D, BnaA07g28030D, BnaA07g34660D, BnaA08g04320D, BnaA08g20670D, BnaA09g07700D, BnaA09g19570D, BnaA09g29600D, BnaA09g32030D, BnaA09g42190D, BnaA09g54750D, BnaAnng11360D, BnaAnng32670D, BnaAnng32860D, BnaC01g04370D, BnaC01g37…
GO:0010383	cell wall polysaccharide metabolic process	169	14	3.08	3e-06	0.001891	P	BnaA03g26900D, BnaA06g18630D, BnaA07g12020D, BnaA08g07640D, BnaA08g25690D, BnaA09g23510D, BnaC01g17710D, BnaC03g00140D, BnaC03g51850D, BnaC04g08400D, BnaC04g21240D, BnaC06g07780D, BnaC07g39910D, BnaC07g42530D
GO:0010410	hemicellulose metabolic process	152	13	2.77	4.7e-06	0.002634	P	BnaA06g18630D, BnaA07g12020D, BnaA08g07640D, BnaA08g25690D, BnaA09g23510D, BnaC01g17710D, BnaC03g00140D, BnaC03g51850D, BnaC04g08400D, BnaC04g21240D, BnaC06g07780D, BnaC07g39910D, BnaC07g42530D
GO:0006950	response to stress	3555	99	64.77	1.5e-05	0.007337	P	BnaA01g13280D, BnaA01g15230D, BnaA01g31620D, BnaA01g34790D, BnaA02g01110D, BnaA02g11200D, BnaA02g16020D, BnaA03g06740D, BnaA03g08050D, BnaA03g18070D, BnaA03g18480D, BnaA03g23010D, BnaA03g40380D, BnaA03g46180D, BnaA03g47720D, BnaA04g25170D, BnaA05g03390D, BnaA05g14810D, BnaA05g14890D, BnaA05g18100D, BnaA05g32880D, BnaA06g11350D, BnaA06g11370D, BnaA06g15870D, BnaA06g16150D, BnaA06g22060D, BnaA06g25…
GO:0098542	defense response to other organism	628	28	11.44	1.6e-05	0.007337	P	BnaA01g31620D, BnaA01g34790D, BnaA03g18480D, BnaA03g23010D, BnaA03g40380D, BnaA05g14890D, BnaA05g18100D, BnaA06g15870D, BnaA06g22060D, BnaA07g28030D, BnaA08g04320D, BnaA09g19570D, BnaA09g32030D, BnaA09g42190D, BnaA09g54750D, BnaAnng11360D, BnaC01g04370D, BnaC01g37200D, BnaC02g19100D, BnaC02g26030D, BnaC02g41060D, BnaC02g47680D, BnaC03g18600D, BnaC03g33880D, BnaC04g25260D, BnaC05g03880D, BnaC05g24…
GO:0016788	hydrolase activity, acting on ester bonds	1858	58	31.68	9.4e-06	0.007755	F	BnaA01g29500D, BnaA01g31390D, BnaA02g25490D, BnaA02g34580D, BnaA03g00600D, BnaA03g27450D, BnaA03g28510D, BnaA04g06480D, BnaA05g14080D, BnaA05g20720D, BnaA05g25230D, BnaA05g32880D, BnaA06g00690D, BnaA06g18900D, BnaA06g26430D, BnaA06g34450D, BnaA06g36720D, BnaA07g09330D, BnaA07g16690D, BnaA07g22650D, BnaA08g02520D, BnaA08g11740D, BnaA08g18210D, BnaA08g31430D, BnaA09g15250D, BnaA09g25360D, BnaA09g44…
GO:0016791	phosphatase activity	623	27	10.62	1.3e-05	0.008044	F	BnaA02g34580D, BnaA03g00600D, BnaA03g27450D, BnaA05g32880D, BnaA06g34450D, BnaA06g36720D, BnaA07g16690D, BnaA08g11740D, BnaA08g31430D, BnaA09g25360D, BnaA09g44850D, BnaA10g08220D, BnaA10g11080D, BnaAnng12460D, BnaAnng17200D, BnaAnng19930D, BnaC01g18020D, BnaC01g32870D, BnaC02g41060D, BnaC03g00330D, BnaC03g66270D, BnaC04g25260D, BnaC05g48190D, BnaC07g21340D, BnaC09g20440D, BnaCnng03290D, BnaCnng24…
GO:0044036	cell wall macromolecule metabolic process	231	15	4.21	2.6e-05	0.01093	P	BnaA03g26900D, BnaA06g18630D, BnaA07g12020D, BnaA08g07640D, BnaA08g25690D, BnaA09g23510D, BnaC01g17710D, BnaC03g00140D, BnaC03g24360D, BnaC03g51850D, BnaC04g08400D, BnaC04g21240D, BnaC06g07780D, BnaC07g39910D, BnaC07g42530D
GO:0004553	hydrolase activity, hydrolyzing O-glycosyl compounds	1233	42	21.02	2.3e-05	0.01138	F	BnaA01g01330D, BnaA02g30740D, BnaA03g02510D, BnaA03g29620D, BnaA03g44910D, BnaA04g00400D, BnaA04g17070D, BnaA05g14890D, BnaA05g15660D, BnaA05g29150D, BnaA05g32060D, BnaA06g08310D, BnaA06g18630D, BnaA07g05140D, BnaA08g07640D, BnaA08g25690D, BnaA08g31350D, BnaA09g12880D, BnaAnng14060D, BnaAnng19910D, BnaAnng24580D, BnaC01g07290D, BnaC01g15870D, BnaC01g17710D, BnaC01g29940D, BnaC02g12030D, BnaC02g28…
GO:0009617	response to bacterium	384	20	7	3.2e-05	0.01242	P	BnaA01g31620D, BnaA01g34790D, BnaA02g16020D, BnaA03g23010D, BnaA06g22060D, BnaA09g12880D, BnaA09g19570D, BnaA09g32030D, BnaA09g42190D, BnaA09g54750D, BnaA10g26350D, BnaAnng11360D, BnaC01g04370D, BnaC01g37200D, BnaC02g19100D, BnaC02g26030D, BnaC03g33880D, BnaC04g25260D, BnaC05g24200D, BnaCnng07500D
GO:0016798	hydrolase activity, acting on glycosyl bonds	1320	43	22.51	5.2e-05	0.02145	F	BnaA01g01330D, BnaA02g30740D, BnaA03g02510D, BnaA03g29620D, BnaA03g44910D, BnaA04g00400D, BnaA04g17070D, BnaA05g14890D, BnaA05g15660D, BnaA05g29150D, BnaA05g32060D, BnaA06g08310D, BnaA06g18630D, BnaA07g05140D, BnaA08g07640D, BnaA08g25690D, BnaA08g31350D, BnaA09g12880D, BnaAnng14060D, BnaAnng19910D, BnaAnng24580D, BnaC01g07290D, BnaC01g15870D, BnaC01g17710D, BnaC01g29940D, BnaC02g12030D, BnaC02g28…
GO:1901700	response to oxygen-containing compound	1415	47	25.78	6.7e-05	0.02414	P	BnaA01g13280D, BnaA01g34790D, BnaA02g01110D, BnaA02g16020D, BnaA02g18710D, BnaA03g08050D, BnaA03g13450D, BnaA03g17820D, BnaA03g18070D, BnaA03g24750D, BnaA05g14890D, BnaA05g18100D, BnaA06g08160D, BnaA06g11350D, BnaA06g15870D, BnaA06g23600D, BnaA06g25060D, BnaA06g37230D, BnaA07g31770D, BnaA09g01600D, BnaA09g12880D, BnaA09g19570D, BnaA09g20510D, BnaA09g32030D, BnaA09g36820D, BnaA09g53100D, BnaA10g08…
GO:0009737	response to abscisic acid	474	22	8.64	7.2e-05	0.02421	P	BnaA01g13280D, BnaA01g34790D, BnaA03g08050D, BnaA03g17820D, BnaA03g18070D, BnaA05g14890D, BnaA06g08160D, BnaA06g37230D, BnaA07g31770D, BnaA09g19570D, BnaA09g36820D, BnaA10g08870D, BnaA10g11080D, BnaAnng11360D, BnaC01g04370D, BnaC01g15060D, BnaC02g26030D, BnaC03g18600D, BnaC03g39060D, BnaC04g13660D, BnaC05g31560D, BnaC07g15380D
GO:0010411	xyloglucan metabolic process	98	9	1.79	7.8e-05	0.02459	P	BnaA06g18630D, BnaA08g07640D, BnaA08g25690D, BnaC01g17710D, BnaC03g51850D, BnaC04g08400D, BnaC04g21240D, BnaC07g39910D, BnaC07g42530D
GO:0010033	response to organic substance	1974	60	35.97	8.4e-05	0.02492	P	BnaA01g13280D, BnaA01g13580D, BnaA01g34790D, BnaA02g00560D, BnaA02g35780D, BnaA03g08050D, BnaA03g13450D, BnaA03g17820D, BnaA03g18070D, BnaA03g24750D, BnaA05g14890D, BnaA06g06240D, BnaA06g08160D, BnaA06g11350D, BnaA06g11370D, BnaA06g15870D, BnaA06g22370D, BnaA06g23600D, BnaA06g25060D, BnaA06g37230D, BnaA07g21620D, BnaA07g23070D, BnaA07g30180D, BnaA07g31770D, BnaA09g01600D, BnaA09g12880D, BnaA09g19…
GO:0048046	apoplast	405	19	6.94	8.6e-05	0.03113	C	BnaA01g13280D, BnaA03g18620D, BnaA06g18630D, BnaA06g37230D, BnaA07g23190D, BnaA08g04320D, BnaA08g07640D, BnaA08g25690D, BnaC01g15060D, BnaC01g17710D, BnaC02g03260D, BnaC03g59270D, BnaC04g08400D, BnaC04g25260D, BnaC05g24200D, BnaC07g39910D, BnaC07g42530D, BnaC09g50000D, BnaCnng07500D
GO:0042578	phosphoric ester hydrolase activity	816	30	13.91	9e-05	0.03182	F	BnaA02g34580D, BnaA03g00600D, BnaA03g27450D, BnaA05g32880D, BnaA06g34450D, BnaA06g36720D, BnaA07g16690D, BnaA08g02520D, BnaA08g11740D, BnaA08g31430D, BnaA09g25360D, BnaA09g44850D, BnaA10g08220D, BnaA10g11080D, BnaAnng12460D, BnaAnng17200D, BnaAnng19930D, BnaC01g18020D, BnaC01g32870D, BnaC02g41060D, BnaC03g00330D, BnaC03g65700D, BnaC03g66270D, BnaC04g25260D, BnaC05g48190D, BnaC07g21340D, BnaC09g20…
GO:0010188	response to microbial phytotoxin	6	3	0.11	0.00012	0.03363	P	BnaA01g13280D, BnaA08g04320D, BnaC01g15060D
GO:0033993	response to lipid	635	26	11.57	0.00013	0.03451	P	BnaA01g13280D, BnaA01g34790D, BnaA03g08050D, BnaA03g13450D, BnaA03g17820D, BnaA03g18070D, BnaA05g14890D, BnaA06g08160D, BnaA06g37230D, BnaA07g31770D, BnaA09g12880D, BnaA09g19570D, BnaA09g36820D, BnaA10g08870D, BnaA10g11080D, BnaAnng11360D, BnaAnng21950D, BnaC01g04370D, BnaC01g15060D, BnaC02g26030D, BnaC03g16290D, BnaC03g18600D, BnaC03g39060D, BnaC04g13660D, BnaC05g31560D, BnaC07g15380D
GO:0050896	response to stimulus	7204	170	131.26	0.00014	0.03531	P	BnaA01g00660D, BnaA01g13280D, BnaA01g13580D, BnaA01g13960D, BnaA01g15230D, BnaA01g28080D, BnaA01g31620D, BnaA01g34790D, BnaA02g00560D, BnaA02g01110D, BnaA02g07840D, BnaA02g11200D, BnaA02g16020D, BnaA02g18710D, BnaA02g35780D, BnaA03g06740D, BnaA03g08050D, BnaA03g10120D, BnaA03g13450D, BnaA03g17820D, BnaA03g18070D, BnaA03g18300D, BnaA03g18480D, BnaA03g23010D, BnaA03g24750D, BnaA03g27240D, BnaA03g36…
GO:0009968	negative regulation of signal transduction	64	7	1.17	0.00016	0.03843	P	BnaA01g34790D, BnaA03g08050D, BnaA03g17820D, BnaA10g11080D, BnaC02g26030D, BnaC08g49040D, BnaCnng64790D
GO:0010648	negative regulation of cell communication	65	7	1.18	0.00018	0.03947	P	BnaA01g34790D, BnaA03g08050D, BnaA03g17820D, BnaA10g11080D, BnaC02g26030D, BnaC08g49040D, BnaCnng64790D
GO:0023057	negative regulation of signaling	65	7	1.18	0.00018	0.03947	P	BnaA01g34790D, BnaA03g08050D, BnaA03g17820D, BnaA10g11080D, BnaC02g26030D, BnaC08g49040D, BnaCnng64790D
GO:0072593	reactive oxygen species metabolic process	341	17	6.21	0.0002	0.04203	P	BnaA01g15230D, BnaA02g11200D, BnaA03g06740D, BnaA03g47720D, BnaA05g18100D, BnaA06g16150D, BnaA07g25810D, BnaAnng16310D, BnaC01g04370D, BnaC01g04790D, BnaC01g37200D, BnaC03g18600D, BnaC07g37520D, BnaC07g40000D, BnaC08g46340D, BnaC09g07300D, BnaC09g50000D
GO:0009719	response to endogenous stimulus	1753	53	31.94	0.00025	0.0485	P	BnaA01g13280D, BnaA01g13580D, BnaA01g34790D, BnaA02g00560D, BnaA02g35780D, BnaA03g08050D, BnaA03g13450D, BnaA03g17820D, BnaA03g18070D, BnaA03g24750D, BnaA05g14890D, BnaA06g06240D, BnaA06g08160D, BnaA06g11350D, BnaA06g15870D, BnaA06g22370D, BnaA06g23600D, BnaA06g25060D, BnaA06g37230D, BnaA07g21620D, BnaA07g23070D, BnaA07g30180D, BnaA07g31770D, BnaA09g01600D, BnaA09g12880D, BnaA09g19570D, BnaA09g32…
GO:0009611	response to wounding	194	12	3.53	0.00025	0.0485	P	BnaA01g13280D, BnaA02g16020D, BnaA09g01600D, BnaA09g19570D, BnaA09g32030D, BnaAnng11360D, BnaC01g15060D, BnaC02g26030D, BnaC02g41060D, BnaC04g45990D, BnaC08g07690D, BnaC09g47250D
GO:0042742	defense response to bacterium	321	16	5.85	0.00031	0.05791	P	BnaA01g31620D, BnaA01g34790D, BnaA03g23010D, BnaA06g22060D, BnaA09g19570D, BnaA09g32030D, BnaA09g42190D, BnaA09g54750D, BnaAnng11360D, BnaC01g04370D, BnaC01g37200D, BnaC02g19100D, BnaC02g26030D, BnaC03g33880D, BnaC04g25260D, BnaC05g24200D
GO:0005773	vacuole	867	30	14.85	0.00026	0.06275	C	BnaA01g13280D, BnaA01g29870D, BnaA03g11290D, BnaA03g19350D, BnaA03g53000D, BnaA05g14890D, BnaA05g32880D, BnaA06g23810D, BnaA07g23190D, BnaA07g26730D, BnaA07g31090D, BnaA08g31430D, BnaA09g12880D, BnaA09g19570D, BnaA10g07430D, BnaA10g21300D, BnaAnng02760D, BnaC01g15060D, BnaC01g39840D, BnaC02g33980D, BnaC02g41060D, BnaC03g18600D, BnaC03g59660D, BnaC04g16360D, BnaC05g31560D, BnaC05g48190D, BnaC06g16…
GO:0001101	response to acid chemical	1039	35	18.93	0.00043	0.07746	P	BnaA01g13280D, BnaA01g34790D, BnaA02g16020D, BnaA02g18710D, BnaA03g08050D, BnaA03g13450D, BnaA03g17820D, BnaA03g18070D, BnaA05g14890D, BnaA06g08160D, BnaA06g37230D, BnaA07g31770D, BnaA09g01600D, BnaA09g12880D, BnaA09g19570D, BnaA09g20510D, BnaA09g32030D, BnaA09g36820D, BnaA09g53100D, BnaA10g08870D, BnaA10g11080D, BnaAnng11360D, BnaAnng16310D, BnaAnng21950D, BnaC01g04370D, BnaC01g15060D, BnaC02g01…
GO:0009938	negative regulation of gibberellic acid mediated signaling pathway	9	3	0.16	0.00047	0.08175	P	BnaA01g34790D, BnaA03g17820D, BnaC02g26030D
GO:0052642	lysophosphatidic acid phosphatase activity	2	2	0.03	0.00029	0.08972	F	BnaA05g32880D, BnaC05g48190D
GO:0097305	response to alcohol	557	22	10.15	0.00067	0.1106	P	BnaA01g13280D, BnaA01g34790D, BnaA03g08050D, BnaA03g17820D, BnaA03g18070D, BnaA05g14890D, BnaA06g08160D, BnaA06g37230D, BnaA07g31770D, BnaA09g19570D, BnaA09g36820D, BnaA10g08870D, BnaA10g11080D, BnaAnng11360D, BnaC01g04370D, BnaC01g15060D, BnaC02g26030D, BnaC03g18600D, BnaC03g39060D, BnaC04g13660D, BnaC05g31560D, BnaC07g15380D
GO:0010243	response to organonitrogen compound	158	10	2.88	0.00068	0.1106	P	BnaA01g34790D, BnaA03g24750D, BnaA06g15870D, BnaA06g23600D, BnaA06g25060D, BnaA09g19570D, BnaA10g12460D, BnaAnng11360D, BnaC02g26030D, BnaC09g27360D
GO:0031406	carboxylic acid binding	192	11	3.27	0.0005	0.1237	F	BnaA02g35780D, BnaA03g06000D, BnaA06g08160D, BnaA06g11350D, BnaA08g22970D, BnaA08g24740D, BnaAnng01030D, BnaC01g27510D, BnaC06g06390D, BnaC06g29950D, BnaC08g48300D
GO:0043177	organic acid binding	192	11	3.27	0.0005	0.1237	F	BnaA02g35780D, BnaA03g06000D, BnaA06g08160D, BnaA06g11350D, BnaA08g22970D, BnaA08g24740D, BnaAnng01030D, BnaC01g27510D, BnaC06g06390D, BnaC06g29950D, BnaC08g48300D
GO:0006970	response to osmotic stress	572	22	10.42	0.00095	0.1497	P	BnaA03g08050D, BnaA03g18070D, BnaA05g14890D, BnaA06g25060D, BnaA07g31770D, BnaA09g01600D, BnaA09g19570D, BnaA09g20510D, BnaA09g36820D, BnaA10g11080D, BnaA10g21300D, BnaAnng11360D, BnaAnng16310D, BnaC01g00890D, BnaC01g04370D, BnaC02g26030D, BnaC02g41060D, BnaC03g00330D, BnaC03g18600D, BnaC03g39060D, BnaC05g11330D, BnaC05g43850D
GO:0009744	response to sucrose	63	6	1.15	0.00101	0.1544	P	BnaA03g08050D, BnaA06g11350D, BnaC03g01380D, BnaC03g61740D, BnaC09g47250D, BnaCnng47410D
GO:2000377	regulation of reactive oxygen species metabolic process	43	5	0.78	0.00107	0.1585	P	BnaA05g18100D, BnaA07g25810D, BnaC01g04370D, BnaC03g18600D, BnaC07g37520D
GO:0034285	response to disaccharide	64	6	1.17	0.0011	0.1585	P	BnaA03g08050D, BnaA06g11350D, BnaC03g01380D, BnaC03g61740D, BnaC09g47250D, BnaCnng47410D
GO:0005618	cell wall	827	27	14.17	0.00121	0.181	C	BnaA01g07550D, BnaA02g25490D, BnaA06g00690D, BnaA06g18630D, BnaA06g26430D, BnaA08g07640D, BnaA08g25690D, BnaAnng14060D, BnaC01g17710D, BnaC02g47680D, BnaC03g59270D, BnaC04g05770D, BnaC04g08400D, BnaC04g15200D, BnaC04g25500D, BnaC05g11330D, BnaC05g51120D, BnaC06g32200D, BnaC06g41940D, BnaC07g39910D, BnaC07g42530D, BnaC08g41090D, BnaC09g07360D, BnaC09g50000D, BnaCnng07500D, BnaCnng40260D, BnaCnng61…
GO:0030312	external encapsulating structure	829	27	14.2	0.00125	0.181	C	BnaA01g07550D, BnaA02g25490D, BnaA06g00690D, BnaA06g18630D, BnaA06g26430D, BnaA08g07640D, BnaA08g25690D, BnaAnng14060D, BnaC01g17710D, BnaC02g47680D, BnaC03g59270D, BnaC04g05770D, BnaC04g08400D, BnaC04g15200D, BnaC04g25500D, BnaC05g11330D, BnaC05g51120D, BnaC06g32200D, BnaC06g41940D, BnaC07g39910D, BnaC07g42530D, BnaC08g41090D, BnaC09g07360D, BnaC09g50000D, BnaCnng07500D, BnaCnng40260D, BnaCnng61…
GO:0009636	response to toxic substance	67	6	1.22	0.00139	0.1936	P	BnaA01g00660D, BnaA01g13280D, BnaA05g18100D, BnaA08g04320D, BnaC01g15060D, BnaC03g39060D
GO:0048585	negative regulation of response to stimulus	145	9	2.64	0.00142	0.1936	P	BnaA01g34790D, BnaA03g08050D, BnaA03g17820D, BnaA05g18100D, BnaA06g22060D, BnaA10g11080D, BnaC02g26030D, BnaC08g49040D, BnaCnng64790D
GO:0044262	cellular carbohydrate metabolic process	711	25	12.95	0.00155	0.2057	P	BnaA02g34580D, BnaA03g26900D, BnaA06g18630D, BnaA07g12020D, BnaA07g30830D, BnaA07g32860D, BnaA08g07640D, BnaA08g25690D, BnaA09g09720D, BnaA09g20050D, BnaA09g23510D, BnaC01g04370D, BnaC01g15870D, BnaC01g17710D, BnaC02g28120D, BnaC02g29300D, BnaC03g00140D, BnaC03g51850D, BnaC04g08400D, BnaC04g21240D, BnaC04g25260D, BnaC05g01400D, BnaC06g07780D, BnaC07g39910D, BnaC07g42530D
GO:0009725	response to hormone	1640	47	29.88	0.00165	0.2134	P	BnaA01g13280D, BnaA01g13580D, BnaA01g34790D, BnaA02g00560D, BnaA02g35780D, BnaA03g08050D, BnaA03g13450D, BnaA03g17820D, BnaA03g18070D, BnaA05g14890D, BnaA06g06240D, BnaA06g08160D, BnaA06g11350D, BnaA06g22370D, BnaA06g37230D, BnaA07g21620D, BnaA07g23070D, BnaA07g30180D, BnaA07g31770D, BnaA09g01600D, BnaA09g12880D, BnaA09g19570D, BnaA09g32030D, BnaA09g36820D, BnaA10g08870D, BnaA10g11080D, BnaA10g17…
GO:0016787	hydrolase activity	7486	161	127.65	0.001	0.225	F	BnaA01g00390D, BnaA01g00660D, BnaA01g01330D, BnaA01g29500D, BnaA01g31390D, BnaA01g35370D, BnaA02g21590D, BnaA02g25490D, BnaA02g30740D, BnaA02g33270D, BnaA02g34580D, BnaA03g00600D, BnaA03g02510D, BnaA03g27450D, BnaA03g28510D, BnaA03g29620D, BnaA03g44910D, BnaA04g00400D, BnaA04g06480D, BnaA04g17070D, BnaA05g05990D, BnaA05g14080D, BnaA05g14890D, BnaA05g15660D, BnaA05g20720D, BnaA05g25230D, BnaA05g29…
GO:0000103	sulfate assimilation	29	4	0.53	0.00181	0.2282	P	BnaA05g37220D, BnaA06g25000D, BnaA06g36560D, BnaC09g22760D
GO:0016597	amino acid binding	121	8	2.06	0.00115	0.2342	F	BnaA02g35780D, BnaA06g08160D, BnaA06g11350D, BnaA08g22970D, BnaA08g24740D, BnaAnng01030D, BnaC06g29950D, BnaC08g48300D
GO:0016762	xyloglucan:xyloglucosyl transferase activity	95	7	1.62	0.00123	0.2342	F	BnaA06g18630D, BnaA08g07640D, BnaA08g25690D, BnaC01g17710D, BnaC04g08400D, BnaC07g39910D, BnaC07g42530D
GO:0071554	cell wall organization or biogenesis	1100	34	20.04	0.00219	0.2694	P	BnaA02g25490D, BnaA03g26900D, BnaA04g27750D, BnaA05g32060D, BnaA06g00690D, BnaA06g18630D, BnaA06g26430D, BnaA07g12020D, BnaA07g25720D, BnaA07g31240D, BnaA08g07640D, BnaA08g20330D, BnaA08g25690D, BnaA09g23510D, BnaA09g29940D, BnaA10g18710D, BnaAnng24580D, BnaC01g17710D, BnaC03g00140D, BnaC03g24360D, BnaC03g51850D, BnaC04g05770D, BnaC04g08400D, BnaC04g15200D, BnaC04g21240D, BnaC05g01400D, BnaC06g07…
GO:0044264	cellular polysaccharide metabolic process	461	18	8.4	0.00226	0.2698	P	BnaA03g26900D, BnaA06g18630D, BnaA07g12020D, BnaA08g07640D, BnaA08g25690D, BnaA09g20050D, BnaA09g23510D, BnaC01g17710D, BnaC02g28120D, BnaC03g00140D, BnaC03g51850D, BnaC04g08400D, BnaC04g21240D, BnaC04g25260D, BnaC05g01400D, BnaC06g07780D, BnaC07g39910D, BnaC07g42530D
GO:0042743	hydrogen peroxide metabolic process	250	12	4.56	0.0023	0.2698	P	BnaA01g15230D, BnaA02g11200D, BnaA03g06740D, BnaA03g47720D, BnaA06g16150D, BnaAnng16310D, BnaC01g04790D, BnaC01g37200D, BnaC07g40000D, BnaC08g46340D, BnaC09g07300D, BnaC09g50000D
GO:0071229	cellular response to acid chemical	285	13	5.19	0.0024	0.2751	P	BnaA01g34790D, BnaA03g08050D, BnaA03g17820D, BnaA05g14890D, BnaA09g12880D, BnaA09g19570D, BnaA09g32030D, BnaA09g36820D, BnaA09g53100D, BnaA10g11080D, BnaAnng21950D, BnaC02g01780D, BnaC02g26030D
GO:0042221	response to chemical	2918	74	53.17	0.00255	0.2858	P	BnaA01g00660D, BnaA01g13280D, BnaA01g13580D, BnaA01g34790D, BnaA02g00560D, BnaA02g01110D, BnaA02g16020D, BnaA02g18710D, BnaA02g35780D, BnaA03g08050D, BnaA03g13450D, BnaA03g17820D, BnaA03g18070D, BnaA03g24750D, BnaA03g27240D, BnaA05g14890D, BnaA05g18100D, BnaA05g22260D, BnaA06g06240D, BnaA06g08160D, BnaA06g11350D, BnaA06g11370D, BnaA06g15870D, BnaA06g22370D, BnaA06g23600D, BnaA06g25060D, BnaA06g37…
GO:0009267	cellular response to starvation	102	7	1.86	0.00268	0.2908	P	BnaA05g32880D, BnaA09g53100D, BnaA10g08870D, BnaAnng02760D, BnaC05g48190D, BnaC06g32200D, BnaCnng47410D
GO:0010200	response to chitin	130	8	2.37	0.00271	0.2908	P	BnaA01g34790D, BnaA03g24750D, BnaA06g15870D, BnaA06g23600D, BnaA06g25060D, BnaA10g12460D, BnaC02g26030D, BnaC09g27360D
GO:1990841	promoter-specific chromatin binding	4	2	0.07	0.0017	0.3005	F	BnaA01g34790D, BnaC02g26030D
GO:0015926	glucosidase activity	31	4	0.53	0.00183	0.3019	F	BnaA05g14890D, BnaA06g08310D, BnaA09g12880D, BnaC09g13230D
GO:0009651	response to salt stress	513	19	9.35	0.0031	0.3222	P	BnaA03g08050D, BnaA03g18070D, BnaA05g14890D, BnaA06g25060D, BnaA07g31770D, BnaA09g19570D, BnaA09g20510D, BnaA09g36820D, BnaA10g21300D, BnaAnng11360D, BnaAnng16310D, BnaC01g00890D, BnaC01g04370D, BnaC02g26030D, BnaC02g41060D, BnaC03g18600D, BnaC03g39060D, BnaC05g11330D, BnaC05g43850D
GO:0042546	cell wall biogenesis	329	14	5.99	0.00313	0.3222	P	BnaA03g26900D, BnaA06g18630D, BnaA07g12020D, BnaA07g25720D, BnaA08g07640D, BnaA08g25690D, BnaA09g23510D, BnaC01g17710D, BnaC03g00140D, BnaC04g08400D, BnaC06g07780D, BnaC06g23050D, BnaC07g39910D, BnaC07g42530D
GO:0071370	cellular response to gibberellin stimulus	34	4	0.62	0.00328	0.3309	P	BnaA01g34790D, BnaA03g17820D, BnaA09g12880D, BnaC02g26030D
GO:0042744	hydrogen peroxide catabolic process	229	11	4.17	0.00342	0.3382	P	BnaA01g15230D, BnaA02g11200D, BnaA03g06740D, BnaA03g47720D, BnaA06g16150D, BnaAnng16310D, BnaC01g04790D, BnaC07g40000D, BnaC08g46340D, BnaC09g07300D, BnaC09g50000D
GO:0006633	fatty acid biosynthetic process	369	15	6.72	0.00349	0.3385	P	BnaA02g16020D, BnaA03g06000D, BnaA03g28010D, BnaA04g06290D, BnaA05g33480D, BnaA07g14020D, BnaA09g51530D, BnaA10g25110D, BnaC01g04370D, BnaC02g01120D, BnaC02g02670D, BnaC03g18600D, BnaC03g29800D, BnaC08g01770D, BnaC09g10800D
GO:0051260	protein homooligomerization	35	4	0.64	0.00365	0.3474	P	BnaA03g11290D, BnaA09g53100D, BnaC07g30650D, BnaC09g23000D
GO:0004575	sucrose alpha-glucosidase activity	16	3	0.27	0.00234	0.362	F	BnaA06g08310D, BnaA09g12880D, BnaC09g13230D
GO:0031667	response to nutrient levels	138	8	2.51	0.00391	0.3652	P	BnaA05g32880D, BnaA09g19570D, BnaA09g53100D, BnaA10g08870D, BnaAnng02760D, BnaC05g48190D, BnaC06g32200D, BnaCnng47410D
GO:0042594	response to starvation	110	7	2	0.00409	0.3751	P	BnaA05g32880D, BnaA09g53100D, BnaA10g08870D, BnaAnng02760D, BnaC05g48190D, BnaC06g32200D, BnaCnng47410D
GO:0008974	phosphoribulokinase activity	5	2	0.09	0.00281	0.3864	F	BnaA09g54020D, BnaC05g24200D
GO:0090599	alpha-glucosidase activity	17	3	0.29	0.00281	0.3864	F	BnaA06g08310D, BnaA09g12880D, BnaC09g13230D
GO:0009739	response to gibberellin	112	7	2.04	0.00451	0.3985	P	BnaA01g34790D, BnaA03g13450D, BnaA03g17820D, BnaA07g31770D, BnaA09g12880D, BnaC02g26030D, BnaC03g16290D
GO:0009937	regulation of gibberellic acid mediated signaling pathway	19	3	0.35	0.00469	0.3985	P	BnaA01g34790D, BnaA03g17820D, BnaC02g26030D
GO:0009969	xyloglucan biosynthetic process	6	2	0.11	0.00474	0.3985	P	BnaC03g51850D, BnaC04g21240D
GO:0032877	positive regulation of DNA endoreduplication	6	2	0.11	0.00474	0.3985	P	BnaA01g31620D, BnaA09g01190D
GO:2000105	positive regulation of DNA-dependent DNA replication	6	2	0.11	0.00474	0.3985	P	BnaA01g31620D, BnaA09g01190D
GO:0031669	cellular response to nutrient levels	115	7	2.1	0.00521	0.4308	P	BnaA05g32880D, BnaA09g53100D, BnaA10g08870D, BnaAnng02760D, BnaC05g48190D, BnaC06g32200D, BnaCnng47410D
GO:0004564	beta-fructofuranosidase activity	18	3	0.31	0.00333	0.4338	F	BnaA06g08310D, BnaA09g12880D, BnaC09g13230D
GO:0044255	cellular lipid metabolic process	1081	32	19.7	0.00546	0.4442	P	BnaA01g19390D, BnaA02g16020D, BnaA03g06000D, BnaA03g28010D, BnaA04g06290D, BnaA05g14890D, BnaA05g19720D, BnaA05g22260D, BnaA05g33480D, BnaA07g14020D, BnaA07g34320D, BnaA08g17160D, BnaA09g01090D, BnaA09g25360D, BnaA09g51530D, BnaA10g08220D, BnaA10g25110D, BnaAnng02760D, BnaC01g04370D, BnaC02g01120D, BnaC02g02090D, BnaC02g02670D, BnaC02g26030D, BnaC03g01380D, BnaC03g01890D, BnaC03g18600D, BnaC03g29…
GO:0030091	protein repair	21	3	0.38	0.00627	0.502	P	BnaA03g33660D, BnaAnng09030D, BnaC03g38830D
GO:0002020	protease binding	6	2	0.1	0.00416	0.5148	F	BnaA07g23190D, BnaA09g30590D
GO:0070592	cell wall polysaccharide biosynthetic process	65	5	1.18	0.00665	0.5241	P	BnaA03g26900D, BnaA07g12020D, BnaA09g23510D, BnaC03g00140D, BnaC06g07780D
GO:0044038	cell wall macromolecule biosynthetic process	67	5	1.22	0.00755	0.577	P	BnaA03g26900D, BnaA07g12020D, BnaA09g23510D, BnaC03g00140D, BnaC06g07780D
GO:0070589	cellular component macromolecule biosynthetic process	67	5	1.22	0.00755	0.577	P	BnaA03g26900D, BnaA07g12020D, BnaA09g23510D, BnaC03g00140D, BnaC06g07780D
GO:0016757	transferase activity, transferring glycosyl groups	1287	35	21.95	0.00516	0.6081	F	BnaA01g00700D, BnaA01g34010D, BnaA03g26900D, BnaA03g45390D, BnaA06g11370D, BnaA06g18630D, BnaA06g33710D, BnaA07g04240D, BnaA07g30830D, BnaA08g07640D, BnaA08g25690D, BnaA09g20050D, BnaA10g18710D, BnaA10g26350D, BnaC01g17710D, BnaC02g29300D, BnaC03g51850D, BnaC04g08400D, BnaC04g13660D, BnaC04g21240D, BnaC04g56330D, BnaC05g01400D, BnaC06g22770D, BnaC06g23050D, BnaC06g37140D, BnaC07g03240D, BnaC07g12…
GO:0050832	defense response to fungus	258	11	4.7	0.00818	0.6158	P	BnaA03g18480D, BnaA03g40380D, BnaA05g14890D, BnaA07g28030D, BnaA08g04320D, BnaA09g19570D, BnaC02g26030D, BnaC02g47680D, BnaC03g18600D, BnaC03g33880D, BnaCnng24520D
GO:0006631	fatty acid metabolic process	446	16	8.13	0.00843	0.6186	P	BnaA02g16020D, BnaA03g06000D, BnaA03g28010D, BnaA04g06290D, BnaA05g33480D, BnaA07g14020D, BnaA09g51530D, BnaA10g25110D, BnaC01g04370D, BnaC02g01120D, BnaC02g02670D, BnaC03g18600D, BnaC03g29800D, BnaC06g06390D, BnaC08g01770D, BnaC09g10800D
GO:0005984	disaccharide metabolic process	126	7	2.3	0.00847	0.6186	P	BnaA02g34580D, BnaA07g30830D, BnaA09g09720D, BnaC01g04370D, BnaC01g15870D, BnaC02g29300D, BnaC04g25260D
GO:0009753	response to jasmonic acid	191	9	3.48	0.0087	0.6186	P	BnaA01g13280D, BnaA03g17820D, BnaA07g31770D, BnaA09g19570D, BnaA09g32030D, BnaAnng11360D, BnaC01g15060D, BnaC02g26030D, BnaC09g47250D
GO:0044723	single-organism carbohydrate metabolic process	1118	32	20.37	0.00872	0.6186	P	BnaA01g15640D, BnaA02g18710D, BnaA02g34580D, BnaA03g26900D, BnaA06g37230D, BnaA07g12020D, BnaA07g30830D, BnaA07g32860D, BnaA08g30000D, BnaA09g09720D, BnaA09g20050D, BnaA09g23510D, BnaA10g18710D, BnaA10g26350D, BnaAnng05000D, BnaAnng17200D, BnaC01g04370D, BnaC01g15870D, BnaC02g29300D, BnaC03g00140D, BnaC03g51850D, BnaC04g13660D, BnaC04g21240D, BnaC04g23180D, BnaC04g25260D, BnaC05g01400D, BnaC06g07…
GO:0006721	terpenoid metabolic process	127	7	2.31	0.00883	0.6186	P	BnaA05g14890D, BnaA05g19720D, BnaA08g17160D, BnaA09g01090D, BnaC02g02090D, BnaC02g26030D, BnaC03g01380D
GO:0004121	cystathionine beta-lyase activity	7	2	0.12	0.00576	0.648	F	BnaA01g13280D, BnaC01g15060D
GO:1901698	response to nitrogen compound	264	11	4.81	0.00962	0.6647	P	BnaA01g34790D, BnaA02g18710D, BnaA03g24750D, BnaA06g15870D, BnaA06g23600D, BnaA06g25060D, BnaA09g19570D, BnaA10g12460D, BnaAnng11360D, BnaC02g26030D, BnaC09g27360D
GO:0071944	cell periphery	2939	68	50.35	0.00703	0.696	C	BnaA01g07550D, BnaA01g17400D, BnaA01g35710D, BnaA02g01110D, BnaA02g04050D, BnaA02g25490D, BnaA02g29530D, BnaA03g02570D, BnaA03g18300D, BnaA03g23010D, BnaA03g36890D, BnaA06g00690D, BnaA06g15870D, BnaA06g18630D, BnaA06g23810D, BnaA06g26320D, BnaA06g26430D, BnaA07g12770D, BnaA07g22960D, BnaA07g23190D, BnaA07g26730D, BnaA08g04320D, BnaA08g07640D, BnaA08g25690D, BnaA09g19570D, BnaA09g20050D, BnaA09g30…
GO:0010168	ER body	8	2	0.14	0.00766	0.696	C	BnaA05g14890D, BnaC04g16360D
GO:0044434	chloroplast part	1241	33	21.26	0.00906	0.696	C	BnaA01g00660D, BnaA01g20040D, BnaA03g06000D, BnaA04g06290D, BnaA05g12190D, BnaA06g11350D, BnaA06g36560D, BnaA06g37230D, BnaA07g24530D, BnaA08g30000D, BnaA09g20510D, BnaA09g25360D, BnaA09g32610D, BnaA10g06770D, BnaA10g17770D, BnaA10g20540D, BnaAnng09030D, BnaAnng18980D, BnaC02g03140D, BnaC03g01900D, BnaC03g18600D, BnaC03g59270D, BnaC03g59660D, BnaC03g69210D, BnaC04g25260D, BnaC04g34240D, BnaC05g12…
GO:0009579	thylakoid	696	21	11.92	0.00953	0.696	C	BnaA01g20040D, BnaA06g01680D, BnaA06g11350D, BnaA06g23190D, BnaA06g37230D, BnaA07g24530D, BnaA09g20510D, BnaA09g32610D, BnaA10g06770D, BnaA10g20540D, BnaAnng09030D, BnaC02g03140D, BnaC03g59270D, BnaC04g25260D, BnaC04g39850D, BnaC05g12200D, BnaC05g24200D, BnaC06g20160D, BnaC08g37380D, BnaC09g29820D, BnaCnng04230D
GO:0005794	Golgi apparatus	968	27	16.58	0.00977	0.696	C	BnaA01g10420D, BnaA03g02570D, BnaA03g23010D, BnaA03g26900D, BnaA05g19810D, BnaA06g26410D, BnaA07g23190D, BnaA08g30690D, BnaA09g30590D, BnaA10g08870D, BnaA10g18710D, BnaA10g21300D, BnaAnng20600D, BnaC01g17710D, BnaC03g00140D, BnaC03g09860D, BnaC03g51850D, BnaC04g21240D, BnaC06g16860D, BnaC06g22770D, BnaC06g32200D, BnaC06g36980D, BnaC07g05630D, BnaC07g12790D, BnaC08g42860D, BnaC08g49040D, BnaC09g50…
GO:0030170	pyridoxal phosphate binding	309	12	5.27	0.00733	0.7888	F	BnaA01g13280D, BnaA03g46060D, BnaA03g47880D, BnaA03g51850D, BnaA05g12790D, BnaA07g35690D, BnaA07g38380D, BnaA09g17270D, BnaA09g53100D, BnaC01g15060D, BnaC04g56620D, BnaC07g40130D
GO:0016671	oxidoreductase activity, acting on a sulfur group of donors, disulfide as acceptor	72	5	1.23	0.00779	0.8033	F	BnaA03g25580D, BnaA05g06180D, BnaA08g04320D, BnaC07g06580D, BnaC09g22760D

## Sheet: mclust7
GO.ID	Term	Annotated	Count	Expected	p-value	q-value	Aspect	Genes
GO:1901700	response to oxygen-containing compound	1415	149	61.91	2.6e-23	1.311e-19	P	BnaA01g06660D, BnaA01g15550D, BnaA01g18270D, BnaA01g19870D, BnaA01g27170D, BnaA01g30490D, BnaA01g31650D, BnaA01g34910D, BnaA02g06910D, BnaA02g10650D, BnaA02g21330D, BnaA02g32330D, BnaA02g35250D, BnaA03g18750D, BnaA03g20620D, BnaA03g20650D, BnaA03g25740D, BnaA03g25860D, BnaA03g31960D, BnaA03g34290D, BnaA03g40370D, BnaA03g43530D, BnaA03g54130D, BnaA03g56550D, BnaA03g56600D, BnaA04g05470D, BnaA04g14…
GO:0042221	response to chemical	2918	235	127.68	2.9e-20	7.314e-17	P	BnaA01g06660D, BnaA01g09720D, BnaA01g14870D, BnaA01g15550D, BnaA01g18270D, BnaA01g19870D, BnaA01g24190D, BnaA01g24940D, BnaA01g27170D, BnaA01g30490D, BnaA01g31650D, BnaA01g34910D, BnaA02g00030D, BnaA02g06910D, BnaA02g10650D, BnaA02g21330D, BnaA02g22480D, BnaA02g32330D, BnaA02g35250D, BnaA03g05200D, BnaA03g10430D, BnaA03g18750D, BnaA03g19970D, BnaA03g20620D, BnaA03g20650D, BnaA03g25740D, BnaA03g25…
GO:0009628	response to abiotic stimulus	1831	162	80.11	1e-17	1.681e-14	P	BnaA01g02620D, BnaA01g13710D, BnaA01g15550D, BnaA01g18270D, BnaA01g30490D, BnaA01g31650D, BnaA01g34910D, BnaA01g36920D, BnaA02g00030D, BnaA02g00310D, BnaA02g06910D, BnaA02g21330D, BnaA02g33450D, BnaA02g35250D, BnaA03g05200D, BnaA03g18750D, BnaA03g19970D, BnaA03g20620D, BnaA03g28780D, BnaA03g34290D, BnaA03g40370D, BnaA03g54130D, BnaA03g54770D, BnaA03g56600D, BnaA04g06510D, BnaA04g09690D, BnaA04g20…
GO:0001101	response to acid chemical	1039	107	45.46	2.5e-16	3.153e-13	P	BnaA01g15550D, BnaA01g18270D, BnaA01g27170D, BnaA01g31650D, BnaA02g06910D, BnaA02g10650D, BnaA03g18750D, BnaA03g20620D, BnaA03g31960D, BnaA03g34290D, BnaA03g40370D, BnaA03g43530D, BnaA03g54130D, BnaA03g56550D, BnaA03g56600D, BnaA04g05470D, BnaA04g20950D, BnaA04g21530D, BnaA04g22820D, BnaA04g23590D, BnaA05g01450D, BnaA05g01520D, BnaA05g05760D, BnaA05g12950D, BnaA05g18830D, BnaA05g22710D, BnaA05g26…
GO:0010243	response to organonitrogen compound	158	35	6.91	1.5e-15	1.513e-12	P	BnaA01g06660D, BnaA01g19870D, BnaA01g34910D, BnaA03g54130D, BnaA04g14500D, BnaA04g20950D, BnaA05g12410D, BnaA05g19600D, BnaA05g23160D, BnaA05g24230D, BnaA05g28580D, BnaA05g34540D, BnaA06g13210D, BnaA06g30060D, BnaA06g31640D, BnaA07g19610D, BnaA07g33310D, BnaA07g37720D, BnaC01g01660D, BnaC01g04390D, BnaC01g06900D, BnaC01g18130D, BnaC01g21110D, BnaC02g45160D, BnaC03g39000D, BnaC03g55440D, BnaC05g07…
GO:0006355	regulation of transcription, DNA-templated	4359	297	190.73	2.9e-15	2.438e-12	P	BnaA01g13720D, BnaA01g14520D, BnaA01g15350D, BnaA01g17860D, BnaA01g19870D, BnaA01g19880D, BnaA01g24190D, BnaA01g27940D, BnaA01g31420D, BnaA01g31650D, BnaA01g31660D, BnaA01g32710D, BnaA01g34910D, BnaA02g00310D, BnaA02g00920D, BnaA02g01460D, BnaA02g10650D, BnaA02g17180D, BnaA02g22550D, BnaA02g25910D, BnaA02g27680D, BnaA02g30980D, BnaA02g32330D, BnaA02g33910D, BnaA03g01250D, BnaA03g01420D, BnaA03g02…
GO:1903506	regulation of nucleic acid-templated transcription	4386	297	191.91	6.4e-15	4.035e-12	P	BnaA01g13720D, BnaA01g14520D, BnaA01g15350D, BnaA01g17860D, BnaA01g19870D, BnaA01g19880D, BnaA01g24190D, BnaA01g27940D, BnaA01g31420D, BnaA01g31650D, BnaA01g31660D, BnaA01g32710D, BnaA01g34910D, BnaA02g00310D, BnaA02g00920D, BnaA02g01460D, BnaA02g10650D, BnaA02g17180D, BnaA02g22550D, BnaA02g25910D, BnaA02g27680D, BnaA02g30980D, BnaA02g32330D, BnaA02g33910D, BnaA03g01250D, BnaA03g01420D, BnaA03g02…
GO:2001141	regulation of RNA biosynthetic process	4386	297	191.91	6.4e-15	4.035e-12	P	BnaA01g13720D, BnaA01g14520D, BnaA01g15350D, BnaA01g17860D, BnaA01g19870D, BnaA01g19880D, BnaA01g24190D, BnaA01g27940D, BnaA01g31420D, BnaA01g31650D, BnaA01g31660D, BnaA01g32710D, BnaA01g34910D, BnaA02g00310D, BnaA02g00920D, BnaA02g01460D, BnaA02g10650D, BnaA02g17180D, BnaA02g22550D, BnaA02g25910D, BnaA02g27680D, BnaA02g30980D, BnaA02g32330D, BnaA02g33910D, BnaA03g01250D, BnaA03g01420D, BnaA03g02…
GO:0051252	regulation of RNA metabolic process	4423	297	193.53	1.8e-14	1.009e-11	P	BnaA01g13720D, BnaA01g14520D, BnaA01g15350D, BnaA01g17860D, BnaA01g19870D, BnaA01g19880D, BnaA01g24190D, BnaA01g27940D, BnaA01g31420D, BnaA01g31650D, BnaA01g31660D, BnaA01g32710D, BnaA01g34910D, BnaA02g00310D, BnaA02g00920D, BnaA02g01460D, BnaA02g10650D, BnaA02g17180D, BnaA02g22550D, BnaA02g25910D, BnaA02g27680D, BnaA02g30980D, BnaA02g32330D, BnaA02g33910D, BnaA03g01250D, BnaA03g01420D, BnaA03g02…
GO:0031326	regulation of cellular biosynthetic process	4631	306	202.63	5.2e-14	2.43e-11	P	BnaA01g13720D, BnaA01g14520D, BnaA01g15350D, BnaA01g17860D, BnaA01g19870D, BnaA01g19880D, BnaA01g24190D, BnaA01g27940D, BnaA01g31420D, BnaA01g31650D, BnaA01g31660D, BnaA01g32710D, BnaA01g34910D, BnaA02g00310D, BnaA02g00920D, BnaA02g01460D, BnaA02g10650D, BnaA02g17180D, BnaA02g22550D, BnaA02g25910D, BnaA02g27680D, BnaA02g30980D, BnaA02g32330D, BnaA02g33910D, BnaA03g01250D, BnaA03g01420D, BnaA03g02…
GO:0009889	regulation of biosynthetic process	4651	307	203.5	5.3e-14	2.43e-11	P	BnaA01g13720D, BnaA01g14520D, BnaA01g15350D, BnaA01g17860D, BnaA01g19870D, BnaA01g19880D, BnaA01g24190D, BnaA01g27940D, BnaA01g31420D, BnaA01g31650D, BnaA01g31660D, BnaA01g32710D, BnaA01g34910D, BnaA02g00310D, BnaA02g00920D, BnaA02g01460D, BnaA02g10650D, BnaA02g17180D, BnaA02g22550D, BnaA02g25910D, BnaA02g27680D, BnaA02g30980D, BnaA02g32330D, BnaA02g33910D, BnaA03g01250D, BnaA03g01420D, BnaA03g02…
GO:0010033	response to organic substance	1974	159	86.37	7.2e-14	3.026e-11	P	BnaA01g06660D, BnaA01g18270D, BnaA01g19870D, BnaA01g24190D, BnaA01g27170D, BnaA01g34910D, BnaA02g10650D, BnaA02g32330D, BnaA02g35250D, BnaA03g10430D, BnaA03g18750D, BnaA03g19970D, BnaA03g20650D, BnaA03g25860D, BnaA03g28780D, BnaA03g31960D, BnaA03g34290D, BnaA03g36940D, BnaA03g43530D, BnaA03g54130D, BnaA03g56550D, BnaA03g56600D, BnaA04g05470D, BnaA04g14500D, BnaA04g20950D, BnaA04g22820D, BnaA05g01…
GO:2000112	regulation of cellular macromolecule biosynthetic process	4533	300	198.34	8.1e-14	3.062e-11	P	BnaA01g13720D, BnaA01g14520D, BnaA01g15350D, BnaA01g17860D, BnaA01g19870D, BnaA01g19880D, BnaA01g24190D, BnaA01g27940D, BnaA01g31420D, BnaA01g31650D, BnaA01g31660D, BnaA01g32710D, BnaA01g34910D, BnaA02g00310D, BnaA02g00920D, BnaA02g01460D, BnaA02g10650D, BnaA02g17180D, BnaA02g22550D, BnaA02g25910D, BnaA02g27680D, BnaA02g30980D, BnaA02g32330D, BnaA02g33910D, BnaA03g01250D, BnaA03g01420D, BnaA03g02…
GO:0019219	regulation of nucleobase-containing compound metabolic process	4497	298	196.76	8.5e-14	3.062e-11	P	BnaA01g13720D, BnaA01g14520D, BnaA01g15350D, BnaA01g17860D, BnaA01g19870D, BnaA01g19880D, BnaA01g24190D, BnaA01g27940D, BnaA01g31420D, BnaA01g31650D, BnaA01g31660D, BnaA01g32710D, BnaA01g34910D, BnaA02g00310D, BnaA02g00920D, BnaA02g01460D, BnaA02g10650D, BnaA02g17180D, BnaA02g22550D, BnaA02g25910D, BnaA02g27680D, BnaA02g30980D, BnaA02g32330D, BnaA02g33910D, BnaA03g01250D, BnaA03g01420D, BnaA03g02…
GO:0010556	regulation of macromolecule biosynthetic process	4565	300	199.74	1.9e-13	6.389e-11	P	BnaA01g13720D, BnaA01g14520D, BnaA01g15350D, BnaA01g17860D, BnaA01g19870D, BnaA01g19880D, BnaA01g24190D, BnaA01g27940D, BnaA01g31420D, BnaA01g31650D, BnaA01g31660D, BnaA01g32710D, BnaA01g34910D, BnaA02g00310D, BnaA02g00920D, BnaA02g01460D, BnaA02g10650D, BnaA02g17180D, BnaA02g22550D, BnaA02g25910D, BnaA02g27680D, BnaA02g30980D, BnaA02g32330D, BnaA02g33910D, BnaA03g01250D, BnaA03g01420D, BnaA03g02…
GO:0009719	response to endogenous stimulus	1753	144	76.7	2.7e-13	8.512e-11	P	BnaA01g06660D, BnaA01g18270D, BnaA01g19870D, BnaA01g24190D, BnaA01g27170D, BnaA01g34910D, BnaA02g10650D, BnaA02g35250D, BnaA03g10430D, BnaA03g18750D, BnaA03g19970D, BnaA03g20650D, BnaA03g25860D, BnaA03g28780D, BnaA03g31960D, BnaA03g34290D, BnaA03g36940D, BnaA03g43530D, BnaA03g54130D, BnaA03g56600D, BnaA04g05470D, BnaA04g14500D, BnaA04g20950D, BnaA04g22820D, BnaA05g01170D, BnaA05g01450D, BnaA05g01…
GO:0010468	regulation of gene expression	4702	305	205.73	5.6e-13	1.662e-10	P	BnaA01g13720D, BnaA01g14520D, BnaA01g15350D, BnaA01g17860D, BnaA01g19870D, BnaA01g19880D, BnaA01g24190D, BnaA01g27940D, BnaA01g31020D, BnaA01g31420D, BnaA01g31650D, BnaA01g31660D, BnaA01g32710D, BnaA01g34910D, BnaA02g00310D, BnaA02g00920D, BnaA02g01460D, BnaA02g10650D, BnaA02g17180D, BnaA02g22550D, BnaA02g25910D, BnaA02g27680D, BnaA02g30980D, BnaA02g32330D, BnaA02g33910D, BnaA03g01250D, BnaA03g01…
GO:0006351	transcription, DNA-templated	4763	308	208.4	6.1e-13	1.709e-10	P	BnaA01g02620D, BnaA01g13720D, BnaA01g14520D, BnaA01g15350D, BnaA01g17860D, BnaA01g19870D, BnaA01g19880D, BnaA01g24190D, BnaA01g27940D, BnaA01g31420D, BnaA01g31650D, BnaA01g31660D, BnaA01g32710D, BnaA01g34910D, BnaA02g00310D, BnaA02g00920D, BnaA02g01460D, BnaA02g10650D, BnaA02g17180D, BnaA02g22550D, BnaA02g25910D, BnaA02g27680D, BnaA02g30980D, BnaA02g32330D, BnaA02g33910D, BnaA03g01250D, BnaA03g01…
GO:0003700	transcription factor activity, sequence-specific DNA binding	1800	142	74.6	2.1e-13	2.723e-10	F	BnaA01g02620D, BnaA01g13720D, BnaA01g14520D, BnaA01g15350D, BnaA01g27940D, BnaA01g31420D, BnaA01g31650D, BnaA01g34910D, BnaA02g00310D, BnaA02g00920D, BnaA02g10650D, BnaA02g17180D, BnaA02g25910D, BnaA02g27680D, BnaA02g32330D, BnaA03g02990D, BnaA03g05260D, BnaA03g13820D, BnaA03g18190D, BnaA03g24840D, BnaA03g33790D, BnaA03g34290D, BnaA03g40370D, BnaA03g42350D, BnaA03g46550D, BnaA03g51590D, BnaA03g56…
GO:0001071	nucleic acid binding transcription factor activity	1801	142	74.64	2.2e-13	2.723e-10	F	BnaA01g02620D, BnaA01g13720D, BnaA01g14520D, BnaA01g15350D, BnaA01g27940D, BnaA01g31420D, BnaA01g31650D, BnaA01g34910D, BnaA02g00310D, BnaA02g00920D, BnaA02g10650D, BnaA02g17180D, BnaA02g25910D, BnaA02g27680D, BnaA02g32330D, BnaA03g02990D, BnaA03g05260D, BnaA03g13820D, BnaA03g18190D, BnaA03g24840D, BnaA03g33790D, BnaA03g34290D, BnaA03g40370D, BnaA03g42350D, BnaA03g46550D, BnaA03g51590D, BnaA03g56…
GO:0051171	regulation of nitrogen compound metabolic process	4659	301	203.85	1.3e-12	3.451e-10	P	BnaA01g13720D, BnaA01g14520D, BnaA01g15350D, BnaA01g17860D, BnaA01g19870D, BnaA01g19880D, BnaA01g24190D, BnaA01g27940D, BnaA01g31420D, BnaA01g31650D, BnaA01g31660D, BnaA01g32710D, BnaA01g34910D, BnaA02g00310D, BnaA02g00920D, BnaA02g01460D, BnaA02g10650D, BnaA02g17180D, BnaA02g22550D, BnaA02g25910D, BnaA02g27680D, BnaA02g30980D, BnaA02g32330D, BnaA02g33910D, BnaA03g01250D, BnaA03g01420D, BnaA03g02…
GO:0097659	nucleic acid-templated transcription	4810	308	210.46	2e-12	5.044e-10	P	BnaA01g02620D, BnaA01g13720D, BnaA01g14520D, BnaA01g15350D, BnaA01g17860D, BnaA01g19870D, BnaA01g19880D, BnaA01g24190D, BnaA01g27940D, BnaA01g31420D, BnaA01g31650D, BnaA01g31660D, BnaA01g32710D, BnaA01g34910D, BnaA02g00310D, BnaA02g00920D, BnaA02g01460D, BnaA02g10650D, BnaA02g17180D, BnaA02g22550D, BnaA02g25910D, BnaA02g27680D, BnaA02g30980D, BnaA02g32330D, BnaA02g33910D, BnaA03g01250D, BnaA03g01…
GO:0010200	response to chitin	130	28	5.69	2.1e-12	5.044e-10	P	BnaA01g06660D, BnaA01g19870D, BnaA01g34910D, BnaA03g54130D, BnaA04g14500D, BnaA04g20950D, BnaA05g19600D, BnaA05g23160D, BnaA05g24230D, BnaA05g28580D, BnaA05g34540D, BnaA06g13210D, BnaA06g30060D, BnaA06g31640D, BnaC01g01660D, BnaC01g04390D, BnaC01g06900D, BnaC01g18130D, BnaC01g21110D, BnaC03g39000D, BnaC03g55440D, BnaC07g31640D, BnaC08g05600D, BnaC09g13680D, BnaC09g52680D, BnaCnng02620D, BnaCnng37…
GO:0032774	RNA biosynthetic process	4819	308	210.85	2.5e-12	5.732e-10	P	BnaA01g02620D, BnaA01g13720D, BnaA01g14520D, BnaA01g15350D, BnaA01g17860D, BnaA01g19870D, BnaA01g19880D, BnaA01g24190D, BnaA01g27940D, BnaA01g31420D, BnaA01g31650D, BnaA01g31660D, BnaA01g32710D, BnaA01g34910D, BnaA02g00310D, BnaA02g00920D, BnaA02g01460D, BnaA02g10650D, BnaA02g17180D, BnaA02g22550D, BnaA02g25910D, BnaA02g27680D, BnaA02g30980D, BnaA02g32330D, BnaA02g33910D, BnaA03g01250D, BnaA03g01…
GO:0031323	regulation of cellular metabolic process	5141	323	224.94	5.1e-12	1.118e-09	P	BnaA01g13720D, BnaA01g14520D, BnaA01g15350D, BnaA01g17860D, BnaA01g19870D, BnaA01g19880D, BnaA01g24190D, BnaA01g27940D, BnaA01g31420D, BnaA01g31650D, BnaA01g31660D, BnaA01g32710D, BnaA01g34910D, BnaA02g00310D, BnaA02g00920D, BnaA02g01460D, BnaA02g10650D, BnaA02g17180D, BnaA02g22550D, BnaA02g24960D, BnaA02g25910D, BnaA02g27680D, BnaA02g30980D, BnaA02g32330D, BnaA02g33910D, BnaA03g01250D, BnaA03g01…
GO:1901698	response to nitrogen compound	264	40	11.55	8e-12	1.681e-09	P	BnaA01g06660D, BnaA01g19870D, BnaA01g34910D, BnaA03g18750D, BnaA03g54130D, BnaA04g14500D, BnaA04g20950D, BnaA04g22820D, BnaA05g12410D, BnaA05g19600D, BnaA05g23160D, BnaA05g24230D, BnaA05g28580D, BnaA05g34540D, BnaA06g13210D, BnaA06g30060D, BnaA06g31640D, BnaA07g19610D, BnaA07g33310D, BnaA07g37720D, BnaA09g13300D, BnaA09g44060D, BnaC01g01660D, BnaC01g04390D, BnaC01g06900D, BnaC01g18130D, BnaC01g21…
GO:0080090	regulation of primary metabolic process	5062	314	221.48	4.9e-11	9.886e-09	P	BnaA01g13720D, BnaA01g14520D, BnaA01g15350D, BnaA01g17860D, BnaA01g19870D, BnaA01g19880D, BnaA01g24190D, BnaA01g27940D, BnaA01g31420D, BnaA01g31650D, BnaA01g31660D, BnaA01g32710D, BnaA01g34910D, BnaA02g00310D, BnaA02g00920D, BnaA02g01460D, BnaA02g10650D, BnaA02g17180D, BnaA02g22550D, BnaA02g24960D, BnaA02g25910D, BnaA02g27680D, BnaA02g30980D, BnaA02g32330D, BnaA02g33910D, BnaA03g01250D, BnaA03g01…
GO:0018130	heterocycle biosynthetic process	5787	350	253.21	6.2e-11	1.203e-08	P	BnaA01g02620D, BnaA01g10530D, BnaA01g13720D, BnaA01g14520D, BnaA01g15350D, BnaA01g17860D, BnaA01g19870D, BnaA01g19880D, BnaA01g24190D, BnaA01g27940D, BnaA01g31420D, BnaA01g31650D, BnaA01g31660D, BnaA01g31960D, BnaA01g32710D, BnaA01g34910D, BnaA01g36920D, BnaA02g00310D, BnaA02g00860D, BnaA02g00920D, BnaA02g01460D, BnaA02g06220D, BnaA02g09460D, BnaA02g10650D, BnaA02g11840D, BnaA02g12790D, BnaA02g17…
GO:0060255	regulation of macromolecule metabolic process	5153	316	225.47	1.5e-10	2.802e-08	P	BnaA01g13720D, BnaA01g14520D, BnaA01g15350D, BnaA01g17860D, BnaA01g19870D, BnaA01g19880D, BnaA01g24190D, BnaA01g27940D, BnaA01g31020D, BnaA01g31420D, BnaA01g31650D, BnaA01g31660D, BnaA01g32710D, BnaA01g34910D, BnaA02g00310D, BnaA02g00920D, BnaA02g01460D, BnaA02g10650D, BnaA02g17180D, BnaA02g22550D, BnaA02g24960D, BnaA02g25910D, BnaA02g27680D, BnaA02g30980D, BnaA02g32330D, BnaA02g33910D, BnaA03g01…
GO:1901362	organic cyclic compound biosynthetic process	5959	356	260.73	1.8e-10	3.243e-08	P	BnaA01g02620D, BnaA01g10530D, BnaA01g13720D, BnaA01g14520D, BnaA01g15350D, BnaA01g17860D, BnaA01g19870D, BnaA01g19880D, BnaA01g24190D, BnaA01g27940D, BnaA01g31420D, BnaA01g31650D, BnaA01g31660D, BnaA01g31960D, BnaA01g32710D, BnaA01g34910D, BnaA01g36920D, BnaA02g00310D, BnaA02g00750D, BnaA02g00860D, BnaA02g00920D, BnaA02g01460D, BnaA02g06220D, BnaA02g09460D, BnaA02g10650D, BnaA02g11840D, BnaA02g12…
GO:0034654	nucleobase-containing compound biosynthetic process	5322	324	232.86	1.9e-10	3.305e-08	P	BnaA01g02620D, BnaA01g10530D, BnaA01g13720D, BnaA01g14520D, BnaA01g15350D, BnaA01g17860D, BnaA01g19870D, BnaA01g19880D, BnaA01g24190D, BnaA01g27940D, BnaA01g31420D, BnaA01g31650D, BnaA01g31660D, BnaA01g32710D, BnaA01g34910D, BnaA01g36920D, BnaA02g00310D, BnaA02g00860D, BnaA02g00920D, BnaA02g01460D, BnaA02g10650D, BnaA02g12790D, BnaA02g17180D, BnaA02g22550D, BnaA02g25910D, BnaA02g27680D, BnaA02g30…
GO:0009415	response to water	356	45	15.58	2.1e-10	3.531e-08	P	BnaA01g15550D, BnaA01g18270D, BnaA01g31650D, BnaA02g06910D, BnaA03g20620D, BnaA03g40370D, BnaA04g20950D, BnaA04g21530D, BnaA04g23590D, BnaA05g05760D, BnaA05g18830D, BnaA05g26660D, BnaA05g27660D, BnaA05g34690D, BnaA06g12510D, BnaA06g34500D, BnaA07g12170D, BnaA07g12290D, BnaA07g32420D, BnaA07g33310D, BnaA08g00900D, BnaA08g04090D, BnaA08g27280D, BnaA09g04260D, BnaA09g42630D, BnaA09g43030D, BnaAnng29…
GO:0043207	response to external biotic stimulus	829	78	36.27	2.4e-10	3.783e-08	P	BnaA01g13710D, BnaA01g30490D, BnaA02g00030D, BnaA02g00310D, BnaA02g05290D, BnaA02g10650D, BnaA02g30100D, BnaA03g18340D, BnaA03g18750D, BnaA03g28780D, BnaA03g31960D, BnaA03g34290D, BnaA03g42110D, BnaA03g52140D, BnaA03g56550D, BnaA03g56600D, BnaA04g05470D, BnaA04g14500D, BnaA04g22820D, BnaA05g01450D, BnaA05g12390D, BnaA05g12410D, BnaA05g18830D, BnaA05g19600D, BnaA05g24230D, BnaA05g34000D, BnaA05g34…
GO:0051707	response to other organism	829	78	36.27	2.4e-10	3.783e-08	P	BnaA01g13710D, BnaA01g30490D, BnaA02g00030D, BnaA02g00310D, BnaA02g05290D, BnaA02g10650D, BnaA02g30100D, BnaA03g18340D, BnaA03g18750D, BnaA03g28780D, BnaA03g31960D, BnaA03g34290D, BnaA03g42110D, BnaA03g52140D, BnaA03g56550D, BnaA03g56600D, BnaA04g05470D, BnaA04g14500D, BnaA04g22820D, BnaA05g01450D, BnaA05g12390D, BnaA05g12410D, BnaA05g18830D, BnaA05g19600D, BnaA05g24230D, BnaA05g34000D, BnaA05g34…
GO:0033993	response to lipid	635	65	27.78	2.6e-10	3.974e-08	P	BnaA01g18270D, BnaA02g10650D, BnaA02g35250D, BnaA03g20650D, BnaA03g25860D, BnaA03g31960D, BnaA03g43530D, BnaA05g01520D, BnaA05g05760D, BnaA05g12950D, BnaA05g22710D, BnaA05g27660D, BnaA05g28770D, BnaA05g34690D, BnaA06g12510D, BnaA06g31220D, BnaA06g31640D, BnaA07g12290D, BnaA07g19610D, BnaA07g33310D, BnaA08g00900D, BnaA08g16920D, BnaA08g22580D, BnaA09g04260D, BnaA09g13300D, BnaA09g42630D, BnaA09g44…
GO:0019438	aromatic compound biosynthetic process	5793	346	253.47	3.7e-10	5.489e-08	P	BnaA01g02620D, BnaA01g10530D, BnaA01g13720D, BnaA01g14520D, BnaA01g15350D, BnaA01g17860D, BnaA01g19870D, BnaA01g19880D, BnaA01g24190D, BnaA01g27940D, BnaA01g31420D, BnaA01g31650D, BnaA01g31660D, BnaA01g31960D, BnaA01g32710D, BnaA01g34910D, BnaA01g36920D, BnaA02g00310D, BnaA02g00750D, BnaA02g00860D, BnaA02g00920D, BnaA02g01460D, BnaA02g06220D, BnaA02g09460D, BnaA02g10650D, BnaA02g12790D, BnaA02g17…
GO:0043565	sequence-specific DNA binding	1144	96	47.41	7.1e-11	5.858e-08	F	BnaA01g13720D, BnaA01g14520D, BnaA01g15350D, BnaA01g27940D, BnaA01g31420D, BnaA02g00310D, BnaA02g00920D, BnaA02g10650D, BnaA02g17180D, BnaA02g32330D, BnaA03g05260D, BnaA03g13820D, BnaA03g18190D, BnaA03g24840D, BnaA03g40370D, BnaA03g46550D, BnaA03g51590D, BnaA04g14500D, BnaA04g17690D, BnaA05g01520D, BnaA05g04390D, BnaA05g11870D, BnaA05g12160D, BnaA05g27480D, BnaA06g03040D, BnaA06g04480D, BnaA06g29…
GO:0071310	cellular response to organic substance	731	70	31.98	9.5e-10	1.369e-07	P	BnaA01g24190D, BnaA01g27170D, BnaA02g32330D, BnaA03g10430D, BnaA03g19970D, BnaA03g20650D, BnaA03g25860D, BnaA03g31960D, BnaA03g36940D, BnaA03g56600D, BnaA04g05470D, BnaA05g01450D, BnaA05g19600D, BnaA05g27660D, BnaA05g28770D, BnaA06g12510D, BnaA06g13210D, BnaA06g34500D, BnaA07g12290D, BnaA07g19610D, BnaA07g37720D, BnaA08g01770D, BnaA08g16920D, BnaA08g30190D, BnaA09g13300D, BnaA09g16590D, BnaA09g37…
GO:0009414	response to water deprivation	335	42	14.66	1.1e-09	1.541e-07	P	BnaA01g15550D, BnaA01g18270D, BnaA01g31650D, BnaA02g06910D, BnaA03g20620D, BnaA03g40370D, BnaA04g20950D, BnaA04g21530D, BnaA04g23590D, BnaA05g05760D, BnaA05g18830D, BnaA05g26660D, BnaA05g27660D, BnaA05g34690D, BnaA06g12510D, BnaA06g34500D, BnaA07g12170D, BnaA07g12290D, BnaA07g33310D, BnaA08g00900D, BnaA08g04090D, BnaA08g27280D, BnaA09g04260D, BnaA09g42630D, BnaA09g43030D, BnaAnng34840D, BnaC01g40…
GO:0009607	response to biotic stimulus	938	82	41.04	2.7e-09	3.681e-07	P	BnaA01g13710D, BnaA01g30490D, BnaA02g00030D, BnaA02g00310D, BnaA02g05290D, BnaA02g10650D, BnaA02g15190D, BnaA02g30100D, BnaA03g18340D, BnaA03g18750D, BnaA03g28780D, BnaA03g31960D, BnaA03g34290D, BnaA03g42110D, BnaA03g52140D, BnaA03g56550D, BnaA03g56600D, BnaA04g05470D, BnaA04g14500D, BnaA04g22820D, BnaA05g01450D, BnaA05g12390D, BnaA05g12410D, BnaA05g18830D, BnaA05g19600D, BnaA05g24230D, BnaA05g34…
GO:0009605	response to external stimulus	1103	92	48.26	3e-09	3.982e-07	P	BnaA01g13710D, BnaA01g30490D, BnaA02g00030D, BnaA02g00310D, BnaA02g05290D, BnaA02g10650D, BnaA02g30100D, BnaA02g35250D, BnaA03g18340D, BnaA03g18750D, BnaA03g28780D, BnaA03g31960D, BnaA03g34290D, BnaA03g42110D, BnaA03g52140D, BnaA03g56550D, BnaA03g56600D, BnaA04g05470D, BnaA04g14500D, BnaA04g22820D, BnaA05g01450D, BnaA05g02290D, BnaA05g11930D, BnaA05g12390D, BnaA05g12410D, BnaA05g18830D, BnaA05g19…
GO:0071495	cellular response to endogenous stimulus	618	61	27.04	3.7e-09	4.785e-07	P	BnaA01g24190D, BnaA01g27170D, BnaA03g10430D, BnaA03g19970D, BnaA03g20650D, BnaA03g25860D, BnaA03g31960D, BnaA03g36940D, BnaA03g56600D, BnaA04g05470D, BnaA05g01450D, BnaA05g19600D, BnaA05g27660D, BnaA05g28770D, BnaA06g12510D, BnaA06g13210D, BnaA07g12290D, BnaA07g19610D, BnaA07g37720D, BnaA08g01770D, BnaA08g16920D, BnaA08g30190D, BnaA09g16590D, BnaA09g37540D, BnaA09g42630D, BnaA09g50600D, BnaA09g55…
GO:0010035	response to inorganic substance	914	80	39.99	4e-09	5.044e-07	P	BnaA01g15550D, BnaA01g18270D, BnaA01g30490D, BnaA01g31650D, BnaA02g00030D, BnaA02g06910D, BnaA02g21330D, BnaA02g22480D, BnaA03g18750D, BnaA03g20620D, BnaA03g25740D, BnaA03g40370D, BnaA03g54130D, BnaA04g20950D, BnaA04g21530D, BnaA04g22820D, BnaA04g23590D, BnaA05g01450D, BnaA05g05760D, BnaA05g18830D, BnaA05g26520D, BnaA05g26660D, BnaA05g27660D, BnaA05g34690D, BnaA06g11610D, BnaA06g12510D, BnaA06g34…
GO:0070887	cellular response to chemical stimulus	870	77	38.07	4.8e-09	5.905e-07	P	BnaA01g24190D, BnaA01g27170D, BnaA02g32330D, BnaA03g10430D, BnaA03g19970D, BnaA03g20650D, BnaA03g25860D, BnaA03g31960D, BnaA03g36940D, BnaA03g56600D, BnaA04g05470D, BnaA05g01450D, BnaA05g19600D, BnaA05g27660D, BnaA05g28770D, BnaA06g12510D, BnaA06g13210D, BnaA06g34500D, BnaA07g12290D, BnaA07g19610D, BnaA07g33310D, BnaA07g37720D, BnaA08g01770D, BnaA08g16920D, BnaA08g30190D, BnaA09g13300D, BnaA09g16…
GO:0009755	hormone-mediated signaling pathway	553	56	24.2	6.4e-09	7.686e-07	P	BnaA01g24190D, BnaA01g27170D, BnaA03g10430D, BnaA03g19970D, BnaA03g20650D, BnaA03g25860D, BnaA03g31960D, BnaA03g36940D, BnaA03g56600D, BnaA04g05470D, BnaA05g01450D, BnaA05g27660D, BnaA05g28770D, BnaA06g13210D, BnaA07g12290D, BnaA08g01770D, BnaA08g16920D, BnaA08g30190D, BnaA09g16590D, BnaA09g37540D, BnaA09g42630D, BnaA09g50600D, BnaA09g55590D, BnaA10g02380D, BnaA10g20060D, BnaA10g21200D, BnaA10g28…
GO:0032870	cellular response to hormone stimulus	613	60	26.82	6.7e-09	7.859e-07	P	BnaA01g24190D, BnaA01g27170D, BnaA03g10430D, BnaA03g19970D, BnaA03g20650D, BnaA03g25860D, BnaA03g31960D, BnaA03g36940D, BnaA03g56600D, BnaA04g05470D, BnaA05g01450D, BnaA05g27660D, BnaA05g28770D, BnaA06g12510D, BnaA06g13210D, BnaA07g12290D, BnaA07g19610D, BnaA07g37720D, BnaA08g01770D, BnaA08g16920D, BnaA08g30190D, BnaA09g16590D, BnaA09g37540D, BnaA09g42630D, BnaA09g50600D, BnaA09g55590D, BnaA10g02…
GO:0009725	response to hormone	1640	122	71.76	8.2e-09	9.4e-07	P	BnaA01g18270D, BnaA01g24190D, BnaA01g27170D, BnaA02g10650D, BnaA02g35250D, BnaA03g10430D, BnaA03g18750D, BnaA03g19970D, BnaA03g20650D, BnaA03g25860D, BnaA03g28780D, BnaA03g31960D, BnaA03g34290D, BnaA03g36940D, BnaA03g43530D, BnaA03g54130D, BnaA03g56600D, BnaA04g05470D, BnaA04g22820D, BnaA05g01170D, BnaA05g01450D, BnaA05g01520D, BnaA05g04390D, BnaA05g05760D, BnaA05g12950D, BnaA05g22710D, BnaA05g27…
GO:0006950	response to stress	3555	225	155.55	9.1e-09	1.02e-06	P	BnaA01g13710D, BnaA01g15550D, BnaA01g18270D, BnaA01g27170D, BnaA01g30490D, BnaA01g31650D, BnaA01g34910D, BnaA01g36920D, BnaA02g00030D, BnaA02g00310D, BnaA02g05290D, BnaA02g06910D, BnaA02g08820D, BnaA02g09460D, BnaA02g10650D, BnaA02g15190D, BnaA02g21330D, BnaA02g30100D, BnaA02g33450D, BnaA02g35250D, BnaA02g35440D, BnaA03g05200D, BnaA03g11140D, BnaA03g11150D, BnaA03g18340D, BnaA03g18750D, BnaA03g20…
GO:0050896	response to stimulus	7204	406	315.21	1.1e-08	1.206e-06	P	BnaA01g02620D, BnaA01g05040D, BnaA01g06660D, BnaA01g09720D, BnaA01g13710D, BnaA01g14870D, BnaA01g15550D, BnaA01g18270D, BnaA01g19870D, BnaA01g24190D, BnaA01g24250D, BnaA01g24940D, BnaA01g27170D, BnaA01g30490D, BnaA01g31650D, BnaA01g34910D, BnaA01g36920D, BnaA02g00030D, BnaA02g00310D, BnaA02g05000D, BnaA02g05290D, BnaA02g06910D, BnaA02g08820D, BnaA02g09460D, BnaA02g10650D, BnaA02g15190D, BnaA02g21…
GO:0019222	regulation of metabolic process	5937	344	259.77	1.3e-08	1.395e-06	P	BnaA01g13720D, BnaA01g14520D, BnaA01g15350D, BnaA01g17860D, BnaA01g19870D, BnaA01g19880D, BnaA01g24190D, BnaA01g27940D, BnaA01g31020D, BnaA01g31420D, BnaA01g31480D, BnaA01g31650D, BnaA01g31660D, BnaA01g32710D, BnaA01g34910D, BnaA02g00310D, BnaA02g00920D, BnaA02g01460D, BnaA02g10650D, BnaA02g17180D, BnaA02g22550D, BnaA02g24960D, BnaA02g25910D, BnaA02g27680D, BnaA02g30980D, BnaA02g32330D, BnaA02g33…
GO:0009617	response to bacterium	384	43	16.8	2.1e-08	2.162e-06	P	BnaA01g13710D, BnaA01g30490D, BnaA02g00310D, BnaA02g10650D, BnaA02g30100D, BnaA03g18340D, BnaA03g18750D, BnaA03g28780D, BnaA03g42110D, BnaA03g56550D, BnaA03g56600D, BnaA04g14500D, BnaA04g22820D, BnaA05g01450D, BnaA05g12410D, BnaA05g19600D, BnaA06g31220D, BnaA06g31790D, BnaA06g34500D, BnaA07g19610D, BnaA08g15920D, BnaA08g22580D, BnaA08g26150D, BnaA08g27280D, BnaA09g04810D, BnaA09g25290D, BnaA09g37…
GO:0097305	response to alcohol	557	55	24.37	2.1e-08	2.162e-06	P	BnaA01g18270D, BnaA02g35250D, BnaA03g20650D, BnaA03g25860D, BnaA03g31960D, BnaA03g43530D, BnaA05g01520D, BnaA05g05760D, BnaA05g12950D, BnaA05g22710D, BnaA05g27660D, BnaA05g28770D, BnaA05g34690D, BnaA06g12510D, BnaA06g31640D, BnaA07g12290D, BnaA07g19610D, BnaA07g33310D, BnaA08g00900D, BnaA08g16920D, BnaA08g22580D, BnaA09g04260D, BnaA09g42630D, BnaA10g21200D, BnaA10g28720D, BnaAnng20820D, BnaC01g01…
GO:0044724	single-organism carbohydrate catabolic process	228	31	9.98	2.4e-08	2.421e-06	P	BnaA03g10690D, BnaA03g10910D, BnaA03g52820D, BnaA04g05070D, BnaA04g05120D, BnaA05g01890D, BnaA05g15840D, BnaA06g02800D, BnaA07g00980D, BnaA07g15900D, BnaA07g15940D, BnaA07g33900D, BnaA08g02130D, BnaA10g05030D, BnaA10g10590D, BnaA10g10800D, BnaAnng29210D, BnaC01g18320D, BnaC03g13370D, BnaC03g13590D, BnaC03g68660D, BnaC05g26650D, BnaC05g43970D, BnaC06g03640D, BnaC06g03650D, BnaC06g14270D, BnaC06g14…
GO:0006096	glycolytic process	181	27	7.92	2.7e-08	2.57e-06	P	BnaA03g10690D, BnaA03g10910D, BnaA03g52820D, BnaA04g05070D, BnaA04g05120D, BnaA05g15840D, BnaA06g02800D, BnaA07g15900D, BnaA07g15940D, BnaA07g33900D, BnaA08g02130D, BnaA10g05030D, BnaA10g10590D, BnaA10g10800D, BnaAnng29210D, BnaC01g18320D, BnaC03g13370D, BnaC03g13590D, BnaC03g68660D, BnaC05g26650D, BnaC06g03640D, BnaC06g03650D, BnaC06g14270D, BnaC06g14360D, BnaC06g38530D, BnaC09g33200D, BnaCnng14…
GO:0006757	ATP generation from ADP	181	27	7.92	2.7e-08	2.57e-06	P	BnaA03g10690D, BnaA03g10910D, BnaA03g52820D, BnaA04g05070D, BnaA04g05120D, BnaA05g15840D, BnaA06g02800D, BnaA07g15900D, BnaA07g15940D, BnaA07g33900D, BnaA08g02130D, BnaA10g05030D, BnaA10g10590D, BnaA10g10800D, BnaAnng29210D, BnaC01g18320D, BnaC03g13370D, BnaC03g13590D, BnaC03g68660D, BnaC05g26650D, BnaC06g03640D, BnaC06g03650D, BnaC06g14270D, BnaC06g14360D, BnaC06g38530D, BnaC09g33200D, BnaCnng14…
GO:0046031	ADP metabolic process	181	27	7.92	2.7e-08	2.57e-06	P	BnaA03g10690D, BnaA03g10910D, BnaA03g52820D, BnaA04g05070D, BnaA04g05120D, BnaA05g15840D, BnaA06g02800D, BnaA07g15900D, BnaA07g15940D, BnaA07g33900D, BnaA08g02130D, BnaA10g05030D, BnaA10g10590D, BnaA10g10800D, BnaAnng29210D, BnaC01g18320D, BnaC03g13370D, BnaC03g13590D, BnaC03g68660D, BnaC05g26650D, BnaC06g03640D, BnaC06g03650D, BnaC06g14270D, BnaC06g14360D, BnaC06g38530D, BnaC09g33200D, BnaCnng14…
GO:0005634	nucleus	6276	338	253.13	3.7e-09	2.679e-06	C	BnaA01g01920D, BnaA01g02620D, BnaA01g14520D, BnaA01g19090D, BnaA01g19880D, BnaA01g24190D, BnaA01g25610D, BnaA01g26650D, BnaA01g27090D, BnaA01g31020D, BnaA01g31650D, BnaA01g31660D, BnaA01g34910D, BnaA01g36920D, BnaA02g00310D, BnaA02g00480D, BnaA02g00920D, BnaA02g01460D, BnaA02g05290D, BnaA02g06910D, BnaA02g10650D, BnaA02g10660D, BnaA02g21230D, BnaA02g22550D, BnaA02g25910D, BnaA02g27680D, BnaA02g30…
GO:0005623	cell	18756	858	756.48	1e-08	3.62e-06	C	BnaA01g01920D, BnaA01g02100D, BnaA01g02350D, BnaA01g02620D, BnaA01g05040D, BnaA01g05450D, BnaA01g06740D, BnaA01g06800D, BnaA01g09720D, BnaA01g09810D, BnaA01g12120D, BnaA01g12150D, BnaA01g12930D, BnaA01g14240D, BnaA01g14520D, BnaA01g14870D, BnaA01g15550D, BnaA01g16780D, BnaA01g18270D, BnaA01g19090D, BnaA01g19880D, BnaA01g20450D, BnaA01g21430D, BnaA01g24190D, BnaA01g25610D, BnaA01g26250D, BnaA01g26…
GO:0098542	defense response to other organism	628	59	27.48	3.9e-08	3.643e-06	P	BnaA01g13710D, BnaA02g00310D, BnaA02g05290D, BnaA02g10650D, BnaA02g30100D, BnaA03g18340D, BnaA03g18750D, BnaA03g28780D, BnaA03g31960D, BnaA03g56550D, BnaA03g56600D, BnaA04g05470D, BnaA04g14500D, BnaA04g22820D, BnaA05g01450D, BnaA05g18830D, BnaA05g19600D, BnaA05g24230D, BnaA05g34000D, BnaA05g34540D, BnaA06g23270D, BnaA06g31790D, BnaA06g34500D, BnaA06g40840D, BnaA07g03790D, BnaA07g14600D, BnaA07g19…
GO:0044464	cell part	18359	840	740.47	2.1e-08	5.068e-06	C	BnaA01g01920D, BnaA01g02100D, BnaA01g02350D, BnaA01g02620D, BnaA01g05040D, BnaA01g05450D, BnaA01g06740D, BnaA01g06800D, BnaA01g09720D, BnaA01g09810D, BnaA01g12120D, BnaA01g12150D, BnaA01g12930D, BnaA01g14240D, BnaA01g14520D, BnaA01g14870D, BnaA01g15550D, BnaA01g18270D, BnaA01g19090D, BnaA01g19880D, BnaA01g20450D, BnaA01g21430D, BnaA01g24190D, BnaA01g25610D, BnaA01g26250D, BnaA01g26650D, BnaA01g27…
GO:0009135	purine nucleoside diphosphate metabolic process	188	27	8.23	6e-08	5.309e-06	P	BnaA03g10690D, BnaA03g10910D, BnaA03g52820D, BnaA04g05070D, BnaA04g05120D, BnaA05g15840D, BnaA06g02800D, BnaA07g15900D, BnaA07g15940D, BnaA07g33900D, BnaA08g02130D, BnaA10g05030D, BnaA10g10590D, BnaA10g10800D, BnaAnng29210D, BnaC01g18320D, BnaC03g13370D, BnaC03g13590D, BnaC03g68660D, BnaC05g26650D, BnaC06g03640D, BnaC06g03650D, BnaC06g14270D, BnaC06g14360D, BnaC06g38530D, BnaC09g33200D, BnaCnng14…
GO:0009179	purine ribonucleoside diphosphate metabolic process	188	27	8.23	6e-08	5.309e-06	P	BnaA03g10690D, BnaA03g10910D, BnaA03g52820D, BnaA04g05070D, BnaA04g05120D, BnaA05g15840D, BnaA06g02800D, BnaA07g15900D, BnaA07g15940D, BnaA07g33900D, BnaA08g02130D, BnaA10g05030D, BnaA10g10590D, BnaA10g10800D, BnaAnng29210D, BnaC01g18320D, BnaC03g13370D, BnaC03g13590D, BnaC03g68660D, BnaC05g26650D, BnaC06g03640D, BnaC06g03650D, BnaC06g14270D, BnaC06g14360D, BnaC06g38530D, BnaC09g33200D, BnaCnng14…
GO:0009185	ribonucleoside diphosphate metabolic process	188	27	8.23	6e-08	5.309e-06	P	BnaA03g10690D, BnaA03g10910D, BnaA03g52820D, BnaA04g05070D, BnaA04g05120D, BnaA05g15840D, BnaA06g02800D, BnaA07g15900D, BnaA07g15940D, BnaA07g33900D, BnaA08g02130D, BnaA10g05030D, BnaA10g10590D, BnaA10g10800D, BnaAnng29210D, BnaC01g18320D, BnaC03g13370D, BnaC03g13590D, BnaC03g68660D, BnaC05g26650D, BnaC06g03640D, BnaC06g03650D, BnaC06g14270D, BnaC06g14360D, BnaC06g38530D, BnaC09g33200D, BnaCnng14…
GO:0006970	response to osmotic stress	572	54	25.03	1.2e-07	1.044e-05	P	BnaA02g00030D, BnaA02g33450D, BnaA03g18750D, BnaA03g28780D, BnaA03g54770D, BnaA04g22820D, BnaA04g23590D, BnaA05g05760D, BnaA05g12950D, BnaA05g18830D, BnaA05g22710D, BnaA05g26660D, BnaA06g31790D, BnaA06g34500D, BnaA07g12170D, BnaA07g12290D, BnaA07g33310D, BnaA08g00900D, BnaA08g22580D, BnaA08g27280D, BnaA09g03360D, BnaA09g04260D, BnaA09g13300D, BnaA10g13850D, BnaA10g16660D, BnaAnng08350D, BnaAnng34…
GO:0006165	nucleoside diphosphate phosphorylation	199	27	8.71	2e-07	1.71e-05	P	BnaA03g10690D, BnaA03g10910D, BnaA03g52820D, BnaA04g05070D, BnaA04g05120D, BnaA05g15840D, BnaA06g02800D, BnaA07g15900D, BnaA07g15940D, BnaA07g33900D, BnaA08g02130D, BnaA10g05030D, BnaA10g10590D, BnaA10g10800D, BnaAnng29210D, BnaC01g18320D, BnaC03g13370D, BnaC03g13590D, BnaC03g68660D, BnaC05g26650D, BnaC06g03640D, BnaC06g03650D, BnaC06g14270D, BnaC06g14360D, BnaC06g38530D, BnaC09g33200D, BnaCnng14…
GO:0006090	pyruvate metabolic process	213	28	9.32	2.3e-07	1.934e-05	P	BnaA03g10690D, BnaA03g10910D, BnaA03g52820D, BnaA04g05070D, BnaA04g05120D, BnaA04g06570D, BnaA05g15840D, BnaA06g02800D, BnaA07g15900D, BnaA07g15940D, BnaA07g33900D, BnaA08g02130D, BnaA10g05030D, BnaA10g10590D, BnaA10g10800D, BnaAnng29210D, BnaC01g18320D, BnaC03g13370D, BnaC03g13590D, BnaC03g68660D, BnaC05g26650D, BnaC06g03640D, BnaC06g03650D, BnaC06g14270D, BnaC06g14360D, BnaC06g38530D, BnaC09g33…
GO:0071944	cell periphery	2939	175	118.54	1.1e-07	1.991e-05	C	BnaA01g05040D, BnaA01g05450D, BnaA01g06740D, BnaA01g09720D, BnaA01g12930D, BnaA01g14240D, BnaA01g15550D, BnaA01g30490D, BnaA01g31480D, BnaA01g31650D, BnaA01g36640D, BnaA01g36890D, BnaA01g36920D, BnaA01g37210D, BnaA02g00030D, BnaA02g05000D, BnaA02g06880D, BnaA02g27550D, BnaA02g30100D, BnaA02g35250D, BnaA02g35330D, BnaA03g11650D, BnaA03g16670D, BnaA03g17030D, BnaA03g21970D, BnaA03g22360D, BnaA03g31…
GO:0009132	nucleoside diphosphate metabolic process	217	28	9.49	3.4e-07	2.811e-05	P	BnaA03g10690D, BnaA03g10910D, BnaA03g52820D, BnaA04g05070D, BnaA04g05120D, BnaA05g15840D, BnaA06g02800D, BnaA07g15900D, BnaA07g15940D, BnaA07g33900D, BnaA08g02130D, BnaA10g05030D, BnaA10g10590D, BnaA10g10800D, BnaAnng29210D, BnaC01g18320D, BnaC03g13370D, BnaC03g13590D, BnaC03g68660D, BnaC05g26650D, BnaC06g03640D, BnaC06g03650D, BnaC06g14270D, BnaC06g14360D, BnaC06g38530D, BnaC07g07940D, BnaC09g33…
GO:0043231	intracellular membrane-bounded organelle	11759	563	474.27	2.3e-07	3.017e-05	C	BnaA01g01920D, BnaA01g02100D, BnaA01g02620D, BnaA01g05040D, BnaA01g06800D, BnaA01g09810D, BnaA01g12120D, BnaA01g12150D, BnaA01g14520D, BnaA01g14870D, BnaA01g18270D, BnaA01g19090D, BnaA01g19880D, BnaA01g21430D, BnaA01g24190D, BnaA01g25610D, BnaA01g26650D, BnaA01g27090D, BnaA01g28580D, BnaA01g30490D, BnaA01g31020D, BnaA01g31650D, BnaA01g31660D, BnaA01g31880D, BnaA01g31960D, BnaA01g34910D, BnaA01g36…
GO:0043227	membrane-bounded organelle	11765	563	474.51	2.5e-07	3.017e-05	C	BnaA01g01920D, BnaA01g02100D, BnaA01g02620D, BnaA01g05040D, BnaA01g06800D, BnaA01g09810D, BnaA01g12120D, BnaA01g12150D, BnaA01g14520D, BnaA01g14870D, BnaA01g18270D, BnaA01g19090D, BnaA01g19880D, BnaA01g21430D, BnaA01g24190D, BnaA01g25610D, BnaA01g26650D, BnaA01g27090D, BnaA01g28580D, BnaA01g30490D, BnaA01g31020D, BnaA01g31650D, BnaA01g31660D, BnaA01g31880D, BnaA01g31960D, BnaA01g34910D, BnaA01g36…
GO:0009266	response to temperature stimulus	519	49	22.71	4.6e-07	3.742e-05	P	BnaA01g30490D, BnaA01g36920D, BnaA02g00030D, BnaA02g00310D, BnaA02g21330D, BnaA02g35250D, BnaA03g18750D, BnaA03g34290D, BnaA03g54130D, BnaA04g22820D, BnaA04g23590D, BnaA05g26660D, BnaA05g27660D, BnaA05g34540D, BnaA06g37010D, BnaA07g12170D, BnaA07g33310D, BnaA08g04090D, BnaA09g30390D, BnaA10g05850D, BnaA10g18730D, BnaAnng01980D, BnaAnng08350D, BnaAnng20820D, BnaAnng26270D, BnaC02g45160D, BnaC03g16…
GO:0048583	regulation of response to stimulus	508	48	22.23	5.9e-07	4.724e-05	P	BnaA01g27170D, BnaA02g30100D, BnaA03g19970D, BnaA03g31960D, BnaA03g32530D, BnaA03g56600D, BnaA04g05470D, BnaA05g01450D, BnaA05g19600D, BnaA05g27660D, BnaA07g12290D, BnaA07g19610D, BnaA07g33310D, BnaA08g26150D, BnaA09g04810D, BnaA09g30390D, BnaA09g37090D, BnaA09g37540D, BnaA09g42630D, BnaA09g55590D, BnaA10g07550D, BnaA10g20060D, BnaA10g21200D, BnaA10g25190D, BnaAnng16550D, BnaC01g01800D, BnaC01g03…
GO:0014070	response to organic cyclic compound	333	36	14.57	6.7e-07	5.28e-05	P	BnaA02g35250D, BnaA03g20650D, BnaA03g25860D, BnaA03g31960D, BnaA03g54130D, BnaA03g56550D, BnaA04g05470D, BnaA05g12410D, BnaA05g12950D, BnaA06g31220D, BnaA07g19610D, BnaA07g33310D, BnaA07g37720D, BnaA08g16920D, BnaA08g22580D, BnaA10g25190D, BnaA10g28720D, BnaAnng01920D, BnaAnng20820D, BnaC01g01660D, BnaC02g46770D, BnaC03g24680D, BnaC03g48540D, BnaC03g60160D, BnaC03g77070D, BnaC04g40520D, BnaC05g00…
GO:0042742	defense response to bacterium	321	35	14.05	7.8e-07	6.053e-05	P	BnaA01g13710D, BnaA02g00310D, BnaA02g10650D, BnaA02g30100D, BnaA03g18340D, BnaA03g18750D, BnaA03g28780D, BnaA03g56550D, BnaA03g56600D, BnaA04g14500D, BnaA04g22820D, BnaA05g01450D, BnaA05g19600D, BnaA06g31790D, BnaA06g34500D, BnaA07g19610D, BnaA08g22580D, BnaA08g26150D, BnaA08g27280D, BnaA09g25290D, BnaA09g37090D, BnaC01g06900D, BnaC03g28300D, BnaC03g39000D, BnaC03g73200D, BnaC04g02730D, BnaC04g34…
GO:0009637	response to blue light	76	15	3.33	8.9e-07	6.802e-05	P	BnaA01g02620D, BnaA03g19970D, BnaA05g11930D, BnaA05g29390D, BnaA08g16920D, BnaA09g00170D, BnaA09g30390D, BnaA09g37540D, BnaC02g24150D, BnaC03g60160D, BnaC06g10100D, BnaC07g14150D, BnaC08g35830D, BnaC09g04550D, BnaCnng05590D
GO:1901701	cellular response to oxygen-containing compound	444	43	19.43	1.2e-06	8.901e-05	P	BnaA01g27170D, BnaA02g32330D, BnaA03g20650D, BnaA03g25860D, BnaA03g31960D, BnaA03g56600D, BnaA04g05470D, BnaA05g01450D, BnaA05g19600D, BnaA05g27660D, BnaA05g28770D, BnaA06g12510D, BnaA06g34500D, BnaA07g12290D, BnaA07g19610D, BnaA07g37720D, BnaA08g16920D, BnaA09g13300D, BnaA09g42630D, BnaA09g44060D, BnaA09g55590D, BnaA10g20060D, BnaA10g21200D, BnaA10g25190D, BnaA10g28720D, BnaAnng01920D, BnaC01g40…
GO:0032787	monocarboxylic acid metabolic process	828	67	36.23	1.2e-06	8.901e-05	P	BnaA01g14940D, BnaA03g10690D, BnaA03g10910D, BnaA03g14390D, BnaA03g20230D, BnaA03g37760D, BnaA03g52820D, BnaA04g05070D, BnaA04g05120D, BnaA04g06570D, BnaA04g12460D, BnaA04g20340D, BnaA05g01450D, BnaA05g03490D, BnaA05g15840D, BnaA05g23020D, BnaA06g02800D, BnaA06g31220D, BnaA07g12170D, BnaA07g15900D, BnaA07g15940D, BnaA07g19670D, BnaA07g33900D, BnaA08g02130D, BnaA08g21760D, BnaA09g07610D, BnaA09g46…
GO:0016070	RNA metabolic process	6088	337	266.38	1.7e-06	0.0001225	P	BnaA01g02620D, BnaA01g13720D, BnaA01g14520D, BnaA01g15350D, BnaA01g17860D, BnaA01g19870D, BnaA01g19880D, BnaA01g24190D, BnaA01g25610D, BnaA01g27940D, BnaA01g31420D, BnaA01g31650D, BnaA01g31660D, BnaA01g32710D, BnaA01g32910D, BnaA01g34910D, BnaA02g00310D, BnaA02g00920D, BnaA02g01460D, BnaA02g09280D, BnaA02g10650D, BnaA02g17180D, BnaA02g22550D, BnaA02g25910D, BnaA02g27680D, BnaA02g30980D, BnaA02g31…
GO:0050794	regulation of cellular process	7707	414	337.22	1.7e-06	0.0001225	P	BnaA01g05040D, BnaA01g13720D, BnaA01g14520D, BnaA01g15350D, BnaA01g16780D, BnaA01g17860D, BnaA01g19870D, BnaA01g19880D, BnaA01g24190D, BnaA01g24250D, BnaA01g27170D, BnaA01g27940D, BnaA01g31420D, BnaA01g31650D, BnaA01g31660D, BnaA01g32710D, BnaA01g34910D, BnaA02g00310D, BnaA02g00920D, BnaA02g01460D, BnaA02g05000D, BnaA02g05290D, BnaA02g10650D, BnaA02g17180D, BnaA02g22550D, BnaA02g23850D, BnaA02g24…
GO:0072524	pyridine-containing compound metabolic process	309	33	13.52	2.5e-06	0.0001776	P	BnaA02g06220D, BnaA03g10690D, BnaA03g10910D, BnaA03g36020D, BnaA03g52820D, BnaA04g05070D, BnaA04g05120D, BnaA05g15840D, BnaA06g02800D, BnaA07g15900D, BnaA07g15940D, BnaA07g33900D, BnaA07g34240D, BnaA08g02130D, BnaA10g05030D, BnaA10g10590D, BnaA10g10800D, BnaAnng29210D, BnaC01g18320D, BnaC01g44250D, BnaC03g13370D, BnaC03g13590D, BnaC03g68660D, BnaC05g26650D, BnaC05g31250D, BnaC06g03640D, BnaC06g03…
GO:0009737	response to abscisic acid	474	44	20.74	2.7e-06	0.0001891	P	BnaA01g18270D, BnaA03g31960D, BnaA03g43530D, BnaA05g01520D, BnaA05g05760D, BnaA05g12950D, BnaA05g22710D, BnaA05g27660D, BnaA05g28770D, BnaA05g34690D, BnaA06g12510D, BnaA06g31640D, BnaA07g12290D, BnaA07g19610D, BnaA07g33310D, BnaA08g00900D, BnaA08g22580D, BnaA09g04260D, BnaA09g42630D, BnaA10g21200D, BnaC01g01660D, BnaC02g04560D, BnaC02g45160D, BnaC03g03600D, BnaC03g03670D, BnaC03g16470D, BnaC03g39…
GO:0009416	response to light stimulus	605	52	26.47	3.5e-06	0.0002418	P	BnaA01g02620D, BnaA01g13710D, BnaA01g30490D, BnaA01g34910D, BnaA02g21330D, BnaA03g19970D, BnaA03g56600D, BnaA04g24390D, BnaA05g01450D, BnaA05g04390D, BnaA05g11930D, BnaA05g11950D, BnaA05g12390D, BnaA05g29390D, BnaA06g12510D, BnaA07g12170D, BnaA07g18730D, BnaA07g19670D, BnaA07g35200D, BnaA08g12780D, BnaA08g16920D, BnaA09g00170D, BnaA09g16250D, BnaA09g30390D, BnaA09g34950D, BnaA09g37540D, BnaA09g56…
GO:0065007	biological regulation	9259	484	405.12	3.6e-06	0.0002421	P	BnaA01g02620D, BnaA01g05040D, BnaA01g13630D, BnaA01g13720D, BnaA01g14520D, BnaA01g15350D, BnaA01g16780D, BnaA01g17860D, BnaA01g19870D, BnaA01g19880D, BnaA01g24190D, BnaA01g24250D, BnaA01g27170D, BnaA01g27940D, BnaA01g31020D, BnaA01g31420D, BnaA01g31480D, BnaA01g31650D, BnaA01g31660D, BnaA01g32710D, BnaA01g34910D, BnaA02g00310D, BnaA02g00920D, BnaA02g01460D, BnaA02g05000D, BnaA02g05290D, BnaA02g10…
GO:0051606	detection of stimulus	55	12	2.41	3.6e-06	0.0002421	P	BnaA03g05200D, BnaA04g09690D, BnaA05g01450D, BnaA05g12410D, BnaA05g19600D, BnaA08g16920D, BnaA09g13300D, BnaA09g37540D, BnaC03g60160D, BnaC06g26330D, BnaC09g19310D, BnaCnng47880D
GO:0044212	transcription regulatory region DNA binding	155	22	6.42	4.9e-07	0.0003032	F	BnaA02g10650D, BnaA03g39760D, BnaA03g40370D, BnaA04g16710D, BnaA05g01520D, BnaA05g27480D, BnaA08g29080D, BnaA09g04810D, BnaA09g16590D, BnaA09g34950D, BnaC01g01660D, BnaC01g01940D, BnaC02g42720D, BnaC03g60350D, BnaC04g45310D, BnaC05g00840D, BnaC05g10200D, BnaC06g09960D, BnaC06g22430D, BnaC07g49430D, BnaC09g13680D, BnaCnng38940D
GO:0006733	oxidoreduction coenzyme metabolic process	319	33	13.96	5e-06	0.0003318	P	BnaA01g09810D, BnaA03g10690D, BnaA03g10910D, BnaA03g36020D, BnaA03g52820D, BnaA04g05070D, BnaA04g05120D, BnaA05g11950D, BnaA05g15840D, BnaA06g02800D, BnaA07g15900D, BnaA07g15940D, BnaA07g33900D, BnaA07g34240D, BnaA08g02130D, BnaA10g05030D, BnaA10g10590D, BnaA10g10800D, BnaAnng29210D, BnaC01g18320D, BnaC03g13370D, BnaC03g13590D, BnaC03g68660D, BnaC05g26650D, BnaC05g31250D, BnaC06g03640D, BnaC06g03…
GO:0019362	pyridine nucleotide metabolic process	291	31	12.73	5.2e-06	0.0003406	P	BnaA03g10690D, BnaA03g10910D, BnaA03g36020D, BnaA03g52820D, BnaA04g05070D, BnaA04g05120D, BnaA05g15840D, BnaA06g02800D, BnaA07g15900D, BnaA07g15940D, BnaA07g33900D, BnaA07g34240D, BnaA08g02130D, BnaA10g05030D, BnaA10g10590D, BnaA10g10800D, BnaAnng29210D, BnaC01g18320D, BnaC03g13370D, BnaC03g13590D, BnaC03g68660D, BnaC05g26650D, BnaC05g31250D, BnaC06g03640D, BnaC06g03650D, BnaC06g14270D, BnaC06g14…
GO:0000975	regulatory region DNA binding	160	22	6.63	8.6e-07	0.0003548	F	BnaA02g10650D, BnaA03g39760D, BnaA03g40370D, BnaA04g16710D, BnaA05g01520D, BnaA05g27480D, BnaA08g29080D, BnaA09g04810D, BnaA09g16590D, BnaA09g34950D, BnaC01g01660D, BnaC01g01940D, BnaC02g42720D, BnaC03g60350D, BnaC04g45310D, BnaC05g00840D, BnaC05g10200D, BnaC06g09960D, BnaC06g22430D, BnaC07g49430D, BnaC09g13680D, BnaCnng38940D
GO:0001067	regulatory region nucleic acid binding	160	22	6.63	8.6e-07	0.0003548	F	BnaA02g10650D, BnaA03g39760D, BnaA03g40370D, BnaA04g16710D, BnaA05g01520D, BnaA05g27480D, BnaA08g29080D, BnaA09g04810D, BnaA09g16590D, BnaA09g34950D, BnaC01g01660D, BnaC01g01940D, BnaC02g42720D, BnaC03g60350D, BnaC04g45310D, BnaC05g00840D, BnaC05g10200D, BnaC06g09960D, BnaC06g22430D, BnaC07g49430D, BnaC09g13680D, BnaCnng38940D
GO:0005886	plasma membrane	2125	128	85.71	3.7e-06	0.0003827	C	BnaA01g05040D, BnaA01g05450D, BnaA01g09720D, BnaA01g12930D, BnaA01g15550D, BnaA01g30490D, BnaA01g31650D, BnaA01g36640D, BnaA01g36890D, BnaA01g36920D, BnaA02g05000D, BnaA02g27550D, BnaA02g30100D, BnaA03g11650D, BnaA03g16670D, BnaA03g17030D, BnaA03g21970D, BnaA03g22360D, BnaA03g31960D, BnaA03g34290D, BnaA03g52140D, BnaA04g05470D, BnaA04g05890D, BnaA04g07520D, BnaA04g08160D, BnaA04g10840D, BnaA04g22…
GO:0080134	regulation of response to stress	279	30	12.21	6.1e-06	0.0003945	P	BnaA01g27170D, BnaA02g30100D, BnaA03g31960D, BnaA03g32530D, BnaA03g56600D, BnaA04g05470D, BnaA05g01450D, BnaA05g19600D, BnaA07g19610D, BnaA07g33310D, BnaA08g26150D, BnaA09g04810D, BnaA09g37090D, BnaA10g20060D, BnaA10g25190D, BnaAnng16550D, BnaC01g01800D, BnaC01g03440D, BnaC01g41070D, BnaC03g22180D, BnaC03g39000D, BnaC03g55440D, BnaC03g73200D, BnaC05g07890D, BnaC05g10200D, BnaC05g40420D, BnaC08g09…
GO:0046939	nucleotide phosphorylation	239	27	10.46	7.1e-06	0.0004533	P	BnaA03g10690D, BnaA03g10910D, BnaA03g52820D, BnaA04g05070D, BnaA04g05120D, BnaA05g15840D, BnaA06g02800D, BnaA07g15900D, BnaA07g15940D, BnaA07g33900D, BnaA08g02130D, BnaA10g05030D, BnaA10g10590D, BnaA10g10800D, BnaAnng29210D, BnaC01g18320D, BnaC03g13370D, BnaC03g13590D, BnaC03g68660D, BnaC05g26650D, BnaC06g03640D, BnaC06g03650D, BnaC06g14270D, BnaC06g14360D, BnaC06g38530D, BnaC09g33200D, BnaCnng14…
GO:0050789	regulation of biological process	8766	458	383.55	8e-06	0.0005044	P	BnaA01g02620D, BnaA01g05040D, BnaA01g13720D, BnaA01g14520D, BnaA01g15350D, BnaA01g16780D, BnaA01g17860D, BnaA01g19870D, BnaA01g19880D, BnaA01g24190D, BnaA01g24250D, BnaA01g27170D, BnaA01g27940D, BnaA01g31020D, BnaA01g31420D, BnaA01g31480D, BnaA01g31650D, BnaA01g31660D, BnaA01g32710D, BnaA01g34910D, BnaA02g00310D, BnaA02g00920D, BnaA02g01460D, BnaA02g05000D, BnaA02g05290D, BnaA02g10650D, BnaA02g17…
GO:0009314	response to radiation	624	52	27.3	8.3e-06	0.0005169	P	BnaA01g02620D, BnaA01g13710D, BnaA01g30490D, BnaA01g34910D, BnaA02g21330D, BnaA03g19970D, BnaA03g56600D, BnaA04g24390D, BnaA05g01450D, BnaA05g04390D, BnaA05g11930D, BnaA05g11950D, BnaA05g12390D, BnaA05g29390D, BnaA06g12510D, BnaA07g12170D, BnaA07g18730D, BnaA07g19670D, BnaA07g35200D, BnaA08g12780D, BnaA08g16920D, BnaA09g00170D, BnaA09g16250D, BnaA09g30390D, BnaA09g34950D, BnaA09g37540D, BnaA09g56…
GO:0009651	response to salt stress	513	45	22.45	9.2e-06	0.0005652	P	BnaA02g00030D, BnaA02g33450D, BnaA03g18750D, BnaA03g28780D, BnaA03g54770D, BnaA04g22820D, BnaA05g05760D, BnaA05g12950D, BnaA05g18830D, BnaA05g22710D, BnaA06g31790D, BnaA07g12290D, BnaA07g33310D, BnaA08g00900D, BnaA08g22580D, BnaA08g27280D, BnaA09g03360D, BnaA09g04260D, BnaA09g13300D, BnaA10g13850D, BnaA10g16660D, BnaAnng08350D, BnaAnng34840D, BnaC01g05240D, BnaC01g40530D, BnaC03g08340D, BnaC03g16…
GO:0071229	cellular response to acid chemical	285	30	12.47	9.3e-06	0.0005652	P	BnaA01g27170D, BnaA03g31960D, BnaA03g56600D, BnaA04g05470D, BnaA05g01450D, BnaA05g27660D, BnaA05g28770D, BnaA06g12510D, BnaA07g12290D, BnaA07g19610D, BnaA07g37720D, BnaA09g13300D, BnaA09g42630D, BnaA09g44060D, BnaA09g55590D, BnaA10g20060D, BnaA10g21200D, BnaA10g25190D, BnaAnng01920D, BnaC01g40530D, BnaC03g39000D, BnaC03g69530D, BnaC03g73200D, BnaC05g00370D, BnaC05g00620D, BnaC07g14150D, BnaC09g00…
GO:0050832	defense response to fungus	258	28	11.29	1e-05	0.0006005	P	BnaA01g13710D, BnaA03g28780D, BnaA03g31960D, BnaA03g56600D, BnaA04g05470D, BnaA05g19600D, BnaA05g24230D, BnaA05g34000D, BnaA05g34540D, BnaA06g23270D, BnaA06g40840D, BnaA07g03790D, BnaA07g14600D, BnaA07g19610D, BnaA08g18690D, BnaA08g26150D, BnaA09g50800D, BnaA10g25190D, BnaC02g23400D, BnaC03g22180D, BnaC03g45960D, BnaC03g73200D, BnaC04g34700D, BnaC05g10200D, BnaC06g18000D, BnaC08g41500D, BnaC09g00…
GO:0009753	response to jasmonic acid	191	23	8.36	1.2e-05	0.0006957	P	BnaA01g27170D, BnaA03g18750D, BnaA03g31960D, BnaA03g34290D, BnaA03g56600D, BnaA04g05470D, BnaA04g22820D, BnaA05g01450D, BnaA05g12950D, BnaA06g31220D, BnaA07g30200D, BnaA08g22580D, BnaA08g29080D, BnaA10g20060D, BnaC01g01660D, BnaC02g23400D, BnaC03g39000D, BnaC03g48540D, BnaC05g00840D, BnaC05g10200D, BnaCnng22510D, BnaCnng60520D, BnaCnng65670D
GO:0031347	regulation of defense response	218	25	9.54	1.2e-05	0.0006957	P	BnaA01g27170D, BnaA02g30100D, BnaA03g31960D, BnaA03g32530D, BnaA03g56600D, BnaA04g05470D, BnaA05g01450D, BnaA05g19600D, BnaA07g19610D, BnaA08g26150D, BnaA09g04810D, BnaA09g37090D, BnaA10g20060D, BnaA10g25190D, BnaC01g01800D, BnaC01g03440D, BnaC01g41070D, BnaC03g22180D, BnaC03g39000D, BnaC03g73200D, BnaC05g10200D, BnaC05g40420D, BnaC08g31140D, BnaC09g00800D, BnaCnng60520D
GO:0006767	water-soluble vitamin metabolic process	82	14	3.59	1.2e-05	0.0006957	P	BnaA02g06220D, BnaA02g09460D, BnaA03g18750D, BnaA04g22820D, BnaA05g12410D, BnaA05g27340D, BnaA06g23420D, BnaA10g01480D, BnaC01g44250D, BnaC03g49870D, BnaC04g54380D, BnaC05g01510D, BnaC07g44420D, BnaC09g31160D
GO:0046872	metal ion binding	8573	435	355.31	2.1e-06	0.0007116	F	BnaA01g01690D, BnaA01g03130D, BnaA01g04850D, BnaA01g05090D, BnaA01g05450D, BnaA01g06660D, BnaA01g12380D, BnaA01g14240D, BnaA01g14520D, BnaA01g14940D, BnaA01g15350D, BnaA01g16280D, BnaA01g17460D, BnaA01g26190D, BnaA01g27930D, BnaA01g28590D, BnaA01g31850D, BnaA01g33220D, BnaA01g35230D, BnaA01g36920D, BnaA02g00120D, BnaA02g01230D, BnaA02g01250D, BnaA02g03610D, BnaA02g05410D, BnaA02g09460D, BnaA02g09…
GO:0043169	cation binding	8600	436	356.43	2.3e-06	0.0007116	F	BnaA01g01690D, BnaA01g03130D, BnaA01g04850D, BnaA01g05090D, BnaA01g05450D, BnaA01g06660D, BnaA01g12380D, BnaA01g14240D, BnaA01g14520D, BnaA01g14940D, BnaA01g15350D, BnaA01g16280D, BnaA01g17460D, BnaA01g26190D, BnaA01g27930D, BnaA01g28590D, BnaA01g31850D, BnaA01g33220D, BnaA01g35230D, BnaA01g36920D, BnaA02g00120D, BnaA02g01230D, BnaA02g01250D, BnaA02g03610D, BnaA02g05410D, BnaA02g09460D, BnaA02g09…
GO:0046496	nicotinamide nucleotide metabolic process	290	30	12.69	1.3e-05	0.0007451	P	BnaA03g10690D, BnaA03g10910D, BnaA03g36020D, BnaA03g52820D, BnaA04g05070D, BnaA04g05120D, BnaA05g15840D, BnaA06g02800D, BnaA07g15900D, BnaA07g15940D, BnaA07g33900D, BnaA07g34240D, BnaA08g02130D, BnaA10g05030D, BnaA10g10590D, BnaA10g10800D, BnaAnng29210D, BnaC01g18320D, BnaC03g13370D, BnaC03g13590D, BnaC03g68660D, BnaC05g26650D, BnaC05g31250D, BnaC06g03640D, BnaC06g03650D, BnaC06g14270D, BnaC06g14…
GO:0080167	response to karrikin	129	18	5.64	1.4e-05	0.0007934	P	BnaA04g06510D, BnaA04g27300D, BnaA05g11950D, BnaA06g37010D, BnaA09g13580D, BnaA09g30390D, BnaA10g21200D, BnaAnng15300D, BnaC01g03400D, BnaC01g05030D, BnaC03g03350D, BnaC04g56820D, BnaC05g07890D, BnaC06g20490D, BnaC07g46480D, BnaC08g23940D, BnaCnng22510D, BnaCnng43380D
GO:0044712	single-organism catabolic process	912	68	39.9	1.6e-05	0.0008772	P	BnaA01g29610D, BnaA02g27310D, BnaA03g10690D, BnaA03g10910D, BnaA03g20230D, BnaA03g43530D, BnaA03g50940D, BnaA03g52820D, BnaA04g05070D, BnaA04g05120D, BnaA05g01890D, BnaA05g06080D, BnaA05g15840D, BnaA06g02800D, BnaA06g11610D, BnaA06g23270D, BnaA07g00980D, BnaA07g06460D, BnaA07g15900D, BnaA07g15940D, BnaA07g19610D, BnaA07g19670D, BnaA07g33900D, BnaA08g02130D, BnaA08g28220D, BnaA09g26430D, BnaA09g50…
GO:0006766	vitamin metabolic process	95	15	4.16	1.6e-05	0.0008772	P	BnaA02g06220D, BnaA02g09460D, BnaA02g11840D, BnaA03g18750D, BnaA04g22820D, BnaA05g12410D, BnaA05g27340D, BnaA06g23420D, BnaA10g01480D, BnaC01g44250D, BnaC03g49870D, BnaC04g54380D, BnaC05g01510D, BnaC07g44420D, BnaC09g31160D
GO:0071365	cellular response to auxin stimulus	264	28	11.55	1.6e-05	0.0008772	P	BnaA01g24190D, BnaA03g10430D, BnaA03g19970D, BnaA03g36940D, BnaA05g01450D, BnaA07g19610D, BnaA07g37720D, BnaA08g01770D, BnaA08g30190D, BnaA09g16590D, BnaA09g37540D, BnaA09g50600D, BnaA10g02380D, BnaAnng12210D, BnaC01g31190D, BnaC01g44160D, BnaC03g39670D, BnaC03g43120D, BnaC03g78000D, BnaC05g29330D, BnaC06g05090D, BnaC06g18310D, BnaC06g38990D, BnaC06g43740D, BnaC07g42330D, BnaC08g09640D, BnaC08g43…
GO:0004396	hexokinase activity	24	8	0.99	3.5e-06	0.0009625	F	BnaA05g15840D, BnaA06g02800D, BnaA08g02130D, BnaA10g05030D, BnaC03g68660D, BnaC05g26650D, BnaC06g03640D, BnaC06g03650D
GO:0044262	cellular carbohydrate metabolic process	711	56	31.11	1.9e-05	0.00103	P	BnaA01g05450D, BnaA01g06740D, BnaA02g11230D, BnaA02g35250D, BnaA02g35330D, BnaA03g18750D, BnaA03g24600D, BnaA03g43530D, BnaA03g50060D, BnaA03g50070D, BnaA04g06570D, BnaA04g22820D, BnaA05g01890D, BnaA05g11350D, BnaA05g15840D, BnaA05g23020D, BnaA06g02800D, BnaA06g30310D, BnaA06g34490D, BnaA07g00980D, BnaA07g04740D, BnaA08g02130D, BnaA08g20280D, BnaA08g29080D, BnaA09g16720D, BnaA10g01800D, BnaA10g03…
GO:0003677	DNA binding	5677	300	235.29	5.6e-06	0.001386	F	BnaA01g00670D, BnaA01g01920D, BnaA01g02620D, BnaA01g13720D, BnaA01g14520D, BnaA01g15350D, BnaA01g19880D, BnaA01g27090D, BnaA01g27940D, BnaA01g31420D, BnaA01g31650D, BnaA01g31660D, BnaA01g34910D, BnaA02g00310D, BnaA02g00480D, BnaA02g00780D, BnaA02g00920D, BnaA02g01250D, BnaA02g01460D, BnaA02g06910D, BnaA02g10650D, BnaA02g17180D, BnaA02g22550D, BnaA02g25910D, BnaA02g27680D, BnaA02g30980D, BnaA02g32…
GO:0019200	carbohydrate kinase activity	107	16	4.43	8.8e-06	0.00198	F	BnaA03g10690D, BnaA05g11350D, BnaA05g15840D, BnaA06g02800D, BnaA08g02130D, BnaA10g05030D, BnaA10g10800D, BnaAnng29210D, BnaC01g18320D, BnaC03g13370D, BnaC03g68660D, BnaC05g26650D, BnaC06g03640D, BnaC06g03650D, BnaC06g43510D, BnaC09g33200D
GO:0033500	carbohydrate homeostasis	39	9	1.71	3.7e-05	0.001985	P	BnaA02g32330D, BnaA05g15840D, BnaA06g02800D, BnaA06g34500D, BnaA08g02130D, BnaA10g05030D, BnaC03g68660D, BnaC05g26650D, BnaC06g03650D
GO:0006772	thiamine metabolic process	16	6	0.7	3.8e-05	0.001997	P	BnaA02g09460D, BnaA05g12410D, BnaA10g01480D, BnaC04g54380D, BnaC05g01510D, BnaC09g31160D
GO:0042723	thiamine-containing compound metabolic process	16	6	0.7	3.8e-05	0.001997	P	BnaA02g09460D, BnaA05g12410D, BnaA10g01480D, BnaC04g54380D, BnaC05g01510D, BnaC09g31160D
GO:0016773	phosphotransferase activity, alcohol group as acceptor	3945	217	163.5	1.1e-05	0.002166	F	BnaA01g09740D, BnaA01g12930D, BnaA01g24250D, BnaA01g24530D, BnaA01g32710D, BnaA01g36890D, BnaA02g04670D, BnaA02g15290D, BnaA02g21140D, BnaA02g29300D, BnaA02g30100D, BnaA02g31820D, BnaA02g32820D, BnaA02g36850D, BnaA03g10480D, BnaA03g10690D, BnaA03g10910D, BnaA03g11320D, BnaA03g13010D, BnaA03g14110D, BnaA03g14720D, BnaA03g16670D, BnaA03g18680D, BnaA03g34520D, BnaA03g36020D, BnaA03g40330D, BnaA03g52…
GO:0016772	transferase activity, transferring phosphorus-containing groups	4740	254	196.45	1.2e-05	0.002166	F	BnaA01g09740D, BnaA01g12150D, BnaA01g12930D, BnaA01g24250D, BnaA01g24530D, BnaA01g32710D, BnaA01g36890D, BnaA02g04670D, BnaA02g15290D, BnaA02g21140D, BnaA02g29300D, BnaA02g30100D, BnaA02g31820D, BnaA02g32820D, BnaA02g36850D, BnaA03g10480D, BnaA03g10690D, BnaA03g10910D, BnaA03g11320D, BnaA03g13010D, BnaA03g14110D, BnaA03g14720D, BnaA03g16670D, BnaA03g18680D, BnaA03g18750D, BnaA03g34520D, BnaA03g36…
GO:0016301	kinase activity	4164	227	172.58	1.3e-05	0.002166	F	BnaA01g09740D, BnaA01g12930D, BnaA01g24250D, BnaA01g24530D, BnaA01g32710D, BnaA01g36890D, BnaA02g04670D, BnaA02g15290D, BnaA02g21140D, BnaA02g29300D, BnaA02g30100D, BnaA02g31820D, BnaA02g32820D, BnaA02g36850D, BnaA03g10480D, BnaA03g10690D, BnaA03g10910D, BnaA03g11320D, BnaA03g13010D, BnaA03g14110D, BnaA03g14720D, BnaA03g16670D, BnaA03g18680D, BnaA03g34520D, BnaA03g36020D, BnaA03g40330D, BnaA03g60…
GO:0004721	phosphoprotein phosphatase activity	322	31	13.35	1.4e-05	0.002166	F	BnaA01g05090D, BnaA03g21980D, BnaA03g25860D, BnaA03g28120D, BnaA03g37770D, BnaA03g47830D, BnaA05g00970D, BnaA05g12330D, BnaA05g27660D, BnaA06g28520D, BnaA06g34500D, BnaA08g14490D, BnaA09g20630D, BnaA10g17980D, BnaA10g26970D, BnaAnng00440D, BnaAnng28710D, BnaC01g06710D, BnaC02g46770D, BnaC03g00320D, BnaC03g29340D, BnaC03g33150D, BnaC03g34330D, BnaC03g44190D, BnaC05g41830D, BnaC06g01570D, BnaC07g40…
GO:0005536	glucose binding	21	7	0.87	1.4e-05	0.002166	F	BnaA05g15840D, BnaA06g02800D, BnaA08g02130D, BnaA10g05030D, BnaC03g68660D, BnaC05g26650D, BnaC06g03650D
GO:0044424	intracellular part	15614	703	629.75	3.1e-05	0.002806	C	BnaA01g01920D, BnaA01g02100D, BnaA01g02350D, BnaA01g02620D, BnaA01g05040D, BnaA01g06800D, BnaA01g09810D, BnaA01g12120D, BnaA01g12150D, BnaA01g14520D, BnaA01g14870D, BnaA01g18270D, BnaA01g19090D, BnaA01g19880D, BnaA01g20450D, BnaA01g21430D, BnaA01g24190D, BnaA01g25610D, BnaA01g26250D, BnaA01g26650D, BnaA01g27090D, BnaA01g28580D, BnaA01g30490D, BnaA01g31020D, BnaA01g31650D, BnaA01g31660D, BnaA01g31…
GO:0009620	response to fungus	313	30	13.7	5.5e-05	0.00286	P	BnaA01g13710D, BnaA03g28780D, BnaA03g31960D, BnaA03g56600D, BnaA04g05470D, BnaA05g19600D, BnaA05g24230D, BnaA05g34000D, BnaA05g34540D, BnaA06g23270D, BnaA06g40840D, BnaA07g03790D, BnaA07g14600D, BnaA07g19610D, BnaA08g18690D, BnaA08g26150D, BnaA09g50800D, BnaA10g25190D, BnaAnng20820D, BnaC02g23400D, BnaC03g22180D, BnaC03g45960D, BnaC03g73200D, BnaC04g34700D, BnaC05g10200D, BnaC06g09960D, BnaC06g18…
GO:0009751	response to salicylic acid	170	20	7.44	5.9e-05	0.003037	P	BnaA03g31960D, BnaA03g54130D, BnaA03g56550D, BnaA04g05470D, BnaA05g12950D, BnaA06g31220D, BnaA08g22580D, BnaA10g25190D, BnaAnng01920D, BnaC01g01660D, BnaC03g48540D, BnaC04g40520D, BnaC05g00840D, BnaC05g10200D, BnaC07g13600D, BnaC07g31640D, BnaC08g31140D, BnaC09g00800D, BnaC09g02330D, BnaCnng22510D
GO:0006725	cellular aromatic compound metabolic process	8621	443	377.21	6.2e-05	0.003159	P	BnaA01g02620D, BnaA01g10530D, BnaA01g13720D, BnaA01g13850D, BnaA01g14520D, BnaA01g15350D, BnaA01g17860D, BnaA01g19870D, BnaA01g19880D, BnaA01g24190D, BnaA01g25610D, BnaA01g27940D, BnaA01g31420D, BnaA01g31650D, BnaA01g31660D, BnaA01g31960D, BnaA01g32710D, BnaA01g32910D, BnaA01g34910D, BnaA01g36920D, BnaA02g00310D, BnaA02g00750D, BnaA02g00860D, BnaA02g00920D, BnaA02g01460D, BnaA02g06220D, BnaA02g09…
GO:0051704	multi-organism process	1300	87	56.88	6.3e-05	0.003178	P	BnaA01g01920D, BnaA01g13710D, BnaA01g30490D, BnaA02g00030D, BnaA02g00310D, BnaA02g05290D, BnaA02g10650D, BnaA02g30100D, BnaA03g18340D, BnaA03g18750D, BnaA03g28780D, BnaA03g31960D, BnaA03g34290D, BnaA03g42110D, BnaA03g52140D, BnaA03g56550D, BnaA03g56600D, BnaA03g60150D, BnaA04g05470D, BnaA04g14500D, BnaA04g22820D, BnaA05g01450D, BnaA05g02290D, BnaA05g12390D, BnaA05g12410D, BnaA05g18830D, BnaA05g19…
GO:1901360	organic cyclic compound metabolic process	8710	447	381.1	6.4e-05	0.003196	P	BnaA01g02620D, BnaA01g10530D, BnaA01g13720D, BnaA01g13850D, BnaA01g14520D, BnaA01g15350D, BnaA01g17860D, BnaA01g19870D, BnaA01g19880D, BnaA01g24190D, BnaA01g25610D, BnaA01g27940D, BnaA01g31420D, BnaA01g31650D, BnaA01g31660D, BnaA01g31960D, BnaA01g32710D, BnaA01g32910D, BnaA01g34910D, BnaA01g36920D, BnaA02g00310D, BnaA02g00750D, BnaA02g00860D, BnaA02g00920D, BnaA02g01460D, BnaA02g06220D, BnaA02g09…
GO:0044723	single-organism carbohydrate metabolic process	1118	77	48.92	6.6e-05	0.003264	P	BnaA01g05450D, BnaA02g01340D, BnaA02g11230D, BnaA03g10690D, BnaA03g10910D, BnaA03g18750D, BnaA03g26210D, BnaA03g29780D, BnaA03g43530D, BnaA03g52820D, BnaA04g05070D, BnaA04g05120D, BnaA04g22820D, BnaA05g01890D, BnaA05g11350D, BnaA05g15840D, BnaA05g23020D, BnaA06g02800D, BnaA06g22090D, BnaA06g30310D, BnaA07g00980D, BnaA07g04740D, BnaA07g15900D, BnaA07g15940D, BnaA07g33900D, BnaA08g02130D, BnaA08g19…
GO:0001678	cellular glucose homeostasis	33	8	1.44	6.9e-05	0.003379	P	BnaA02g32330D, BnaA05g15840D, BnaA06g02800D, BnaA08g02130D, BnaA10g05030D, BnaC03g68660D, BnaC05g26650D, BnaC06g03650D
GO:0046483	heterocycle metabolic process	8482	436	371.12	7.1e-05	0.003444	P	BnaA01g02620D, BnaA01g10530D, BnaA01g13720D, BnaA01g13850D, BnaA01g14520D, BnaA01g15350D, BnaA01g17860D, BnaA01g19870D, BnaA01g19880D, BnaA01g24190D, BnaA01g25610D, BnaA01g27940D, BnaA01g31420D, BnaA01g31650D, BnaA01g31660D, BnaA01g31960D, BnaA01g32710D, BnaA01g32910D, BnaA01g34910D, BnaA01g36920D, BnaA02g00310D, BnaA02g00860D, BnaA02g00920D, BnaA02g01460D, BnaA02g06220D, BnaA02g09280D, BnaA02g09…
[truncated: 230 more rows]

## Sheet: mclust8
GO.ID	Term	Annotated	Count	Expected	p-value	q-value	Aspect	Genes
[truncated: 283 more rows]

## Sheet: mclust9
GO.ID	Term	Annotated	Count	Expected	p-value	q-value	Aspect	Genes
[truncated: 72 more rows]
