# Supplementary material for: Transcriptome Analysis Reveals Genes of Flooding-Tolerant and Flooding-Sensitive Rapeseeds Differentially Respond to Flooding at the Germination Stage
Source: Plants (Basel). 2021 Apr 3;10(4):693. doi: 10.3390/plants10040693 (PMC8065761; doi:10.3390/plants10040693)
Supplement: Supplementary file 1 [file plants-10-00693-s001.zip › Supplementary Files/Table S4.xlsx]

## Sheet: DEGs between treatments 
Gene ID	Arabidopsis Homolog	Description	T-6h vs T-CK		Gene ID	Arabidopsis Homolog	Description	S-6h vs S-CK
BnaC01g20320D	AT4G27670.1	heat shock protein 21	9.8701		BnaC01g20320D	AT4G27670.1	heat shock protein 21	11.3211
BnaAnng13800D	AT4G27670.1	heat shock protein 21	9.04652		BnaAnng13800D	AT4G27670.1	heat shock protein 21	10.1972
BnaA04g13330D	AT2G22860.1	phytosulfokine 2 precursor	8.68134		BnaA04g13330D	AT2G22860.1	phytosulfokine 2 precursor	9.67973
BnaA05g12540D	AT2G29500.1	HSP20-like chaperones superfamily protein	8.13869		BnaA06g37470D	AT1G52560.1	HSP20-like chaperones superfamily protein	9.32771
BnaC07g26590D	AT5G48570.1	FKBP-type peptidyl-prolyl cis-trans isomerase family protein	7.93223		BnaA04g26930D	AT2G47180.1	galactinol synthase 1	9.0267
BnaC05g45330D	AT3G06490.1	myb domain protein 108	7.85019		BnaC07g22910D	AT3G25770.1	allene oxide cyclase 2	8.40552
BnaA09g30420D	AT4G02450.2	HSP20-like chaperones superfamily protein	7.56792		BnaC04g47060D	AT2G40340.1	Integrase-type DNA-binding superfamily protein	8.29869
BnaC04g54520D	AT2G29500.1	HSP20-like chaperones superfamily protein	7.39123		BnaC01g06660D	AT4G31800.1	WRKY DNA-binding protein 18	8.17431
BnaC05g50000D	AT1G17710.1	Pyridoxal phosphate phosphatase-related protein	7.31568		BnaA09g54170D	AT4G01360.1	-	7.99013
BnaC07g45030D	AT4G34410.1	redox responsive transcription factor 1	7.15317		BnaA05g03440D	AT2G43620.1	Chitinase family protein	7.89375
BnaCnng54110D	AT5G62020.1	heat shock transcription factor B2A	6.67542		BnaC07g45030D	AT4G34410.1	redox responsive transcription factor 1	7.8396
BnaC01g04570D	AT4G33666.1	-	6.52087		BnaA10g25850D	AT5G04340.1	zinc finger of Arabidopsis thaliana 6	7.75255
BnaA09g44290D	AT1G19210.1	Integrase-type DNA-binding superfamily protein	6.44051		BnaA04g29310D	AT2G40340.1	Integrase-type DNA-binding superfamily protein	7.67923
BnaA08g17540D	AT1G30135.1	jasmonate-zim-domain protein 8	6.34473		BnaCnng49200D	AT1G69930.1	glutathione S-transferase TAU 11	7.60591
BnaA06g30120D	AT5G48570.1	FKBP-type peptidyl-prolyl cis-trans isomerase family protein	6.32691		BnaA03g16240D	AT2G35658.2	-	7.56705
BnaA07g31420D	AT1G74310.1	heat shock protein 101	6.30377		BnaC04g47070D	-	-	7.56305
BnaA05g30870D	AT3G06490.1	myb domain protein 108	6.25261		BnaAnng01320D	AT5G05410.1	DRE-binding protein 2A	7.44931
BnaAnng01320D	AT5G05410.1	DRE-binding protein 2A	6.04433		BnaA05g01090D	AT2G46790.1	pseudo-response regulator 9	7.44805
BnaC01g01270D	AT4G37770.1	1-amino-cyclopropane-1-carboxylate synthase 8	5.95034		BnaC02g20460D	AT1G71000.1	Chaperone DnaJ-domain superfamily protein	7.44581
BnaA03g22890D	AT2G26150.1	heat shock transcription factor A2	5.92693		BnaC05g01020D	AT1G02250.1	NAC domain containing protein 5	7.43082
BnaC04g49340D	AT2G43880.1	Pectin lyase-like superfamily protein	-8.66214		BnaC04g41010D	AT2G30210.1	laccase 3	-9.12559
BnaC04g41010D	AT2G30210.1	laccase 3	-8.42269		BnaA01g23210D	AT3G24020.1	Disease resistance-responsive (dirigent-like protein) family protein	-8.48428
BnaA03g31780D	AT3G11550.1	Uncharacterised protein family (UPF0497)	-7.9773		BnaC04g45910D	AT2G38750.1	annexin 4	-8.39547
BnaAnng07630D	AT2G36100.1	Uncharacterised protein family (UPF0497)	-7.4262		BnaA06g04560D	AT1G08090.1	nitrate transporter 2:1	-8.11258
BnaC03g31460D	AT4G01630.1	expansin A17	-6.94991		BnaC06g00800D	AT1G44800.1	nodulin MtN21 /EamA-like transporter family protein	-8.1043
BnaA09g14480D	AT1G59730.1	thioredoxin H-type 7	-6.77624		BnaA04g22180D	AT2G38750.1	annexin 4	-8.08617
BnaAnng39840D	AT1G77520.1	O-methyltransferase family protein	-6.6298		BnaAnng30680D	AT5G24660.1	response to low sulfur 2	-7.95645
BnaA04g22180D	AT2G38750.1	annexin 4	-6.52536		BnaC03g47190D	AT2G27370.1	Uncharacterised protein family (UPF0497)	-7.93244
BnaA07g15220D	AT5G41040.1	HXXXD-type acyl-transferase family protein	-6.40373		BnaA09g12830D	-	-	-7.75745
BnaA04g24790D	AT2G43050.1	Plant invertase/pectin methylesterase inhibitor superfamily	-6.37209		BnaC01g30230D	AT3G24020.1	Disease resistance-responsive (dirigent-like protein) family protein	-7.61442
BnaAnng30680D	AT5G24660.1	response to low sulfur 2	-6.1494		BnaA05g05530D	AT2G40113.1	Pollen Ole e 1 allergen and extensin family protein	-7.57826
BnaA01g10260D	AT4G19850.2	lectin-related	-6.07583		BnaAnng07630D	AT2G36100.1	Uncharacterised protein family (UPF0497)	-7.51301
BnaA06g33220D	AT3G25930.1	Adenine nucleotide alpha hydrolases-like superfamily protein	-6.06947		BnaA01g28560D	AT3G15700.1	P-loop containing nucleoside triphosphate hydrolases superfamily protein	-7.40065
BnaC07g00080D	AT2G20825.1	Developmental regulator, ULTRAPETALA	-5.89972		BnaC04g05250D	AT2G40113.1	Pollen Ole e 1 allergen and extensin family protein	-7.38937
BnaA06g21740D	AT5G62280.1	Protein of unknown function (DUF1442)	-5.63165		BnaA04g21060D	AT2G35990.1	Putative lysine decarboxylase family protein	-7.3573
BnaA03g20730D	AT2G44260.1	Plant protein of unknown function (DUF946)	-5.57745		BnaA01g29440D	AT1G28030.1	2-oxoglutarate (2OG) and Fe(II)-dependent oxygenase superfamily protein	-7.27167
BnaC05g49340D	AT2G03810.4	18S pre-ribosomal assembly protein gar2-related	-5.55761		BnaCnng43800D	AT4G25410.1	basic helix-loop-helix (bHLH) DNA-binding superfamily protein	-7.22324
BnaA09g34290D	AT3G54420.1	homolog of carrot EP3-3 chitinase	-5.53719		BnaA01g36120D	AT1G61667.1	Protein of unknown function, DUF538	-7.10185
BnaC08g11040D	AT4G17790.1	SNARE associated Golgi protein family	-5.40042		BnaA04g17380D	AT2G30210.1	laccase 3	-6.85575
BnaAnng18460D	AT5G03170.1	FASCICLIN-like arabinogalactan-protein 11	-5.38788		BnaC05g10990D	AT1G79910.1	Regulator of Vps4 activity in the MVB pathway protein	-6.84654

## Sheet: DEGs between materials
Gene ID	Arabidopsis Homolog	Description	S-CK vs T-CK		Gene ID	Arabidopsis Homolog	Description	S-6h vs T-6h
BnaC06g15890D	-	-	13.1455		BnaA01g05390D	AT4G39200.1	Ribosomal protein S25 family protein	12.9455
BnaC04g00700D	AT2G46740.1	D-arabinono-1,4-lactone oxidase family protein	13.0577		BnaCnng71870D	AT2G47590.1	photolyase/blue-light receptor 2	12.6883
BnaC04g00920D	-	-	12.6625		BnaC02g02570D	-	-	12.6668
BnaA01g01400D	AT4G36220.1	ferulic acid 5-hydroxylase 1	12.637		BnaC04g00700D	AT2G46740.1	D-arabinono-1,4-lactone oxidase family protein	12.5962
BnaAnng38170D	AT3G04400.1	Ribosomal protein L14p/L23e family protein	12.565		BnaC04g38920D	AT3G19340.1	Protein of unknown function (DUF3754)	12.5217
BnaCnng59860D	AT5G63820.1	Protein of unknown function (DUF626)	12.4027		BnaA01g01400D	AT4G36220.1	ferulic acid 5-hydroxylase 1	12.4457
BnaAnng00930D	-	-	12.2099		BnaC04g00920D	-	-	12.4096
BnaC02g01330D	AT5G08040.1	mitochondrial import receptor subunit TOM5 homolog	12.128		BnaC06g15890D	-	-	12.1028
BnaC02g01280D	AT5G08160.1	serine/threonine protein kinase 3	12.0544		BnaA10g04800D	AT1G07350.1	RNA-binding (RRM/RBD/RNP motifs) family protein	12.0623
BnaCnng71870D	AT2G47590.1	photolyase/blue-light receptor 2	11.9973		BnaCnng60230D	AT2G47240.2	AMP-dependent synthetase and ligase family protein	12.0521
BnaA05g32780D	AT3G03710.1	polyribonucleotide nucleotidyltransferase, putative	11.9275		BnaC04g00340D	AT3G62290.3	ADP-ribosylation factor A1E	11.9877
BnaC04g38920D	AT3G19340.1	Protein of unknown function (DUF3754)	11.915		BnaC02g01280D	AT5G08160.1	serine/threonine protein kinase 3	11.9158
BnaCnng57250D	-	-	11.9099		BnaC08g49740D	AT1G02280.2	translocon at the outer envelope membrane of chloroplasts 33	11.8982
BnaC05g13500D	-	-	11.8062		BnaAnng38170D	AT3G04400.1	Ribosomal protein L14p/L23e family protein	11.8662
BnaC02g02960D	-	-	11.6533		BnaC04g01200D	AT2G46390.1		11.8629
BnaC09g15730D	-	-	11.6071		BnaAnng00930D	-	-	11.799
BnaC04g51850D	AT2G47580.1	spliceosomal protein U1A	11.5661		BnaCnng57250D	-	-	11.7649
BnaC01g38700D	AT3G10260.3	Reticulon family protein	11.4887		BnaAnng26750D	AT4G40030.2	Histone superfamily protein	11.689
BnaC02g28840D	-	-	11.411		BnaC05g13500D	-	-	11.6596
BnaA05g32770D	AT3G03720.2	cationic amino acid transporter 4	11.358		BnaC05g50160D	AT1G18740.1	Protein of unknown function (DUF793)	11.4579
BnaC02g28140D	AT4G02380.1	senescence-associated gene 21	-14.0335		BnaAnng32430D	-	-	-14.1022
BnaC06g43900D	AT1G73120.1	-	-13.8754		BnaC03g01450D	AT5G03850.1	Nucleic acid-binding, OB-fold-like protein	-13.6155
BnaC06g39880D	AT1G79470.1	Aldolase-type TIM barrel family protein	-13.3376		BnaC06g33000D	AT1G71980.1	Protease-associated (PA) RING/U-box zinc finger family protein	-13.325
BnaA07g32570D	AT5G03480.1	RNA-binding (RRM/RBD/RNP motifs) family protein	-13.1957		BnaC06g37420D	AT1G76560.1	CP12 domain-containing protein 3	-12.9468
BnaC06g26730D	AT2G14247.1	Expressed protein	-13.1581		BnaC06g30890D	AT1G69840.7	SPFH/Band 7/PHB domain-containing membrane-associated protein family	-12.823
BnaC06g36860D	AT1G76160.1	SKU5 similar 5	-13.1164		BnaC06g28090D	AT3G27740.1	carbamoyl phosphate synthetase A	-12.8066
BnaC06g36850D	AT1G76150.1	enoyl-CoA hydratase 2	-12.9552		BnaCnng05830D	AT3G02530.1	TCP-1/cpn60 chaperonin family protein	-12.7072
BnaC06g35740D	AT1G74940.1	Protein of unknown function (DUF581)	-12.8362		BnaC06g32430D	AT5G26780.2	serine hydroxymethyltransferase 2	-12.6671
BnaCnng05940D	AT3G02790.1	zinc finger (C2H2 type) family protein	-12.7627		BnaC06g43900D	AT1G73120.1	-	-12.6291
BnaC06g32430D	AT5G26780.2	serine hydroxymethyltransferase 2	-12.7035		BnaA10g25900D	AT5G04210.1	CCCH-type zinc fingerfamily protein with RNA-binding domain	-12.5487
BnaC06g43680D	AT1G70600.1	Ribosomal protein L18e/L15 superfamily protein	-12.6975		BnaA09g54870D	AT2G05520.5	glycine-rich protein 3	-12.4756
BnaAnng32430D	-	-	-12.6104		BnaC06g35750D	AT1G74950.1	TIFY domain/Divergent CCT motif family protein	-12.4327
BnaC06g25770D	AT1G68580.2	agenet domain-containing protein / bromo-adjacent homology (BAH) domain-containing protein	-12.5982		BnaC06g30880D	AT1G69830.1	alpha-amylase-like 3	-12.3699
BnaC03g01750D	AT5G04780.1	Pentatricopeptide repeat (PPR) superfamily protein	-12.5806		BnaC01g40200D	AT5G18380.1	Ribosomal protein S5 domain 2-like superfamily protein	-12.3149
BnaC06g31340D	AT1G70280.2	NHL domain-containing protein	-12.5709		BnaC06g32670D	AT1G71697.1	choline kinase 1	-12.3036
BnaC06g30700D	AT1G69510.2	cAMP-regulated phosphoprotein 19-related protein	-12.5551		BnaC06g36860D	AT1G76160.1	SKU5 similar 5	-12.2802
BnaC06g37390D	AT1G76550.1	Phosphofructokinase family protein	-12.4702		BnaC03g07200D	AT5G13420.1	Aldolase-type TIM barrel family protein	-12.2459
BnaC06g33000D	AT1G71980.1	Protease-associated (PA) RING/U-box zinc finger family protein	-12.4633		BnaC06g30860D	AT1G69800.1	Cystathionine beta-synthase (CBS) protein	-12.2376
BnaC06g24340D	AT1G72430.1	SAUR-like auxin-responsive protein family	-12.4621		BnaC06g36880D	AT1G76180.2	Dehydrin family protein	-12.2066
BnaC06g43550D	AT3G25110.1	fatA acyl-ACP thioesterase	-12.4071		BnaC06g31340D	AT1G70280.2	NHL domain-containing protein	-12.2059
